# Supplementary material for: Crystal structure of 9,9-di­ethyl-9H-fluorene-2,4,7-tricarbaldehyde
Source: Acta Crystallogr E Crystallogr Commun. 2021 Sep 17;77(Pt 10):1029–32. doi: 10.1107/S2056989021009464 (PMC8491529; doi:10.1107/S2056989021009464)
Supplement: Supplementary file 1 [file e-77-01029-sup1.cif]

##############################################################################
#                                                                            #
# This CIF contains the data in a paper accepted for publication in          #
# Acta Crystallographica Section E. It conforms to the requirements of       #
# Notes for Authors for Acta Crystallographica Section E, and has been       #
# peer reviewed under the auspices of the IUCr Commission on Journals.       #
#                                                                            #
# Full details of the Crystallographic Information File format               #
# are given in the paper "The Crystallographic Information File (CIF):       #
# a New Standard Archive File for Crystallography" by S. R. Hall, F. H.      #
# Allen and I. D. Brown [Acta Cryst. (1991), A47, 655-685].                  #
#                                                                            #
# The current version of the core CIF dictionary is obtainable from          #
# ftp://ftp.iucr.org/pub/cif_core.dic.                                       #
#                                                                            #
# Software is freely available for graphical display of the structure(s)     #
# in this CIF. For information consult the CIF software page                 #
# http://www.iucr.org/resources/cif/software.                                #
#                                                                            #
# This file may be used for bona fide research purposes within the           #
# scientific community so long as proper attribution is given to the journal # 
# article from which it was obtained.                                        #
#                                                                            #
##############################################################################
data_I
_audit_creation_method     'SHELXL-2018/3'
_journal_date_recd_electronic     2021-08-30
_journal_date_accepted     2021-09-10
_journal_name_full     'Acta Crystallographica, Section E'
_journal_year     2021
_journal_volume     77
_journal_issue     10
_journal_page_first     1
_journal_page_last     0
_journal_paper_category     GO
_journal_paper_doi     10.1107/S2056989021009464
_journal_coeditor_code     ZQ2265
_publ_contact_author_name     'Mazik Monika'
_publ_contact_author_address
;
Institut f\"ur Organische Chemie
TU Bergakademie Freiberg
Leipziger Str. 29
09599 Freiberg
Germany
;
_publ_contact_author_email     'monika.mazik@chemie.tu-freiberg.de'
_publ_contact_author_fax     '+49(0)3731/393170'
_publ_contact_author_phone     '+49(0)3731/392389'
_publ_section_title
;
Crystal structure of 9,9-diethylfluorene-2,4,7-tricarbaldehyde
;
_publ_section_title_footnote     .
loop_
    _publ_author_name
    _publ_author_footnote
    _publ_author_address
    'Seidel, Pierre' .
;
Institut f\"ur Organische Chemie
TU Bergakademie Freiberg
Leipziger Str. 29
09599 Freiberg
Germany
;
    'Schwarzer, Anke' .
;
Institut f\"ur Organische Chemie
TU Bergakademie Freiberg
Leipziger Str. 29
09599 Freiberg
Germany
;
    'Mazik, Monika' .
;
Institut f\"ur Organische Chemie
TU Bergakademie Freiberg
Leipziger Str. 29
09599 Freiberg
Germany
;
_publ_section_synopsis
;
The fluorene skeleton of the title molecule is nearly planar and the crystal
structure is composed of molecular layers extending parallel to the
<i>302</i> plane.  A Hirshfeld surface analysis indicated that the most
important contributions to the overall surface are from H...H, O...H  and
C...H interactions.
;
_chemical_name_systematic
;
9,9-Diethylfluorene-2,4,7-tricarbaldehyde
;
_chemical_name_common     ?
_chemical_formula_moiety     'C20 H18 O3'
_chemical_formula_sum     'C20 H18 O3'
_chemical_formula_iupac     'C20 H18 O3'
_chemical_formula_weight     306.34
_chemical_melting_point     ?
_space_group_crystal_system     monoclinic
_space_group_name_H-M_alt     'P 21/c'
_space_group_name_Hall     '-P 2ybc'
loop_
    _space_group_symop_operation_xyz
    'x, y, z'
    '-x, y+1/2, -z+1/2'
    '-x, -y, -z'
    'x, -y-1/2, z-1/2'
_cell_length_a     15.6595(9)
_cell_length_b     13.1466(14)
_cell_length_c     7.6834(15)
_cell_angle_alpha     90
_cell_angle_beta     93.146(9)
_cell_angle_gamma     90
_cell_volume     1579.4(4)
_cell_formula_units_Z     4
_cell_measurement_reflns_used     6293
_cell_measurement_theta_min     2.89
_cell_measurement_theta_max     28.31
_cell_measurement_temperature     150(2)
_exptl_crystal_description     piece
_exptl_crystal_colour     colorless
_exptl_crystal_size_max     0.375
_exptl_crystal_size_mid     0.300
_exptl_crystal_size_min     0.150
_exptl_crystal_density_diffrn     1.288
_exptl_crystal_density_meas     ?
_exptl_crystal_density_method     ?
_exptl_crystal_F_000     648
_exptl_absorpt_coefficient_mu     0.086
_exptl_absorpt_correction_type     none
_exptl_absorpt_process_details     ?
_exptl_absorpt_correction_T_min     ?
_exptl_absorpt_correction_T_max     ?
_diffrn_ambient_temperature     150(2)
_diffrn_source     'sealed X-ray tube, 12 x 0.4 mm long-fine focus'
_diffrn_source_power     2.000
_diffrn_source_voltage     50
_diffrn_source_current     40
_diffrn_radiation_type     'Mo K\a'
_diffrn_radiation_wavelength     0.71073
_diffrn_radiation_monochromator     'plane graphite'
_diffrn_measurement_device_type     'Stoe IPDS 2T'
_diffrn_measurement_device     '2-circle goniometer'
_diffrn_measurement_method     'rotation method'
_diffrn_detector     'image plate (34 cm diameter)'
_diffrn_detector_area_resol_mean     6.67
_diffrn_reflns_number     13951
_diffrn_reflns_av_R_equivalents     ?
_diffrn_reflns_av_unetI/netI     0.0641
_diffrn_reflns_theta_min     3.032
_diffrn_reflns_theta_max     24.994
_diffrn_reflns_theta_full     24.994
_diffrn_measured_fraction_theta_max     0.998
_diffrn_measured_fraction_theta_full     0.998
_diffrn_reflns_limit_h_min     -17
_diffrn_reflns_limit_h_max     18
_diffrn_reflns_limit_k_min     -15
_diffrn_reflns_limit_k_max     15
_diffrn_reflns_limit_l_min     -9
_diffrn_reflns_limit_l_max     9
_refine_special_details
;
 Refined as a two-component twin.
;
_reflns_number_total     13951
_reflns_number_gt     8830
_reflns_threshold_expression     'I > 2\s(I)'
_refine_ls_structure_factor_coef     Fsqd
_refine_ls_matrix_type     full
_refine_ls_R_factor_all     0.0896
_refine_ls_R_factor_gt     0.0469
_refine_ls_wR_factor_gt     0.1117
_refine_ls_wR_factor_ref     0.1267
_refine_ls_goodness_of_fit_ref     0.933
_refine_ls_restrained_S_all     0.933
_refine_ls_number_reflns     13951
_refine_ls_number_parameters     211
_refine_ls_number_restraints     0
_refine_ls_hydrogen_treatment     constr
_refine_ls_weighting_scheme     calc
_refine_ls_weighting_details
                      'w=1/[\s^2^(Fo^2^)+(0.0713P)^2^] where P=(Fo^2^+2Fc^2^)/3'
_atom_sites_solution_hydrogens     geom
_atom_sites_solution_primary     ?
_atom_sites_solution_secondary     ?
_refine_ls_shift/su_max     0.000
_refine_ls_shift/su_mean     0.000
_refine_diff_density_max     0.257
_refine_diff_density_min     -0.244
_refine_ls_extinction_method     none
_refine_ls_extinction_coef     .
loop_
    _atom_type_symbol
    _atom_type_description
    _atom_type_scat_dispersion_real
    _atom_type_scat_dispersion_imag
    _atom_type_scat_source
    'C' 'C' 0.0033 0.0016
                         'International Tables Vol C Tables 4.2.6.8 and 6.1.1.4'
    'H' 'H' 0.0000 0.0000
                         'International Tables Vol C Tables 4.2.6.8 and 6.1.1.4'
    'O' 'O' 0.0106 0.0060
                         'International Tables Vol C Tables 4.2.6.8 and 6.1.1.4'
_computing_data_collection
;
X-AREA (Stoe, 2009)
;
_computing_cell_refinement
;
X-AREA (Stoe, 2009)
;
_computing_data_reduction
;
X-RED (Stoe, 2009)
;
_computing_structure_solution
;
SHELXT2018/2 (Sheldrick, 2015a)
;
_computing_structure_refinement
;
SHELXL2018/3 (Sheldrick, 2015b)
;
_computing_molecular_graphics
;
XP (Sheldrick, 2008)
;
_computing_publication_material
;
<i>WinGX</i> (Farrugia, 2012), <i>publCIF</i> (Westrip, 2010),
and <i>shelXle</i> (H\"ubschle <i>et al.</i>,  2011)
;
loop_
    _atom_site_type_symbol
    _atom_site_label
    _atom_site_fract_x
    _atom_site_fract_y
    _atom_site_fract_z
    _atom_site_U_iso_or_equiv
    _atom_site_adp_type
    _atom_site_calc_flag
    _atom_site_occupancy
    _atom_site_disorder_assembly
    _atom_site_disorder_group
    O O1 0.51535(14) 0.34892(18) 0.5435(3) 0.0532(7) Uani d 1 . .
    O O2 0.15641(16) 0.18707(17) -0.0059(3) 0.0604(7) Uani d 1 . .
    O O3 0.03712(16) 0.7414(2) -0.2592(4) 0.0713(8) Uani d 1 . .
    C C1 0.37790(18) 0.4293(2) 0.3116(3) 0.0322(7) Uani d 1 . .
    H H1 0.414572 0.480263 0.361567 0.039 Uiso calc 1 . .
    C C2 0.39372(18) 0.3258(2) 0.3466(3) 0.0316(7) Uani d 1 . .
    C C3 0.33905(17) 0.2531(2) 0.2722(4) 0.0330(6) Uani d 1 . .
    H H3 0.350875 0.183387 0.295850 0.040 Uiso calc 1 . .
    C C4 0.26770(17) 0.2774(2) 0.1647(3) 0.0313(7) Uani d 1 . .
    C C5 0.11308(18) 0.4025(2) -0.0802(4) 0.0372(7) Uani d 1 . .
    H H5 0.099564 0.332138 -0.087467 0.045 Uiso calc 1 . .
    C C6 0.06274(19) 0.4738(2) -0.1701(4) 0.0412(8) Uani d 1 . .
    H H6 0.014947 0.451369 -0.241394 0.049 Uiso calc 1 . .
    C C7 0.08030(19) 0.5775(2) -0.1586(4) 0.0385(7) Uani d 1 . .
    C C8 0.15063(18) 0.6120(2) -0.0543(4) 0.0364(7) Uani d 1 . .
    H H8 0.162721 0.682613 -0.044365 0.044 Uiso calc 1 . .
    C C9 0.28194(18) 0.5627(2) 0.1500(4) 0.0313(7) Uani d 1 . .
    C C10 0.30798(17) 0.4554(2) 0.2032(3) 0.0294(6) Uani d 1 . .
    C C11 0.25144(17) 0.3818(2) 0.1286(3) 0.0291(6) Uani d 1 . .
    C C12 0.18436(17) 0.4364(2) 0.0215(3) 0.0305(6) Uani d 1 . .
    C C13 0.20206(18) 0.5414(2) 0.0338(3) 0.0311(7) Uani d 1 . .
    C C14 0.46610(18) 0.2932(2) 0.4635(4) 0.0379(7) Uani d 1 . .
    H H14 0.474848 0.222039 0.477297 0.045 Uiso calc 1 . .
    C C15 0.2180(2) 0.1882(2) 0.0975(4) 0.0436(8) Uani d 1 . .
    H H15 0.236754 0.123771 0.140831 0.052 Uiso calc 1 . .
    C C16 0.0245(2) 0.6512(3) -0.2560(5) 0.0535(9) Uani d 1 . .
    H H16 -0.024467 0.625546 -0.320103 0.064 Uiso calc 1 . .
    C C17 0.26251(19) 0.6290(2) 0.3086(4) 0.0366(7) Uani d 1 . .
    H H17A 0.315855 0.636730 0.382697 0.044 Uiso calc 1 . .
    H H17B 0.245393 0.697499 0.266210 0.044 Uiso calc 1 . .
    C C18 0.1931(2) 0.5885(2) 0.4212(4) 0.0466(8) Uani d 1 . .
    H H18A 0.190690 0.630388 0.526375 0.070 Uiso calc 1 . .
    H H18B 0.206083 0.518019 0.454380 0.070 Uiso calc 1 . .
    H H18C 0.137719 0.591187 0.355334 0.070 Uiso calc 1 . .
    C C19 0.35203(19) 0.6155(2) 0.0494(4) 0.0388(7) Uani d 1 . .
    H H19A 0.331460 0.684240 0.015221 0.047 Uiso calc 1 . .
    H H19B 0.403150 0.624283 0.129659 0.047 Uiso calc 1 . .
    C C20 0.3791(2) 0.5611(3) -0.1127(4) 0.0516(9) Uani d 1 . .
    H H20A 0.419668 0.603613 -0.172536 0.077 Uiso calc 1 . .
    H H20B 0.328650 0.548144 -0.190883 0.077 Uiso calc 1 . .
    H H20C 0.406310 0.496296 -0.079554 0.077 Uiso calc 1 . .
loop_
    _atom_site_aniso_label
    _atom_site_aniso_U_11
    _atom_site_aniso_U_22
    _atom_site_aniso_U_33
    _atom_site_aniso_U_12
    _atom_site_aniso_U_13
    _atom_site_aniso_U_23
    O1 0.0435(13) 0.0551(15) 0.0591(14) -0.0035(12) -0.0151(13) 0.0044(13)
    O2 0.0656(15) 0.0508(15) 0.0633(15) -0.0157(12) -0.0094(14) -0.0051(12)
    O3 0.0680(16) 0.0551(16) 0.0880(18) 0.0021(15) -0.0219(16) 0.0182(15)
    C1 0.0309(15) 0.0348(16) 0.0311(13) -0.0035(13) 0.0026(13) -0.0008(12)
    C2 0.0302(15) 0.0353(16) 0.0296(15) 0.0015(13) 0.0045(13) 0.0014(12)
    C3 0.0389(15) 0.0300(15) 0.0308(14) 0.0026(14) 0.0072(14) 0.0007(12)
    C4 0.0349(15) 0.0303(16) 0.0292(14) -0.0029(13) 0.0071(14) -0.0032(12)
    C5 0.0341(16) 0.0363(16) 0.0409(16) -0.0056(14) 0.0000(14) -0.0041(14)
    C6 0.0320(17) 0.049(2) 0.0421(17) -0.0048(15) -0.0037(15) -0.0012(14)
    C7 0.0332(16) 0.0450(19) 0.0371(15) 0.0006(14) -0.0003(14) 0.0057(14)
    C8 0.0360(16) 0.0350(16) 0.0381(16) -0.0038(14) 0.0003(14) 0.0044(13)
    C9 0.0330(15) 0.0263(14) 0.0344(14) -0.0022(12) -0.0008(13) 0.0009(12)
    C10 0.0303(15) 0.0301(15) 0.0280(13) -0.0010(13) 0.0034(13) -0.0004(12)
    C11 0.0314(15) 0.0289(15) 0.0274(13) -0.0020(13) 0.0042(12) -0.0018(12)
    C12 0.0287(15) 0.0321(15) 0.0309(14) -0.0024(12) 0.0036(13) -0.0014(13)
    C13 0.0316(15) 0.0328(15) 0.0288(13) -0.0030(13) 0.0001(13) -0.0002(13)
    C14 0.0355(16) 0.0414(17) 0.0371(17) 0.0051(15) 0.0056(15) 0.0057(15)
    C15 0.050(2) 0.0422(19) 0.0389(17) -0.0085(16) 0.0045(17) -0.0019(15)
    C16 0.044(2) 0.055(2) 0.060(2) -0.0005(18) -0.0105(18) 0.0115(19)
    C17 0.0403(17) 0.0308(15) 0.0378(15) 0.0010(14) -0.0054(14) -0.0035(13)
    C18 0.0519(19) 0.0454(19) 0.0427(17) 0.0051(16) 0.0043(16) -0.0022(15)
    C19 0.0378(16) 0.0349(16) 0.0430(16) -0.0097(13) -0.0046(15) 0.0071(14)
    C20 0.0473(19) 0.060(2) 0.0478(18) -0.0153(18) 0.0095(16) 0.0028(17)
_geom_special_details
;
 All esds (except the esd in the dihedral angle between two l.s. planes)
 are estimated using the full covariance matrix.  The cell esds are taken
 into account individually in the estimation of esds in distances, angles
 and torsion angles; correlations between esds in cell parameters are only
 used when they are defined by crystal symmetry.  An approximate (isotropic)
 treatment of cell esds is used for estimating esds involving l.s. planes.
;
loop_
    _geom_bond_atom_site_label_1
    _geom_bond_atom_site_label_2
    _geom_bond_site_symmetry_2
    _geom_bond_distance
    _geom_bond_publ_flag
    O1 C14 . 1.207(3) ?
    O2 C15 . 1.216(3) ?
    O3 C16 . 1.203(4) ?
    C1 C10 . 1.382(4) ?
    C1 C2 . 1.406(4) ?
    C1 H1 . 0.9500 ?
    C2 C3 . 1.386(4) ?
    C2 C14 . 1.471(4) ?
    C3 C4 . 1.390(4) ?
    C3 H3 . 0.9500 ?
    C4 C11 . 1.421(4) ?
    C4 C15 . 1.484(4) ?
    C5 C6 . 1.384(4) ?
    C5 C12 . 1.400(4) ?
    C5 H5 . 0.9500 ?
    C6 C7 . 1.393(4) ?
    C6 H6 . 0.9500 ?
    C7 C8 . 1.401(4) ?
    C7 C16 . 1.479(4) ?
    C8 C13 . 1.381(4) ?
    C8 H8 . 0.9500 ?
    C9 C10 . 1.518(4) ?
    C9 C13 . 1.523(4) ?
    C9 C19 . 1.542(4) ?
    C9 C17 . 1.542(4) ?
    C10 C11 . 1.411(4) ?
    C11 C12 . 1.483(4) ?
    C12 C13 . 1.410(4) ?
    C14 H14 . 0.9500 ?
    C15 H15 . 0.9500 ?
    C16 H16 . 0.9500 ?
    C17 C18 . 1.522(5) ?
    C17 H17A . 0.9900 ?
    C17 H17B . 0.9900 ?
    C18 H18A . 0.9800 ?
    C18 H18B . 0.9800 ?
    C18 H18C . 0.9800 ?
    C19 C20 . 1.517(5) ?
    C19 H19A . 0.9900 ?
    C19 H19B . 0.9900 ?
    C20 H20A . 0.9800 ?
    C20 H20B . 0.9800 ?
    C20 H20C . 0.9800 ?
loop_
    _geom_angle_atom_site_label_1
    _geom_angle_atom_site_label_2
    _geom_angle_atom_site_label_3
    _geom_angle_site_symmetry_1
    _geom_angle_site_symmetry_3
    _geom_angle
    _geom_angle_publ_flag
    C10 C1 C2 . . 118.8(2) ?
    C10 C1 H1 . . 120.6 ?
    C2 C1 H1 . . 120.6 ?
    C3 C2 C1 . . 119.4(2) ?
    C3 C2 C14 . . 119.2(3) ?
    C1 C2 C14 . . 121.4(2) ?
    C2 C3 C4 . . 123.0(3) ?
    C2 C3 H3 . . 118.5 ?
    C4 C3 H3 . . 118.5 ?
    C3 C4 C11 . . 117.9(2) ?
    C3 C4 C15 . . 114.4(3) ?
    C11 C4 C15 . . 127.7(2) ?
    C6 C5 C12 . . 118.5(3) ?
    C6 C5 H5 . . 120.7 ?
    C12 C5 H5 . . 120.7 ?
    C5 C6 C7 . . 121.8(2) ?
    C5 C6 H6 . . 119.1 ?
    C7 C6 H6 . . 119.1 ?
    C6 C7 C8 . . 119.9(3) ?
    C6 C7 C16 . . 120.0(3) ?
    C8 C7 C16 . . 120.1(3) ?
    C13 C8 C7 . . 118.8(3) ?
    C13 C8 H8 . . 120.6 ?
    C7 C8 H8 . . 120.6 ?
    C10 C9 C13 . . 100.8(2) ?
    C10 C9 C19 . . 111.4(2) ?
    C13 C9 C19 . . 111.9(2) ?
    C10 C9 C17 . . 112.0(2) ?
    C13 C9 C17 . . 112.1(2) ?
    C19 C9 C17 . . 108.6(2) ?
    C1 C10 C11 . . 122.2(2) ?
    C1 C10 C9 . . 125.8(2) ?
    C11 C10 C9 . . 112.0(2) ?
    C10 C11 C4 . . 118.8(2) ?
    C10 C11 C12 . . 107.6(2) ?
    C4 C11 C12 . . 133.6(2) ?
    C5 C12 C13 . . 119.8(2) ?
    C5 C12 C11 . . 132.4(2) ?
    C13 C12 C11 . . 107.8(2) ?
    C8 C13 C12 . . 121.2(2) ?
    C8 C13 C9 . . 127.0(2) ?
    C12 C13 C9 . . 111.8(2) ?
    O1 C14 C2 . . 125.7(3) ?
    O1 C14 H14 . . 117.2 ?
    C2 C14 H14 . . 117.2 ?
    O2 C15 C4 . . 128.2(3) ?
    O2 C15 H15 . . 115.9 ?
    C4 C15 H15 . . 115.9 ?
    O3 C16 C7 . . 124.2(3) ?
    O3 C16 H16 . . 117.9 ?
    C7 C16 H16 . . 117.9 ?
    C18 C17 C9 . . 115.5(2) ?
    C18 C17 H17A . . 108.4 ?
    C9 C17 H17A . . 108.4 ?
    C18 C17 H17B . . 108.4 ?
    C9 C17 H17B . . 108.4 ?
    H17A C17 H17B . . 107.5 ?
    C17 C18 H18A . . 109.5 ?
    C17 C18 H18B . . 109.5 ?
    H18A C18 H18B . . 109.5 ?
    C17 C18 H18C . . 109.5 ?
    H18A C18 H18C . . 109.5 ?
    H18B C18 H18C . . 109.5 ?
    C20 C19 C9 . . 116.0(2) ?
    C20 C19 H19A . . 108.3 ?
    C9 C19 H19A . . 108.3 ?
    C20 C19 H19B . . 108.3 ?
    C9 C19 H19B . . 108.3 ?
    H19A C19 H19B . . 107.4 ?
    C19 C20 H20A . . 109.5 ?
    C19 C20 H20B . . 109.5 ?
    H20A C20 H20B . . 109.5 ?
    C19 C20 H20C . . 109.5 ?
    H20A C20 H20C . . 109.5 ?
    H20B C20 H20C . . 109.5 ?
loop_
    _geom_torsion_atom_site_label_1
    _geom_torsion_atom_site_label_2
    _geom_torsion_atom_site_label_3
    _geom_torsion_atom_site_label_4
    _geom_torsion_site_symmetry_1
    _geom_torsion_site_symmetry_2
    _geom_torsion_site_symmetry_3
    _geom_torsion_site_symmetry_4
    _geom_torsion
    _geom_torsion_publ_flag
    C10 C1 C2 C3 . . . . -0.1(4) ?
    C10 C1 C2 C14 . . . . -178.8(3) ?
    C1 C2 C3 C4 . . . . -0.7(4) ?
    C14 C2 C3 C4 . . . . 178.0(3) ?
    C2 C3 C4 C11 . . . . 0.8(4) ?
    C2 C3 C4 C15 . . . . 179.6(3) ?
    C12 C5 C6 C7 . . . . -1.3(5) ?
    C5 C6 C7 C8 . . . . 0.1(5) ?
    C5 C6 C7 C16 . . . . -179.6(3) ?
    C6 C7 C8 C13 . . . . 0.9(5) ?
    C16 C7 C8 C13 . . . . -179.4(3) ?
    C2 C1 C10 C11 . . . . 0.9(4) ?
    C2 C1 C10 C9 . . . . -179.3(3) ?
    C13 C9 C10 C1 . . . . -179.8(3) ?
    C19 C9 C10 C1 . . . . 61.4(3) ?
    C17 C9 C10 C1 . . . . -60.5(4) ?
    C13 C9 C10 C11 . . . . 0.0(3) ?
    C19 C9 C10 C11 . . . . -118.8(2) ?
    C17 C9 C10 C11 . . . . 119.3(3) ?
    C1 C10 C11 C4 . . . . -0.8(4) ?
    C9 C10 C11 C4 . . . . 179.4(3) ?
    C1 C10 C11 C12 . . . . 179.7(3) ?
    C9 C10 C11 C12 . . . . -0.1(3) ?
    C3 C4 C11 C10 . . . . -0.1(4) ?
    C15 C4 C11 C10 . . . . -178.6(3) ?
    C3 C4 C11 C12 . . . . 179.2(3) ?
    C15 C4 C11 C12 . . . . 0.7(5) ?
    C6 C5 C12 C13 . . . . 1.5(4) ?
    C6 C5 C12 C11 . . . . -178.3(3) ?
    C10 C11 C12 C5 . . . . 180.0(3) ?
    C4 C11 C12 C5 . . . . 0.6(6) ?
    C10 C11 C12 C13 . . . . 0.1(3) ?
    C4 C11 C12 C13 . . . . -179.3(3) ?
    C7 C8 C13 C12 . . . . -0.6(5) ?
    C7 C8 C13 C9 . . . . 178.7(3) ?
    C5 C12 C13 C8 . . . . -0.6(4) ?
    C11 C12 C13 C8 . . . . 179.3(3) ?
    C5 C12 C13 C9 . . . . -180.0(3) ?
    C11 C12 C13 C9 . . . . -0.1(3) ?
    C10 C9 C13 C8 . . . . -179.4(3) ?
    C19 C9 C13 C8 . . . . -60.9(4) ?
    C17 C9 C13 C8 . . . . 61.4(4) ?
    C10 C9 C13 C12 . . . . 0.0(3) ?
    C19 C9 C13 C12 . . . . 118.5(3) ?
    C17 C9 C13 C12 . . . . -119.2(3) ?
    C3 C2 C14 O1 . . . . -175.8(3) yes
    C1 C2 C14 O1 . . . . 2.9(5) yes
    C3 C4 C15 O2 . . . . -175.4(3) yes
    C11 C4 C15 O2 . . . . 3.2(5) yes
    C6 C7 C16 O3 . . . . -176.7(4) yes
    C8 C7 C16 O3 . . . . 3.5(6) yes
    C10 C9 C17 C18 . . . . -57.6(3) ?
    C13 C9 C17 C18 . . . . 54.8(3) ?
    C19 C9 C17 C18 . . . . 179.0(2) ?
    C10 C9 C19 C20 . . . . 56.6(3) ?
    C13 C9 C19 C20 . . . . -55.3(3) ?
    C17 C9 C19 C20 . . . . -179.6(2) ?
loop_
    _geom_hbond_atom_site_label_D
    _geom_hbond_atom_site_label_H
    _geom_hbond_atom_site_label_A
    _geom_hbond_site_symmetry_A
    _geom_hbond_distance_DH
    _geom_hbond_distance_HA
    _geom_hbond_distance_DA
    _geom_hbond_angle_DHA
    _geom_hbond_publ_flag
    C1 H1 O1 3_666 0.95 2.59 3.512(4) 164.7 yes
    C5 H5 O2 . 0.95 2.18 2.961(4) 138.4 yes
    C5 H5 O3 2_544 0.95 2.67 3.350(4) 129.2 yes
    C16 H16 O2 2_554 0.95 2.53 3.321(4) 140.6 yes
    C17 H17A O1 3_666 0.99 2.68 3.611(4) 157.0 yes
_shelx_space_group_comment
;
The symmetry employed for this shelxl refinement is uniquely defined
by the following loop, which should always be used as a source of
symmetry information in preference to the above space-group names.
They are only intended as comments.
;
_shelx_estimated_absorpt_T_min     0.969
_shelx_estimated_absorpt_T_max     0.987
_shelx_hkl_file
;
  -5  -3   7    3.55    2.89   1
  -5   5   7    1.15    1.75   1
  -4   8   7    3.21    1.94   1
  -4   8   8    3.29    1.68   1
  -3   6   3   14.37    1.15   1
  -2  -9   6    0.78    2.20   1
  -2   8   3    8.54    1.58   1
  -2  11   7   -0.68    2.47   1
  -1  -6   2    6.12    1.48   1
  -1  -3   1  170.90    4.73   1
  -1   5   1   29.79    1.91   1
  -1   8   2   69.70    2.07   1
   0  -9   3    0.26    1.68   1
   1  -7   1   35.75    1.88   1
   1  11   2    0.21    1.19   1
   2 -10   2   29.19    1.81   1
   2  12   2   12.43    1.26   1
   3  14   3    0.75    1.42   1
   8   0  -3   -0.55    1.44   1
  10  -8  -2   -0.71    1.63   1
  16  -7  -3   -5.77    2.50   1
  -5   4   6    6.85    1.73   1
  -4   7   6    0.87    1.79   1
  -3  -4   3   -0.17    1.93   1
  -3   9   7    0.81    1.97   1
  -1  -8   3    7.51    1.69   1
   2   2  -1   -0.29    2.47   1
   3 -11   2   -1.24    1.83   1
   3  -4  -1    2.66    1.40   1
   6 -13   2   -2.57    1.55   1
   7  -6  -2    3.17    1.63   1
   8  -7  -2    2.46    1.57   1
  11  -9  -2   -0.04    1.90   1
  13  11  -2   -0.43    2.31   1
  14 -10  -2    0.01    2.22   1
  15 -10  -2   -0.53    1.73   1
  -5  -2   6    1.88    2.14   1
  -5   3   6    2.59    1.75   1
  -5   4   7    1.51    1.79   1
  -4   7   7    7.92    1.37   1
  -3  -8   7    0.40    2.42   1
  -3   5   3  253.87    2.90   1
  -2   5   2    7.94    1.09   1
  -1   4   1  434.81    4.57   1
   0   9   2    1.04    1.12   1
   2  -1  -1 1979.76   13.09   1
   4  14   3    2.18    1.63   1
   5  -3  -2   10.80    1.60   1
   6  -5  -2   17.05    1.63   1
   7 -14   2   -0.12    2.24   1
   8  -2  -3   15.52    1.76   1
   8   3  -3   -0.01    1.06   1
   8   8  -2    9.01    1.74   1
   9  -4  -3   21.56    1.93   1
  10  -5  -3   15.43    1.97   1
  11  -6  -3   26.82    1.83   1
  11  10  -2    7.26    1.90   1
  13 -10  -2   -1.74    2.03   1
  13  -7  -3   -0.10    1.82   1
  15  -8  -3    0.40    2.74   1
  16  -8  -3    1.18    2.49   1
  -5   3   7    3.22    1.71   1
  -4  -6   6    5.17    3.82   1
  -4  -5   5    5.30    3.61   1
  -4   6   6   12.61    1.75   1
  -4   6   7   29.05    1.98   1
  -3  -8   6    1.01    2.07   1
  -2   7   3   90.53    1.80   1
  -2  10   7    1.35    1.57   1
  -1   7   2   38.43    1.42   1
   0  10   3    1.08    1.24   1
   2  -9   1   -0.55    1.12   1
   2  11   2  180.69    2.36   1
   3   5  -1  287.32    4.19   1
   3  12   2    0.66    1.24   1
   3  13   3    2.10    1.39   1
   5 -13   2   -0.35    1.34   1
   9 -14   1   -0.37    1.64   1
  11  12  -1    4.18    2.20   1
  12 -10  -2    4.58    2.04   1
  12  -7  -3   -0.37    1.85   1
  14  -8  -3   -0.81    2.09   1
  14  11  -2    0.41    1.72   1
  17   3  -4    0.04    1.57   1
  -5  -2   7    2.71    2.31   1
  -5  -1   6    2.58    1.87   1
  -5   0   6   80.54    2.69   1
  -3   4   3    0.53    1.05   1
  -3   8   7   -1.51    1.47   1
  -2  -7   3   94.73    2.86   1
  -2   4   2   45.42    1.92   1
  -1 -11   6   -0.83    2.46   1
  -1  -7   2   34.13    1.85   1
   0 -12   6    1.30    2.33   1
   0   6   1   87.21    2.19   1
   0   8   2   87.94    2.15   1
   1 -10   2   30.61    1.94   1
   2 -12   3    0.16    1.31   1
   2 -11   2  205.04    2.90   1
   2  -2  -1    4.19    2.15   1
   3 -12   2    0.27    1.71   1
   3  -5  -1  304.21    3.25   1
   5  -4  -2   30.06    1.77   1
   5  14   3    0.00    1.55   1
   6 -14   2   10.89    2.35   1
   6  -6  -2   62.72    2.00   1
   7  -7  -2   31.06    1.43   1
   8  -8  -2   13.17    1.68   1
   9  -9  -2   23.68    1.82   1
  10   9  -2    0.82    2.04   1
  11 -10  -2   10.02    1.82   1
  11  -7  -3   23.75    1.78   1
  12  10  -2    4.64    2.54   1
  13 -11  -2    1.54    2.32   1
  13  -8  -3   39.32    2.22   1
  14 -11  -2    0.49    1.80   1
  -5  -1   7   -0.44    1.90   1
  -5   0   7    0.96    1.81   1
  -5   1   7   -0.14    1.56   1
  -4   5   6   16.13    1.75   1
  -4   5   7   15.06    1.90   1
  -2 -10   7    0.91    2.72   1
  -2   6   3  315.12    3.22   1
  -1  -4   1  420.77    5.48   1
  -1   3   1  171.30    3.58   1
  -1   6   2   10.08    1.47   1
  -1   8   3    6.45    1.22   1
   4 -13   2    9.23    1.85   1
   7  14   2    1.09    1.56   1
   8   3  -3    0.15    3.81   1
  12 -11  -2    6.72    2.19   1
  12  -8  -3    0.21    1.81   1
  12  12  -1   -0.91    2.33   1
  14  -9  -3   33.24    2.37   1
  15  -9  -3   16.18    2.53   1
  -3   3   3  903.55    5.91   1
  -3   7   7    0.72    1.20   1
  -2 -10   6    0.91    2.49   1
  -2  -5   2    8.03    1.87   1
  -1  10   7   15.89    1.69   1
   0  -9   2   -0.85    1.68   1
   0  -7   1   65.80    2.21   1
   0   9   3    1.95    1.18   1
   0  11   6    5.07    1.43   1
   0  11   7    4.83    1.80   1
   2  -3  -1  185.40    3.60   1
   2  10   2   21.85    1.73   1
   3  11   2    4.82    1.31   1
   3  12   3    0.59    1.37   1
   4  -1  -2  578.99    6.25   1
   4   6  -1  228.05    3.64   1
   5 -14   2    1.54    2.00   1
   5  -5  -2    2.08    1.56   1
   6  14   3    0.25    1.57   1
   9   8  -2   13.70    2.27   1
  10  -7  -3    2.26    1.70   1
  11 -11  -2    4.05    1.93   1
  11  -8  -3   -0.34    1.74   1
  13  -9  -3    0.46    2.03   1
  13  10  -2    1.80    2.54   1
  13  12  -1    0.02    2.56   1
  16   8  -3    0.52    4.02   1
  -4   4   6    5.23    1.82   1
  -4   4   7    2.10    1.81   1
  -2   3   2    3.42    1.40   1
  -2   8   6    7.38    1.69   1
  -2   8   7   16.28    2.33   1
  -1   7   3    2.60    1.57   1
   0   5   1  642.64    5.01   1
   4  -2  -2    0.69    1.85   1
   4   0  -2   37.68    2.67   1
   6 -15   2    1.21    2.51   1
   6  -7  -2   88.81    1.77   1
   6   5  -2   14.57    2.15   1
   7   0  -3    0.16    1.51   1
   7  14   3   -0.74    2.42   1
  11   9  -2    3.08    2.34   1
  12  -9  -3   -0.71    1.96   1
  14 -10  -3   -0.30    2.34   1
  -3  -5   3  258.34    5.49   1
  -3   2   3  251.46    3.57   1
  -3   6   6   -0.06    1.23   1
  -3   6   7   -0.65    1.87   1
  -2   5   3   31.72    1.79   1
  -1  -8   2   63.71    2.23   1
  -1  -5   1   21.74    1.90   1
  -1   2   1  112.75    3.34   1
  -1   9   6   -0.25    1.78   1
   0   7   2   58.56    1.61   1
   1 -11   2    1.00    1.68   1
   2 -12   2   18.19    1.36   1
   2  -4  -1  515.43    4.67   1
   3 -13   2   -0.01    1.89   1
   3   4  -1    7.14    2.39   1
   4 -14   2   -0.46    2.00   1
   4  -3  -2   62.88    2.19   1
   5  -6  -2  193.72    2.76   1
   7   6  -2    9.09    1.99   1
   8 -10  -2    1.02    1.64   1
   8   7  -2    0.20    2.04   1
   9  -7  -3    3.92    1.83   1
  10 -11  -2   -2.28    1.39   1
  10  -8  -3    0.86    1.91   1
  11  -9  -3    6.09    1.83   1
  11  11  -1    0.33    2.10   1
  12 -12  -2   -1.11    1.58   1
  13 -10  -3    0.45    2.20   1
  14  10  -2   -0.49    2.79   1
  -4   3   6   72.30    2.26   1
  -4   3   7   58.18    2.17   1
  -3  -9   7    0.91    3.18   1
  -2  -8   3    7.33    1.65   1
  -2   7   7    8.96    1.82   1
  -1 -12   6    1.08    2.84   1
  -1   5   2   89.35    1.93   1
   0 -10   2  130.58    2.63   1
   0  -8   1   25.43    1.74   1
   1   8   2   38.83    1.89   1
   1   9   3    1.65    1.74   1
   2   9   2    7.96    1.72   1
   2  10   3   -1.71    1.78   1
   4  -4  -2   21.25    1.66   1
   4  11   2    1.47    1.18   1
   5 -15   2    2.24    2.26   1
   6  -8  -2    7.13    1.29   1
   7   1  -3   82.99    3.37   1
  11 -12  -2    0.76    1.53   1
  12 -10  -3    1.06    2.13   1
  15  10  -2   -0.45    3.13   1
  -4   2   6    0.65    1.92   1
  -3  -9   6    9.27    2.70   1
  -3   5   6   14.34    1.73   1
  -3   5   7    5.00    1.67   1
  -2  -6   2  137.58    3.04   1
  -2   2   2  346.12    4.55   1
  -1   8   7   -2.90    2.15   1
   2  -5  -1    0.94    1.11   1
   4  -5  -2   62.73    1.99   1
   5  -7  -2   90.83    1.87   1
   9  -8  -3   42.70    1.52   1
  10  -9  -3    3.01    1.89   1
  11 -10  -3   -2.63    2.13   1
  12   9  -2    9.90    2.38   1
  12  11  -1   -0.54    2.10   1
  13 -11  -3    1.63    2.46   1
  -4   2   7   10.00    1.70   1
  -2 -11   6    0.59    2.44   1
  -2 -11   7    0.10    3.04   1
  -2   4   3   13.28    1.58   1
  -1  -6   1    6.39    1.60   1
  -1   6   3   53.71    1.63   1
   0   4   1    0.88    1.96   1
   0   6   2   93.88    2.19   1
   1 -12   2   36.89    2.04   1
   2 -13   2   -0.00    1.84   1
   2  11   7    1.78    1.82   1
   3 -14   2    1.14    1.91   1
   4   1  -2  593.45   10.13   1
   6  -9  -2   37.66    1.42   1
   7 -10  -2    1.44    1.23   1
   7  13   3    1.61    2.31   1
   8 -11  -2   74.77    1.90   1
   9 -12  -2    0.66    2.08   1
  10   5  -3   30.18    3.88   1
  10   8  -2    1.60    1.64   1
  11 -13  -2   -0.13    2.54   1
  12 -11  -3    5.97    2.29   1
  13  11  -1   -0.22    2.30   1
  -4  -6   7   25.37    5.01   1
  -3   4   6   56.33    2.11   1
  -3   4   7    3.54    1.73   1
  -2   6   6    2.28    1.73   1
  -2   6   7   14.27    1.94   1
  -1  -9   2   -0.69    1.79   1
  -1   4   2   35.46    1.98   1
   0 -11   2    2.08    1.73   1
   0  -9   1   13.26    1.66   1
   0   7   3   28.34    1.82   1
   4 -15   2    0.16    1.68   1
   4  -6  -2    0.77    1.54   1
   4   5  -1   90.96    2.98   1
   4  11   3    0.68    1.20   1
   5  -8  -2   47.11    1.72   1
   5   3  -2   13.60    3.59   1
   6  -3  -3   71.48    2.23   1
   6  -2  -3  262.61    3.67   1
   8  -8  -3    0.56    1.70   1
  10 -10  -3   58.70    1.81   1
  11 -11  -3    4.21    2.08   1
  14   7  -3   15.60    3.60   1
  -4   0   5    1.51    1.42   1
  -3  -6   3   10.76    1.91   1
  -2  -9   3   17.68    1.96   1
  -2  -7   2   14.81    1.77   1
  -1   7   7   15.37    1.99   1
   1   7   2    1.24    1.12   1
   2   8   2   62.70    1.95   1
   3   9   2    4.29    1.77   1
   3  10   3   11.71    1.32   1
   4  -7  -2    3.45    1.63   1
   6 -10  -2   65.05    2.17   1
   6  -5  -3  239.51    3.14   1
   6  -1  -3  201.47    3.61   1
   6   7  -1    1.25    1.55   1
   6  12   3    1.94    1.43   1
   7 -11  -2   55.86    1.70   1
   7  -7  -3   14.49    1.30   1
   8  13   3    2.71    1.75   1
   9   7  -2   11.01    2.06   1
  10  13   2    0.21    2.29   1
  12 -12  -3   -0.64    2.50   1
  13   9  -2    0.03    2.15   1
  14  11  -1    2.27    2.51   1
  -4   0   6    5.21    1.98   1
  -4   0   7    0.62    1.62   1
  -3   3   7   10.49    1.74   1
  -2   3   3  219.21    3.15   1
  -2   5   7   10.76    1.72   1
  -1  -7   1    4.85    1.23   1
  -1   1   1 1579.30   12.36   1
  -1   5   3   19.02    1.74   1
   0   8   7   32.52    1.77   1
   1 -13   2    1.20    1.92   1
   1   9   7    0.12    1.44   1
   2 -14   2    0.36    2.10   1
   3 -15   2    0.82    2.29   1
   5  -9  -2   81.34    1.78   1
   6  -6  -3    2.05    1.49   1
   6  11   2   46.08    1.62   1
   9 -13  -2    0.75    1.63   1
   9  13   3    2.52    2.30   1
  11 -12  -3    1.55    2.36   1
  11   8  -2    2.86    2.16   1
  -4  -1   7    3.97    1.92   1
  -3   3   6    6.49    1.70   1
  -2   5   6   30.34    1.51   1
  -1 -10   2   -0.70    1.71   1
   0 -12   2   16.62    1.81   1
   0   5   2   29.18    1.71   1
   1   5   1   16.91    1.41   1
   3  -4  -2   22.76    1.75   1
   3  -3  -2    2.32    1.77   1
   4  -8  -2   34.32    1.93   1
   6   0  -3   -0.13    1.85   1
   7  12   3    0.62    1.50   1
   9   4  -3   23.38    5.38   1
  12   6  -3   26.13    3.30   1
  14   9  -2   29.65    2.91   1
  -4  -1   6    9.18    2.03   1
  -3 -10   6   17.78    2.82   1
  -3  -7   3   96.88    3.04   1
  -2 -12   6   11.01    2.92   1
  -2 -10   3   36.74    2.10   1
  -2  -8   2   14.09    1.75   1
  -1  -8   1    5.91    1.59   1
  -1   3   2   32.13    2.16   1
  -1   6   7   -0.68    1.37   1
   0   6   3   -1.45    1.63   1
   0   7   7    8.11    1.94   1
   1  -4  -1  424.73    4.67   1
   1  -3  -1  186.27    3.88   1
   3  -6  -2   83.22    2.24   1
   3  -5  -2    9.11    1.21   1
   3  -2  -2    0.47    1.98   1
   3  10   7   -0.80    1.61   1
   6  -7  -3   10.58    1.34   1
   7  -9  -3    1.09    1.27   1
   7   2  -3  146.06    5.61   1
   8   6  -2   40.77    2.70   1
   9 -14  -2    0.36    1.68   1
  15   7  -3    7.16    3.07   1
  15   9  -2    0.66    2.95   1
  -4  -2   7    8.31    1.98   1
  -3 -10   7    0.22    3.23   1
  -3   2   6    9.39    1.70   1
  -3   2   7    2.12    1.72   1
  -2   4   7    3.50    1.73   1
  -1 -11   2   -1.69    1.70   1
   0 -11   1   46.47    2.02   1
   0   3   1 1134.34    7.60   1
   0   7   6    6.53    1.72   1
   1 -14   2    6.16    2.13   1
   1  -2  -1  112.76    3.47   1
   1   6   2   54.23    1.62   1
   1   7   3   -0.17    1.15   1
   1   8   7    5.64    1.57   1
   2 -15   2    3.02    2.24   1
   2   7   2   13.07    1.59   1
   2   8   3   42.14    1.60   1
   3   7   1   11.68    1.17   1
   3   8   2   17.62    1.68   1
   4  -9  -2    1.83    1.26   1
   5  -5  -3    2.03    1.60   1
   5  -4  -3   50.47    2.02   1
   5  -3  -3    0.13    1.63   1
   8 -14  -2    0.45    2.32   1
   8  12   3   -1.77    1.48   1
  10  12   2    4.20    2.20   1
  -4  -5   7   15.44    3.47   1
  -4  -3   7   56.36    2.81   1
  -4  -2   6    1.56    1.84   1
  -3  -1   3  191.01    4.69   1
  -2  -9   2    6.35    2.28   1
  -2   2   3   12.46    1.63   1
  -1  -9   1    3.28    1.54   1
  -1   4   3   79.17    2.19   1
  -1   5   7   10.01    1.77   1
   0 -13   2    6.92    1.95   1
   3  -7  -2   17.75    1.32   1
   3  -1  -2  357.97    5.20   1
   3   3  -1  563.13    8.19   1
   4  10   7   -0.53    2.33   1
   5  -2  -3    1.90    1.53   1
   7   5  -2    4.60    2.03   1
  12   8  -2    3.71    1.98   1
  16   7  -3   25.53    4.14   1
  -4  -4   7    1.86    2.50   1
  -3  -8   3    8.14    1.77   1
  -3   1   7    4.07    1.73   1
  -2 -11   3   15.90    1.90   1
  -1   5   6    2.35    1.88   1
   0   6   7   22.49    2.14   1
   2   8   7    5.84    2.05   1
   3  -8  -2  199.04    2.49   1
   3   9   7    3.00    1.60   1
   5  -7  -3   92.99    1.98   1
   6   4  -2  379.89    7.36   1
   7  11   3    0.04    1.31   1
   9 -13  -3    0.94    2.31   1
  10   7  -2   18.37    2.11   1
  11  12   2    0.98    2.31   1
  14  10  -1    3.29    2.28   1
  -4  -3   6   68.35    3.09   1
  -2   3   6    6.51    1.70   1
  -2   3   7    5.44    1.20   1
  -1 -12   2   32.63    1.93   1
  -1 -10   1    4.46    1.77   1
   0   4   2  387.63    4.03   1
   0   5   3  102.06    2.32   1
   0   6   6    6.01    1.68   1
   1 -15   2   -1.79    2.26   1
   1  -8  -1    5.85    1.14   1
   1   4   1    4.44    1.99   1
   1   7   7   13.90    1.41   1
   3  -9  -2    4.94    1.83   1
   3   8   3    3.63    1.76   1
   5  -8  -3   -0.22    1.28   1
   5   9   2    0.87    1.26   1
   5  10   7    3.20    2.57   1
   7  10   2   39.61    2.04   1
  10  12   3    3.72    1.68   1
  12  12   2    1.69    2.49   1
  13   8  -2   49.39    2.91   1
  15  10  -1   -0.28    2.53   1
  -3 -11   6    5.38    2.59   1
  -3  -9   3    1.86    2.06   1
  -3  -1   8   10.93    2.06   1
  -2 -10   2   24.50    1.95   1
  -2  -6   1   10.62    1.69   1
  -2  -5   1    3.11    1.61   1
  -2  -4   1  521.47    6.39   1
  -1   4   7   13.20    1.84   1
   0 -14   2    0.81    2.17   1
   1   6   3    5.48    1.65   1
   2  -5  -2    7.86    1.68   1
   4   4  -1   34.79    2.54   1
   4   8   2   29.66    1.83   1
   5  -1  -3  757.37    6.49   1
  11  12   3   -0.60    2.53   1
  -4  -4   6    4.05    2.54   1
  -2 -12   3   22.63    2.09   1
  -2  -7   1   26.39    1.89   1
  -2   2   7   -1.98    1.79   1
  -1   2   2   34.15    2.46   1
   0   5   7    7.44    1.74   1
   1  -1  -1 1553.18   12.41   1
   1   5   2   93.27    2.00   1
   2  -7  -2   11.77    1.74   1
   2  -6  -2  136.90    2.30   1
   2  -4  -2   42.36    1.71   1
   2   5   1    0.85    1.53   1
   2   6   2   22.97    1.83   1
   2   7   7    0.87    1.89   1
   3   7   2    1.07    1.10   1
   3   8   7   20.38    2.15   1
   4 -12  -2    3.61    1.32   1
   4  -7  -3   52.06    1.87   1
   4  -4  -3   27.20    1.90   1
   5   5  -1    8.50    1.60   1
   6   1  -3  189.17    4.78   1
  10  11   2    1.52    2.17   1
  13   6  -3    8.14    2.95   1
  -4  -5   6   13.84    3.26   1
  -3 -11   7    2.76    4.13   1
  -3  -6   2   74.56    2.90   1
  -3  -5   2    8.62    2.04   1
  -3  -2   8    1.62    1.79   1
  -2 -11   2    2.22    1.73   1
  -2  -8   1   11.30    1.62   1
  -2   1   3   32.22    1.93   1
  -1 -13   2    7.86    1.94   1
  -1   3   3    2.08    1.14   1
   1 -16   2   -0.51    2.69   1
   1   6   7   34.94    1.61   1
   2  -8  -2   16.28    1.34   1
   2  -3  -2    4.55    2.06   1
   3 -11  -2    2.76    1.88   1
   4  -3  -3    2.39    1.56   1
   5   9   7    1.63    2.32   1
   6   9   2   21.68    1.41   1
   8  10   2    4.63    1.85   1
   9   6  -2   11.59    2.30   1
  11   7  -2   29.29    2.46   1
  11  11   2   -1.35    2.10   1
  14   8  -2   28.93    2.98   1
  -4  -6   6    8.95    4.08   1
  -3 -10   3   18.16    1.99   1
  -3  -7   2   20.08    1.85   1
  -3  -1   7    3.77    1.71   1
  -2  -9   1    8.97    1.69   1
  -2  -3   1  178.76    5.13   1
  -2   2   6    1.51    1.81   1
  -1   3   7    0.40    1.65   1
   0 -15   2   -1.04    2.29   1
   0  -6  -1   84.26    1.99   1
   0  -5  -1  678.80    5.29   1
   0   2   1  134.17    3.60   1
   2  -9  -2    4.43    1.36   1
   4   8   3  104.11    1.99   1
  10  11   3   15.05    2.28   1
  15   8  -2   27.28    3.00   1
  -3 -12   6   -0.13    2.82   1
  -3  -8   2  218.07    3.45   1
  -2 -13   3   14.60    2.09   1
  -2 -12   2    2.51    1.81   1
  -2   1   7   46.17    2.16   1
  -1 -14   2    5.33    2.19   1
   0  -8  -1   22.13    1.32   1
   0  -4  -1    1.05    2.10   1
   0   4   3    3.45    1.11   1
   0   4   7    2.72    1.80   1
   1   5   3    0.41    1.67   1
   2 -10  -2   23.87    1.79   1
   2   6   3   41.10    1.86   1
   3   7   3    0.92    1.16   1
   4  -2  -3    2.26    1.60   1
   6   9   7    1.86    2.28   1
   9  10   2    2.00    1.94   1
  11   5  -3    0.22    2.92   1
  11  11   3   -0.11    2.31   1
  12  11   2    4.21    1.65   1
  -3 -11   3   10.79    1.77   1
  -3  -9   2    2.52    1.80   1
  -3  -4   2   25.77    2.47   1
  -3  -2   3  234.29    6.53   1
  -3  -1   4   34.19    2.18   1
  -3  -1   6   35.64    2.48   1
  -1   3   6   -1.76    1.20   1
   0 -16   2   -0.34    2.58   1
   0  -9  -1   13.54    1.21   1
   0   3   2  111.18    2.92   1
   1   5   7    1.41    1.25   1
   2  -2  -2  333.34    4.37   1
   2   6   7   -0.15    1.31   1
   3  -7  -3   93.61    2.23   1
   3  -6  -3   15.25    1.67   1
   4   7   2  117.70    2.46   1
   5   0  -3   -0.04    1.60   1
   5   8   7    0.33    2.31   1
   6 -14  -3    1.95    1.61   1
  12  11   3    1.35    2.27   1
  13  11   2   -0.37    2.32   1
  14  -6  -6    4.35    2.63   1
  14   6  -3    8.09    3.08   1
  15  -4  -6    0.01    2.63   1
  16   8  -2    1.66    2.90   1
  -3  -2   7    1.30    1.61   1
  -2 -13   2    4.41    1.87   1
  -2 -11   1   66.88    2.26   1
  -2   1   6    0.18    1.75   1
  -1   2   7   14.69    1.83   1
   0  -3  -1 1177.06    8.05   1
   0   4   6    4.65    1.27   1
   1  -8  -2   71.68    2.18   1
   1  -7  -2   41.63    1.97   1
   1  -6  -2   14.17    1.65   1
   1   4   2   71.73    2.30   1
   1   4   8    2.73    1.56   1
   3  -8  -3    7.68    1.44   1
   3  -5  -3  259.33    3.00   1
   3   6   2    2.21    1.60   1
   4   7   7   -0.31    2.13   1
   5   8   3   12.69    1.35   1
   6   8   2  101.22    2.46   1
   7   9   7   -0.17    1.77   1
   9  10   3    1.30    1.33   1
  10  10   2   14.74    1.47   1
  12   7  -2   21.61    2.11   1
  14  -5  -6    1.08    2.32   1
  16   9  -1   -0.91    3.16   1
  -4  -9   6   16.78    4.31   1
  -3 -12   3   15.49    2.06   1
  -3 -10   2   41.89    2.05   1
  -1 -15   2    2.15    2.36   1
  -1   2   3   22.69    1.83   1
   0   3   7    1.71    1.71   1
   1  -9  -2   -0.43    1.37   1
   1  -5  -2   92.11    2.01   1
   1   3   1    3.61    2.39   1
   2   5   2   62.52    1.75   1
   3 -14  -2    5.99    1.48   1
   3  -4  -3    0.65    1.14   1
   3   6   7   -0.89    1.97   1
   4   7   3    1.74    1.75   1
   6   8   7    0.92    2.28   1
   8   5  -2    2.83    2.07   1
   8   9   2  183.83    2.58   1
  10  10   3   27.04    2.20   1
  11  10   2   -3.37    2.06   1
  13  -6  -6   -0.06    2.39   1
  14  -4  -6    0.36    2.45   1
  15  -3  -6    5.80    2.63   1
  -3 -11   2   -0.06    1.88   1
  -1   2   6   97.96    2.57   1
   1 -10  -2    1.85    1.40   1
   1  -4  -2   33.85    2.09   1
   1   4   7    0.84    1.75   1
   2 -13  -2    2.76    2.00   1
   2   4   1  186.75    3.40   1
   2   5   7    2.65    1.93   1
   4 -13  -3    6.79    1.58   1
  10   6  -2    0.09    1.99   1
  12  10   2   -0.58    2.05   1
  13   7  -2    2.49    2.48   1
  14  -3  -6    0.20    2.33   1
  -3  -3   7   11.71    1.73   1
  -3  -2   6    9.15    2.09   1
  -2 -14   2   16.96    2.23   1
  -2  -2   8    1.21    1.89   1
  -1 -16   2    7.53    2.62   1
  -1   0   8   29.06    2.07   1
  -1   1   2   80.25    3.27   1
   0   3   3    0.99    1.58   1
   1 -11  -2    1.57    1.30   1
   1   3   8   12.99    1.53   1
   2  -8  -3    6.11    1.78   1
   2  -7  -3   95.81    2.29   1
   2   5   3    1.13    1.63   1
   3  -3  -3  888.20    5.93   1
   3   6   3    9.89    1.30   1
   4  -1  -3  210.33    3.76   1
   5   7   2  202.94    2.56   1
   5   7   7    3.98    1.46   1
   6   5  -1  153.72    3.41   1
   6   8   3   55.07    1.69   1
   7   8   7    2.17    2.39   1
   9   9   2    0.67    1.18   1
  11  -8  -6   -0.08    2.32   1
  11  10   3    1.92    1.45   1
  13  -3  -6    0.26    2.62   1
  13  10   2    0.16    2.33   1
  15  -2  -6   -0.43    2.32   1
  15   6  -3   -0.20    2.90   1
  -4  -9   3    0.08    1.94   1
  -4  -8   3    5.13    1.81   1
  -4  -7   3   48.66    2.72   1
  -3 -12   2    1.18    1.77   1
  -3  -9   1   26.07    1.97   1
  -3  -8   1   37.57    2.07   1
  -3  -7   1   22.27    1.83   1
  -1  -9  -1    4.12    1.20   1
  -1  -6  -1  490.71    4.35   1
  -1   1   7   51.16    2.23   1
   1 -12  -2   29.06    1.45   1
   1   4   3  231.85    2.83   1
   1   4   6    2.14    1.20   1
   2  -9  -3   18.72    1.49   1
   2  -6  -3  310.19    3.39   1
   2  -1  -2 2320.25   12.65   1
   4   6   2   25.98    1.84   1
   4   6   7    5.71    1.91   1
   8   8   7    2.74    2.62   1
  10   9   2    1.81    1.83   1
  12  10   3    1.96    2.35   1
  14  -2  -6    0.42    2.85   1
  14  10   2    0.81    2.31   1
  -4 -10   3   47.23    2.66   1
  -4 -10   6   11.78    4.05   1
  -4  -6   3   30.73    3.13   1
  -3 -10   1    0.11    1.82   1
  -3  -6   1    7.99    1.64   1
  -2 -15   2   10.54    2.37   1
  -2  -1   2 2291.51   19.60   1
  -1 -16   1    0.77    2.34   1
  -1  -5  -1   18.81    1.91   1
   0  -9  -2    1.49    1.73   1
   0  -8  -2   83.85    2.25   1
   0  -7  -2   61.26    2.11   1
   0  -2  -1  142.59    3.79   1
   0   2   7   -1.67    1.77   1
   1 -13  -2    7.77    1.98   1
   1  -3  -2   30.37    1.80   1
   1   3   7    2.35    1.75   1
   2  -5  -3   30.45    1.95   1
   2   4   7    6.06    1.84   1
   3   5   7    6.47    1.46   1
   5   7   3   39.27    1.65   1
   6   7   7   -1.51    1.56   1
  12  -3  -6    6.94    2.69   1
  13  10   3    0.38    2.41   1
  14   7  -2    2.15    1.88   1
  16   6  -3    0.30    2.88   1
  -3 -14   3    1.62    2.06   1
  -3 -13   2    8.08    1.96   1
  -3 -11   1   71.24    2.46   1
  -3  -4   7    5.33    2.16   1
  -2 -14   1    3.91    1.44   1
  -1   1   6    6.40    1.90   1
   0 -11  -2    4.96    1.84   1
   0 -10  -2  135.33    2.29   1
   0  -6  -2   92.51    1.98   1
   0   2   2   31.06    2.50   1
   3  -2  -3  249.59    3.71   1
   3   5   2  201.59    2.92   1
   4   6   3   15.61    1.74   1
   5   4  -1   24.74    2.34   1
   5   6   7    0.56    2.00   1
   6   7   2   29.55    1.97   1
   7   7   7   -1.28    2.37   1
   8   8   2   40.38    2.02   1
  10  -5  -6    7.22    2.02   1
  10   9   3    2.16    1.95   1
  11   6  -2    2.43    2.27   1
  11   9   2    6.14    1.96   1
  12   5  -3    0.75    2.59   1
  13  -2  -6    0.20    2.08   1
  15  -1  -6    0.31    2.92   1
  15   7  -2   65.18    3.27   1
  17   6  -3    4.82    3.20   1
  -4 -11   3    1.29    1.72   1
  -3 -12   1   18.40    1.84   1
  -3  -5   1  340.63    4.91   1
  -3  -3   6    7.00    2.11   1
  -1   0   7    0.44    1.69   1
   0 -12  -2   13.60    1.79   1
   0  -5  -2   27.05    1.85   1
   1  -9  -3    3.73    1.83   1
   1  -8  -3    8.93    1.83   1
   1   3   2   55.40    2.47   1
   2  -4  -3   14.18    1.29   1
   2   4   2  107.84    2.52   1
   3   5   6   -1.44    1.36   1
   4   5   7    3.99    1.89   1
   7   4  -2   20.38    2.73   1
  11   9   3    0.52    2.02   1
  12   9   2   12.09    2.15   1
  16   7  -2   -0.42    2.88   1
  16   8  -1    0.83    2.35   1
  -4 -12   3   -0.18    1.98   1
  -4 -11   6   52.84    4.89   1
  -4 -10   2    9.93    2.14   1
  -4  -9   2    4.26    1.77   1
  -4  -8   2   39.34    2.13   1
  -3 -14   2    4.52    2.08   1
  -2  -2   7   -0.03    1.78   1
  -1  -4  -1    3.65    1.48   1
  -1   1   3    2.23    1.71   1
   0   1   7    8.92    1.86   1
   1 -15  -2    1.60    1.61   1
   1 -10  -3  175.12    2.47   1
   1  -7  -3    1.35    1.23   1
   1   3   6    0.17    1.15   1
   3   4   7   17.90    1.89   1
   3   5   3   47.33    1.98   1
   5   6   2   -0.16    1.62   1
   6   6   7   -3.41    2.20   1
   8   7   7    5.31    2.36   1
  12  -2  -6    0.60    1.97   1
  12   9   3    1.88    2.08   1
  13   9   2    0.19    2.09   1
  14  -1  -6    0.64    2.36   1
  17   7  -2   18.49    3.33   1
  -4 -11   2   29.87    2.05   1
  -4  -7   2    4.41    2.12   1
  -3 -15   2    2.26    2.36   1
  -3  -5   7    3.95    2.27   1
   1  -6  -3   55.82    1.73   1
   1  -2  -2   34.63    2.69   1
   1   2   7    0.10    1.85   1
   2  -3  -3  224.75    3.29   1
   2   3   7    3.19    1.72   1
   2   4   3  139.15    2.61   1
   7   7   2   -1.39    1.88   1
   9   5  -2    6.79    2.29   1
   9   7   7    4.37    2.63   1
  13   9   3    2.94    2.40   1
  14   9   2    2.85    2.44   1
  -4 -13   3    4.33    2.24   1
  -4 -12   2    5.09    1.85   1
  -2 -11  -1   48.91    1.69   1
  -2  -7  -1    6.14    1.27   1
  -1 -11  -2    5.60    1.83   1
  -1 -10  -2   24.56    1.42   1
  -1  -9  -2  179.30    2.53   1
  -1  -8  -2   41.18    1.94   1
  -1   0   6   32.16    2.25   1
   0  -4  -2  379.05    3.92   1
   0   1   1  887.31    9.21   1
   0   2   3  227.48    3.18   1
   1 -13  -3    0.88    1.34   1
   1  -5  -3   21.01    1.91   1
   1   0  -1    1.16    2.90   1
   1   3   3   28.27    1.86   1
   4   0  -3    0.10    1.97   1
   4   3  -1  136.10    4.40   1
   5   5   7   20.26    1.63   1
   7   6   7    1.36    2.12   1
  10   8   2   49.98    2.18   1
  12   6  -2    8.30    2.33   1
  13  -1  -6   -0.18    2.14   1
  14   9   3    1.23    2.45   1
  15   9   2   13.95    2.44   1
  -4 -13   2    0.91    2.38   1
  -4 -12   6   14.06    3.99   1
  -2  -6  -1   29.69    1.92   1
  -2  -3   7    3.42    2.01   1
  -2  -2   1    4.41    3.35   1
  -1 -12  -2   40.69    1.54   1
  -1  -7  -2    0.86    1.15   1
   0 -15  -2    0.76    1.71   1
   0 -10  -3    4.32    1.93   1
   0  -9  -3   -1.17    1.80   1
   1 -14  -3    8.81    1.61   1
   1   2   1  103.25    3.40   1
   2   3   1   15.17    2.31   1
   3   4   6    2.85    1.26   1
   4   4   7   38.98    2.17   1
   4   5   2  306.46    3.43   1
   5   1  -3  775.33    9.72   1
   8   6   7   -0.07    2.38   1
   8   7   2   -2.28    1.91   1
  10   8   3    1.17    1.26   1
  11   8   2    0.63    1.85   1
  12  -6  -7    0.28    2.62   1
  13   5  -3   -0.37    2.58   1
  15   0  -6    0.52    3.48   1
  -4 -14   3    0.10    2.33   1
  -4 -11   1   21.19    1.90   1
  -4  -9   1   15.33    1.97   1
  -4  -8   1   51.12    2.51   1
  -4  -6   2    0.55    1.46   1
  -3  -4   6   60.90    2.97   1
  -2  -2   6    0.70    2.15   1
  -1 -13  -2    1.27    1.38   1
  -1  -6  -2   51.95    1.65   1
  -1  -3  -1    6.01    2.55   1
   0 -11  -3    0.61    1.25   1
   0  -8  -3    5.51    1.29   1
   0  -7  -3   32.80    1.91   1
   0   0   7   -0.40    1.80   1
   1   2   6    3.86    1.87   1
   2   2   7    2.62    1.69   1
   3  -1  -3  190.93    3.61   1
   3   3   7    0.63    1.77   1
   6   5   7    7.31    1.50   1
   6   6   2    0.74    1.69   1
  10   4  -3   57.64    4.09   1
  11  -7  -7   13.55    2.82   1
  11   8   3    7.12    2.08   1
  12  -1  -6    0.69    2.37   1
  -4 -14   2    3.55    2.09   1
  -4  -5   3   10.21    3.20   1
  -3  -6   7    0.00    2.25   1
  -3  -4   1    6.37    2.12   1
  -2  -1   3   31.72    2.57   1
  -1 -14  -2    2.88    1.59   1
   0 -13  -3    0.58    1.35   1
   0  -3  -2  106.46    3.03   1
   1  -4  -3   79.36    2.00   1
   1   1   7   31.38    1.54   1
   3   4   2   11.11    1.71   1
   5   4   7   15.55    2.13   1
   5   5   1   38.41    1.62   1
   7   5   7    3.00    2.17   1
   9   6   7   -0.07    1.66   1
  10  -8  -7    0.29    2.59   1
  11  -6  -7    0.55    2.37   1
  12  -5  -7    3.76    2.51   1
  12   8   2    2.85    1.33   1
  12   8   3   -1.44    2.13   1
  13  -4  -7    2.42    3.34   1
  13   6  -2    0.16    1.81   1
  14   0  -6    2.28    3.18   1
  -4 -15   2    7.69    2.46   1
  -4  -7   1   27.00    1.99   1
  -3  -3   2    1.45    4.05   1
  -2 -11  -2  196.15    3.03   1
  -2 -10  -2   27.53    1.88   1
  -2  -9  -2    4.46    1.91   1
  -1 -15  -2   -0.97    1.64   1
  -1  -5  -2   98.15    2.43   1
   0 -14  -3    4.92    1.63   1
   0  -6  -3    0.74    1.30   1
   2  -2  -3   11.17    1.75   1
   3   4   3    8.01    1.62   1
   8   3  -3    0.54    3.84   1
   9   7   2  134.62    2.27   1
   9   7   3   11.72    1.95   1
  10  -7  -7    0.79    2.40   1
  10   5  -2   62.26    3.06   1
  10   6   7    1.43    1.83   1
  11  -5  -7    0.69    2.95   1
  13   8   2    1.98    1.42   1
  13   8   3   -0.65    2.06   1
  14   5  -3    0.99    2.78   1
  14   6  -2   28.64    2.73   1
  14   8   2   -0.46    2.15   1
  -5 -11   3   17.30    2.37   1
  -5 -10   3   25.22    2.42   1
  -2 -13  -2    3.20    1.92   1
  -2 -12  -2   17.03    1.39   1
  -2  -8  -2   66.70    2.12   1
  -2  -4   7    4.40    2.15   1
  -1 -16  -2   -0.47    2.79   1
  -1 -12  -3   26.04    2.02   1
  -1 -10  -3  137.26    2.59   1
  -1  -9  -3   -0.62    1.93   1
   0 -15  -3    2.08    1.69   1
   2   3   2    3.50    1.99   1
   3   2  -1 1058.31   14.41   1
   3   3   6    7.74    1.28   1
   4   3   7   19.56    1.46   1
   5   5   2   97.90    2.36   1
   6   4   7   28.20    2.22   1
   7   6   2    3.66    1.66   1
   8   5   7    2.49    2.19   1
   9  -8  -7    6.18    1.73   1
   9  -7  -7    1.33    2.35   1
  10  -6  -7    2.09    2.34   1
  10   7   2   -0.47    1.81   1
  11  -1  -6    7.15    2.52   1
  12  -4  -7   12.42    2.57   1
  14   8   3    6.52    1.81   1
  15   8   2    0.81    2.39   1
  15   8   3    1.00    2.38   1
  16   8   2    0.01    2.62   1
  17   7  -1    0.67    2.42   1
  -5 -12   3   20.71    2.12   1
  -5 -11   2    5.62    2.24   1
  -5 -10   2    1.35    2.25   1
  -5  -9   3   32.52    2.44   1
  -2 -14  -2    0.23    2.25   1
  -2  -7  -2   11.23    1.72   1
  -1  -8  -3    3.64    1.79   1
   0  -5  -3  101.06    2.14   1
   0  -1  -1  928.00    9.67   1
   0  -1   7    9.77    1.81   1
   0   0   6   37.88    2.16   1
   1  -3  -3    1.16    1.66   1
   1   0   7   -1.12    1.83   1
   1   2   2  380.47    4.72   1
   2   0  -2  216.26    5.52   1
   2   1   7    2.61    1.90   1
   2   2   6    9.41    1.27   1
   2   3   3  155.90    2.53   1
   3   2   7   35.66    1.72   1
   4   4   1  694.42    5.40   1
   5   5   3   12.95    1.36   1
   6   4  -1    4.26    1.64   1
   8  -9  -7   -2.39    2.62   1
   8  -8  -7    4.27    2.54   1
   9   5   7    3.78    2.47   1
  10  -5  -7   -1.85    2.17   1
  10   7   3   11.39    1.30   1
  13  -3  -7    0.12    2.47   1
  13   0  -6    0.76    3.03   1
  15   5  -3   -0.21    3.02   1
  15   6  -2   -0.50    2.13   1
  16   6  -2    5.36    2.80   1
  -5 -13   2    1.32    2.36   1
  -5 -13   3    3.16    2.20   1
  -5 -12   2    2.65    2.04   1
  -5  -9   2   83.01    3.02   1
  -4 -16   1    0.24    2.70   1
  -4  -6   1  234.43    3.77   1
  -3  -7   7    0.19    2.64   1
  -2 -15  -2    1.55    2.41   1
  -2  -4  -1  189.14    3.53   1
  -2  -3   6    7.73    2.01   1
  -1 -15  -3   -0.80    2.50   1
  -1 -14  -3    0.16    1.58   1
  -1  -7  -3   -0.53    1.72   1
  -1  -4  -2   76.44    2.44   1
   0   1   2  144.56    3.79   1
   1   2   3   61.52    2.18   1
   5   3   7   51.50    2.27   1
   7   4   7   -3.35    2.08   1
   8  -7  -7    1.78    2.18   1
   8   6   2   65.39    2.34   1
   9  -6  -7   -0.83    2.18   1
  10   5   7    5.19    2.46   1
  11  -4  -7    3.63    2.44   1
  11   7   2   86.59    2.42   1
  11   7   3    1.94    1.84   1
  16   5  -3    0.27    3.12   1
  17   6  -2   -0.29    2.50   1
  -5 -14   2    6.34    2.74   1
  -5 -14   3    0.92    2.31   1
  -5 -11   1   78.19    2.53   1
  -5  -8   3    1.47    2.18   1
  -4  -5   2   58.90    3.00   1
  -3 -11  -2    8.76    1.96   1
  -3  -5   6   14.24    2.27   1
  -2  -6  -2   23.89    1.90   1
  -1  -3   7   -0.66    2.08   1
   0   1   3   54.00    1.96   1
   1  -1  -2   77.66    3.42   1
   3   1  -2  339.97    9.05   1
   4   2   7   42.27    2.09   1
   4   3   6    5.12    1.34   1
   4   4   2   78.58    2.26   1
   6   2  -3  235.77   11.07   1
   6   3  -2  167.97    5.51   1
   6   5   2    4.58    1.68   1
   7  -9  -7   -0.11    2.40   1
   7  -8  -7   -1.55    2.42   1
   8   4  -2   31.72    2.68   1
   8   4   7    5.21    2.19   1
   9  -5  -7    7.21    2.18   1
  11   5   7    2.09    2.68   1
  12  -3  -7    0.48    2.48   1
  12   7   2    0.08    1.88   1
  12   7   3    9.42    1.94   1
  17   5  -3    2.67    3.07   1
  -5  -8   2   45.56    2.30   1
  -3 -13  -2    0.14    2.01   1
  -3 -10  -2   48.09    1.60   1
  -3  -9  -2    4.23    1.83   1
  -3  -6  -1   78.96    1.97   1
  -2 -11  -3   12.77    1.36   1
  -1  -6  -3    6.03    1.73   1
   0  -4  -3    1.97    1.24   1
   3   1   7    0.95    1.75   1
   3   3   1  296.72    4.29   1
   6 -10  -7    2.05    2.62   1
   6   3   7    1.49    1.90   1
   7  -7  -7    2.19    2.10   1
   8  -6  -7   14.77    2.23   1
   9   6   2    1.31    1.90   1
  10  -4  -7    2.34    2.15   1
  11   5  -2    1.27    1.69   1
  13   7   2    0.50    1.94   1
  13   7   3    2.39    2.04   1
  14   7   2    7.24    2.21   1
  14   7   3    1.41    2.26   1
  -5 -15   2    2.80    2.41   1
  -3  -8  -2   16.78    1.81   1
  -3  -3   3  884.23   14.98   1
  -2 -15  -3    3.74    2.43   1
  -2 -14  -3    3.00    1.53   1
  -2  -9  -3   56.49    1.82   1
  -2  -8  -3   47.75    2.17   1
  -2  -5   7   10.63    1.90   1
  -1  -2  -1  104.52    3.48   1
   0  -2  -2   30.74    2.06   1
   0  -2   7   -0.08    1.78   1
   1  -1   7   27.37    2.05   1
   2   0   7   -2.07    1.88   1
   6  -9  -7   23.08    2.64   1
   9   4   7    3.51    1.57   1
  11  -3  -7    0.62    2.18   1
  11   4  -3   -2.28    2.64   1
  13  -2  -7    6.51    3.01   1
  15   7   2   -0.09    2.30   1
  15   7   3    2.60    1.77   1
  16   7   2    0.60    2.45   1
  16   7   3    8.36    2.70   1
  -5  -8   1    5.09    1.71   1
  -3  -8   7    0.77    3.10   1
  -2  -5  -2   64.32    1.82   1
  -1  -5  -3    2.21    1.72   1
   0  -1   6   22.36    2.05   1
   1   0   6   -0.75    1.87   1
   2  -1  -3   32.44    2.18   1
   3   3   2  330.03    3.92   1
   3   3   3  135.68    2.33   1
   5 -10  -7    4.25    2.40   1
   5   2   7    1.90    1.28   1
   6  -8  -7   -1.08    1.53   1
   7  -6  -7    1.92    2.31   1
   7   3   7    1.56    1.40   1
   7   5   2   10.50    1.81   1
   8  -5  -7   -0.65    2.32   1
   9  -4  -7   10.52    2.29   1
  10   4   7    0.35    1.64   1
  10   6   2   34.69    2.04   1
  10   6   3   -0.45    1.87   1
  12   5  -2    0.58    2.27   1
  18   6  -1    3.69    3.33   1
  -5  -7   2   97.19    3.13   1
  -4  -5   1   89.06    2.89   1
  -3 -12  -3   -0.41    2.07   1
  -3  -7  -2    1.55    1.09   1
  -3  -5  -1   20.58    1.87   1
  -2  -7  -3    0.09    1.69   1
  -1  -3  -2   53.03    2.54   1
   1  -2  -3   24.66    1.88   1
   3   0  -3    0.06    2.03   1
   4   1   7   67.76    2.31   1
   5   4   2  114.17    2.50   1
   5   4   3    2.17    1.25   1
   6  -7  -7    0.27    2.24   1
   8   3   7    0.29    2.29   1
  10  -3  -7    0.51    2.18   1
  11   4   7    0.93    1.69   1
  11   6   2   14.67    1.96   1
  11   6   3   -1.01    1.76   1
  12  -2  -7    1.36    2.93   1
  12   5   6   -0.17    1.72   1
  13   5   6    0.69    2.59   1
  -5  -7   3   91.51    3.67   1
  -4 -14  -2    1.64    2.14   1
  -4 -13  -2   11.29    1.46   1
  -4 -11  -2    0.26    1.26   1
  -4 -10  -2   13.78    1.78   1
  -4  -7  -1   14.94    1.78   1
  -3 -15  -3   -2.81    2.52   1
  -3 -13  -3   -1.61    1.54   1
  -3 -11  -3   34.83    1.55   1
  -2  -4   6    9.62    2.14   1
  -1  -4   7   15.72    1.92   1
   0  -3  -3    1.36    1.66   1
   2   2   1  845.82    7.32   1
   2   2   3  191.69    3.05   1
   3   0   7    1.20    1.72   1
   4 -10  -7    1.31    2.50   1
   5  -8  -7    1.41    2.19   1
   6  -6  -7    5.43    2.16   1
   6   2   7    3.05    1.49   1
   8  -4  -7    6.99    2.03   1
   9   3   7    2.13    2.17   1
  12   6   2   -0.52    1.77   1
  12   6   3   17.44    1.97   1
  13   5  -2    0.47    2.14   1
  -6 -14   2    0.94    2.81   1
  -6 -13   2    4.92    2.13   1
  -6 -13   3    1.38    2.57   1
  -6 -12   2   26.37    2.30   1
  -6 -12   3    7.58    2.40   1
  -6 -11   2    1.34    1.73   1
  -5  -7   1   40.44    2.12   1
  -4 -15  -2    1.03    1.82   1
  -4  -9  -2   20.62    2.03   1
  -3  -9  -3    8.88    1.29   1
  -3  -6  -2    1.20    1.73   1
  -3  -6   6    1.33    2.42   1
  -2  -6  -3   36.79    1.94   1
  -2  -6   7   13.83    2.58   1
  -2  -3  -1   15.20    1.82   1
   1  -2   7   -0.72    2.21   1
   2  -1   7    5.81    1.86   1
   2   2   2    1.11    2.14   1
   3   1   6    1.62    1.17   1
   5   1   7   11.66    1.92   1
   5   3  -1    4.94    1.88   1
   7   2   7    2.38    1.98   1
   8   5   2    6.58    1.78   1
   9  -3  -7   28.54    2.36   1
  10   3   7    2.14    2.40   1
  11  -2  -7   11.28    2.91   1
  12   4  -3   12.09    2.90   1
  13   6   2    8.80    2.04   1
  13   6   3   -0.31    1.43   1
  14   5  -2    0.71    2.48   1
  14   6   3   -1.24    2.31   1
  15   6   3    1.75    2.20   1
  16   6   3   -0.38    2.47   1
  -6 -15   2   -0.03    2.63   1
  -6 -14   3    0.93    2.42   1
  -6 -11   1   24.37    2.08   1
  -6 -11   3    7.43    1.86   1
  -6 -10   2   70.79    2.55   1
  -4  -8  -2   26.95    1.94   1
  -3  -8  -3    0.54    1.88   1
  -3  -3   1  573.18    8.61   1
  -2  -4  -2  112.39    2.32   1
  -1  -4  -3  254.55    3.27   1
  -1  -3   6   -0.12    2.03   1
   1   1   3   17.72    1.94   1
   2   0   6   16.44    1.93   1
   6  -5  -7    0.74    2.02   1
   9   4  -2    1.78    2.02   1
   9   5   3   -0.75    1.82   1
  11   3   7    1.50    2.49   1
  12   4   6    2.15    2.45   1
  14  -1  -7    0.84    3.41   1
  14   6   2    4.32    2.05   1
  15   1  -6    0.06    5.22   1
  15   5  -2    4.23    2.48   1
  15   6   2    2.20    2.15   1
  16   5  -2   17.88    2.84   1
  16   6   2    9.46    2.50   1
  17   5  -2    0.59    3.00   1
  17   6   2    6.43    2.54   1
  18   5  -2    3.39    2.75   1
  -6 -10   1    8.82    1.84   1
  -6 -10   3    0.66    2.12   1
  -5  -9  -1   49.75    1.80   1
  -4 -14  -3    0.95    2.40   1
  -4 -11  -3    3.39    1.77   1
  -4  -6  -1   25.75    1.98   1
  -3  -9   7    1.52    3.06   1
   1  -9  -6   -1.54    1.37   1
   1  -1   6   13.71    1.98   1
   3 -10  -7   -0.23    1.73   1
   4  -7  -7   11.48    2.15   1
   4  -4  -6    3.83    1.96   1
   4   0   7   -0.47    1.86   1
   4   3   1  118.57    3.12   1
   4   3   2   43.20    1.97   1
   5  -6  -7   11.92    2.05   1
   6   1   7   33.69    2.27   1
   6   4   2   20.49    1.50   1
   7  -4  -7    1.32    1.95   1
   8   2   7   12.48    1.51   1
   9   5   2   10.68    1.47   1
  10  -2  -7    2.24    2.77   1
  12   3   7    0.55    1.89   1
  -6  -9   2   30.21    2.09   1
  -5 -15  -2    0.06    2.46   1
  -5 -14  -2   -0.06    2.20   1
  -5 -13  -2    0.65    1.45   1
  -5 -12  -2   16.45    1.58   1
  -5 -11  -2    0.56    1.76   1
  -4 -15  -3   -0.55    1.97   1
  -4 -10  -3    2.39    1.87   1
  -4  -9   6   14.80    4.26   1
  -4  -7  -2  117.36    2.52   1
  -3  -7  -3    1.02    1.20   1
  -3  -5  -2  208.38    3.05   1
  -3  -4  -1    0.34    1.44   1
  -2  -5  -3    3.29    1.69   1
  -1  -5   7    9.00    2.26   1
   0   0   3    0.71    1.83   1
   3  -8  -7    1.34    2.24   1
   3  -1   7    2.92    1.74   1
   4   1  -3  205.55    5.43   1
   7   4   3   10.79    1.76   1
   8  -3  -7   -0.49    2.02   1
   9   2   7    8.29    1.54   1
  10   5   2   -0.14    1.89   1
  11   5   3   17.17    1.88   1
  13  -1  -7    1.51    3.19   1
  13   4  -3    1.66    2.25   1
  14   1  -6    0.24    5.19   1
  -5 -10  -2    9.25    1.40   1
  -5  -6   1    6.46    1.99   1
  -5  -6   2  193.78    4.34   1
  -4  -9  -3   14.92    1.78   1
  -2  -2   3   11.21    2.17   1
   0 -10  -6    0.21    1.63   1
   1   1   1   52.30    2.57   1
   1   1   2    8.03    1.76   1
   2  -2   7    1.82    1.77   1
   3   2   3  143.02    2.71   1
   5   0   7   -0.33    1.86   1
   6  -4  -7    0.15    2.12   1
   7   1   7   10.94    1.97   1
   7   4   2   38.83    1.91   1
  10   2   7    2.48    1.60   1
  11   2   7   12.16    2.52   1
  11   5   2    5.29    1.99   1
  12   5   3    3.95    1.82   1
  13   5   3    1.84    2.08   1
  14   4  -3    0.75    2.89   1
  17   5   3    0.92    2.78   1
  18   4  -3   -0.11    3.34   1
  -6  -9   3   59.40    3.08   1
  -5  -9  -2    0.60    1.77   1
  -4  -8  -3  105.93    2.47   1
  -3  -6  -3   10.59    1.81   1
  -2  -7   7    7.95    2.47   1
  -2  -5   6   31.79    2.60   1
  -1  -2  -2  376.09    4.83   1
   0  -2  -3  229.28    3.47   1
   1  -3   7    2.22    1.79   1
   7  -3  -7   -1.66    2.13   1
   8   1   7    0.95    2.08   1
   8   4   3   71.11    2.30   1
   9  -2  -7   11.67    2.10   1
  10   4  -2    7.14    2.36   1
  12  -1  -7    4.79    3.11   1
  12   2   7   -1.97    1.90   1
  12   5   2    1.33    1.72   1
  13   3   6   -1.07    2.46   1
  14   3   6   -0.13    2.78   1
  14   5   3    2.85    1.38   1
  15   4  -3    6.24    2.49   1
  15   5   3    0.49    2.09   1
  16   4  -3    2.10    2.63   1
  16   5   3    0.55    1.67   1
  17   4  -3   -0.15    2.96   1
  -7 -14   1    0.88    2.34   1
  -7 -14   2    0.65    2.93   1
  -7 -13   1    2.00    2.20   1
  -7 -13   2    2.34    2.64   1
  -6  -8   1   83.15    2.64   1
  -6  -8   2    6.40    2.22   1
  -5 -14  -3    1.16    1.78   1
  -5 -13  -3    0.69    1.48   1
  -5 -11  -3   -0.12    1.88   1
  -5  -8  -2   11.49    1.90   1
  -5  -7  -1   15.17    1.41   1
  -4  -6  -2   25.00    1.86   1
  -4  -5  -1  169.40    3.02   1
  -3 -10   7   -0.07    3.91   1
  -2  -3  -2    3.22    2.13   1
  -1  -3  -3   26.38    1.49   1
   0  -8  -6   44.67    1.66   1
   0  -1  -2  136.62    3.88   1
   1 -11  -7    5.75    2.01   1
   1  -1  -3    2.30    1.80   1
   2  -1   6    0.58    1.91   1
   3   2   2  324.99    4.23   1
   4  -1   7   67.37    2.33   1
   5   3   2    1.42    1.62   1
   6   0   7    0.54    2.02   1
   9   1   7   20.55    2.40   1
  13   5   2   14.44    1.43   1
  14   5   2   21.30    2.26   1
  15   5   2    2.60    2.09   1
  16   5   2    9.69    2.41   1
  17   5   2    0.48    1.73   1
  -7 -15   2    1.62    2.87   1
  -7 -12   2   28.02    2.21   1
  -6 -15  -2   -0.67    2.77   1
  -6 -14  -2   13.71    1.81   1
  -6 -13  -2    5.13    1.65   1
  -6 -12  -2    0.45    1.97   1
  -6 -11  -2   47.77    2.20   1
  -5 -10  -3   44.05    2.14   1
  -4  -7  -3    4.50    1.79   1
  -4  -4   1   34.40    2.66   1
  -3  -7   6    0.52    2.49   1
  -2  -4  -3  144.86    2.39   1
  -1  -6   7    0.60    2.40   1
  -1  -4   6   45.95    2.19   1
   0   0   2   32.91    2.68   1
   1  -2   6    4.75    1.95   1
   3  -2   7   36.93    2.23   1
   5  -2  -6    1.67    1.76   1
   7   0   7   -0.82    1.95   1
   8  -2  -7    1.22    2.41   1
   8   4   2    6.03    1.20   1
  10   1   7    3.44    2.20   1
  11  -1  -7   96.53    3.93   1
  13   1  -6    1.32    4.04   1
  -7 -11   2   52.98    2.40   1
  -6 -10  -2    2.09    1.87   1
  -5  -9  -3   64.12    2.26   1
  -3  -5  -3   46.41    2.13   1
  -3  -4  -2   11.63    1.38   1
   2  -7  -7    4.66    1.54   1
   2  -3   7    0.09    1.85   1
   2   1   3   57.44    1.90   1
   3   2   1    2.81    1.74   1
   5  -1   7   17.95    1.97   1
   6  -3  -7    0.79    2.11   1
   7   3  -2   34.00    2.77   1
   9   3  -3   21.82    3.24   1
   9   4   2    7.09    1.81   1
  10   4   3  107.94    2.06   1
  11   1   7    5.48    1.75   1
  11   4  -2   87.22    2.94   1
  11   4   3   29.11    2.03   1
  12   1   7    3.65    2.64   1
  -7 -12   3   24.57    2.83   1
  -7 -10   1  137.87    3.05   1
  -6 -13  -3   -0.35    2.39   1
  -5  -7  -2  207.52    2.99   1
  -5  -6  -1  139.78    2.74   1
  -4  -4   2   25.58    3.14   1
  -2  -8   7   23.57    3.09   1
  -2  -2  -1  837.95    7.40   1
  -1  -8  -6   14.30    1.45   1
   0  -5   7    5.09    1.86   1
   1  -8  -7    0.81    1.60   1
   1  -5  -6    7.25    1.36   1
   1   0  -2  254.10    5.29   1
   2   0  -3    0.52    1.84   1
   3  -5  -7    2.50    1.96   1
   6   3   2   30.03    1.86   1
   8   0   7   -0.41    1.40   1
  10  -1  -7    1.72    2.85   1
  10   4   2   38.73    2.14   1
  12   4  -2    0.79    2.18   1
  12   4   3   61.62    2.19   1
  13   4   3   -0.12    1.84   1
  14   4   3   13.10    2.12   1
  15   4   3   -0.63    2.33   1
  16   4   3   -1.01    2.38   1
  17   4   3    2.79    2.46   1
  18   4  -2   12.63    2.62   1
  -7 -10   2    0.48    1.74   1
  -6 -12  -3    1.98    1.47   1
  -6 -11  -3    1.95    2.03   1
  -6  -9  -2   25.68    1.49   1
  -6  -8   3    1.75    1.98   1
  -6  -7   1    1.35    1.65   1
  -5  -8  -3   13.54    2.07   1
  -5  -6   3    9.67    2.95   1
  -4  -6  -3   15.31    1.77   1
  -4  -5  -2  294.27    3.27   1
  -3 -11   7    1.94    4.92   1
  -3  -3  -1  292.52    4.28   1
   2  -6  -7   13.04    1.67   1
   4  -2   7   46.54    2.21   1
   6  -1   7   31.51    1.69   1
   7  -2  -7    1.51    2.07   1
   9   0   7    0.86    1.54   1
  10   0   7    1.00    2.24   1
  11   4   2    6.71    1.77   1
  12   1  -6    0.17    3.82   1
  13   4  -2   12.54    2.29   1
  16   4  -2    5.82    2.77   1
  17   4  -2    3.64    2.21   1
  17   4   2    0.15    2.48   1
  18   4   2   -0.39    2.72   1
  -7 -13  -2    0.94    1.56   1
  -7 -12  -2    1.59    2.03   1
  -7 -11   3    4.75    2.56   1
  -7  -9   1    1.94    1.74   1
  -6 -10  -3   28.49    2.00   1
  -6  -7   2   85.68    3.04   1
  -5  -5   1    7.88    1.99   1
  -4  -4  -1  681.26    5.53   1
  -1 -11  -7    2.04    1.93   1
  -1  -1  -1   53.91    2.62   1
   1   0   3   -0.51    1.81   1
   2  -2   6    8.55    1.85   1
   2   1   2   29.29    2.51   1
   3  -3   7    1.76    1.87   1
   4   2   2   35.71    2.12   1
   7  -1   7    9.16    2.02   1
   8   3   3   11.45    1.75   1
   9  -1  -7    5.09    2.53   1
  11   0   7    0.48    2.41   1
  12   0   7    0.25    2.59   1
  12   4   2    7.39    1.82   1
  13   4   2    7.23    1.81   1
  14   4  -2    6.00    1.84   1
  14   4   2    3.95    1.97   1
  15   4  -2    4.24    1.99   1
  15   4   2   -1.50    2.07   1
  16   4   2   -0.29    2.14   1
  18   4  -1   31.41    2.69   1
  -8 -13   1   -0.00    2.11   1
  -7 -11  -2    5.17    1.97   1
  -6  -8  -2   99.31    2.08   1
  -6  -7  -1    0.00    1.64   1
  -5  -7  -3   42.32    2.13   1
  -5  -6  -2    3.68    1.18   1
  -3  -4  -3    4.45    1.71   1
  -2  -8  -6    1.16    1.48   1
  -2  -6   6    2.65    2.09   1
  -2  -3  -3  161.95    2.65   1
  -1  -7   7   14.58    2.62   1
  -1  -2  -3   63.97    2.27   1
   2  -4   7    5.54    1.91   1
   3  -4  -7    5.82    1.86   1
   3   1   3    4.43    1.67   1
   4  -1   6    1.99    1.20   1
   5  -2   7    1.43    1.80   1
   7   3   2  211.92    2.98   1
   8  -1   7   -1.87    2.09   1
  13   1   6    0.65    2.39   1
  14   1   6    2.84    2.66   1
  17   4  -1   -1.39    2.27   1
  -8 -14   2    0.75    2.60   1
  -8 -13   2   11.88    2.85   1
  -7 -14  -3    0.41    1.92   1
  -7 -12  -3    0.34    2.30   1
  -7 -10  -2   42.12    2.18   1
  -7 -10   3    6.25    2.63   1
  -7  -9  -1   13.79    1.44   1
  -7  -9   2  139.65    3.23   1
  -6  -9  -3    0.51    1.28   1
  -4  -5  -3    0.63    1.60   1
  -2  -9   7    0.87    3.14   1
  -1  -6  -6    1.51    1.30   1
  -1  -5   6    4.88    1.90   1
   0  -6   7   24.17    2.29   1
   6  -2   7    4.66    2.09   1
   9  -1   7   16.52    2.35   1
  10   3   3    7.67    1.94   1
  14   0  -7    0.20    4.92   1
  16   3   3   -0.92    2.24   1
  17   3   3   -0.69    2.54   1
  18   3  -3    4.87    3.09   1
  -8 -12   2    2.25    2.49   1
  -8 -11   1   22.37    2.13   1
  -7 -11  -3   -0.39    2.00   1
  -7  -9  -2    4.34    1.99   1
  -6  -8  -3   51.82    2.08   1
  -6  -7  -2   28.04    1.96   1
  -4 -10   6    9.45    4.27   1
  -4  -4  -2   85.62    2.36   1
  -3  -3  -2  319.70    3.72   1
  -2  -2  -2    0.77    2.20   1
   0  -1  -3   57.33    2.46   1
   4  -3  -7   56.14    2.37   1
   4  -3   7   19.08    1.51   1
   4   2  -1  177.93    5.36   1
   4   2   1   59.67    2.85   1
   6   2   3   -4.78    1.70   1
   8  -1  -7    0.40    2.60   1
   8   3  -2    4.69    2.05   1
   8   3   2   23.81    1.39   1
  10  -1   7    1.63    1.57   1
  11  -1   7    5.72    2.55   1
  11   1  -6    7.26    3.69   1
  11   3   3   32.03    1.56   1
  12  -1   7    4.26    2.55   1
  12   3   3    0.36    1.80   1
  13   0  -7   -0.29    4.10   1
  13   3   3    6.76    1.91   1
  14   3   3    2.87    2.12   1
  15   3   3    2.78    2.08   1
  18   3   2    2.67    2.47   1
  -8 -13  -2    0.57    1.56   1
  -8 -12  -2    3.16    2.15   1
  -7 -10  -3   41.51    2.15   1
  -6  -6   1    2.61    1.89   1
  -5  -6  -3   13.90    1.76   1
  -5  -5   2    4.36    2.32   1
  -3  -8  -6    8.97    1.54   1
  -3  -8   6    1.45    2.66   1
   2  -4  -7    4.37    1.93   1
   2   1   1  148.43    3.90   1
   3  -4   7   18.06    2.03   1
   5  -3   7   48.46    2.38   1
   5   2   2  457.39    4.29   1
   7  -2   7    1.34    1.45   1
   9   3   2   47.64    2.08   1
  12   0  -7   -0.04    3.89   1
  14   0   6   -0.71    2.54   1
  17   3  -3    4.47    3.02   1
  17   3   2    7.02    2.40   1
  -8 -14   3   -1.21    3.46   1
  -8 -13  -3    7.21    2.54   1
  -8 -11  -2   -1.45    2.21   1
  -8 -10   1   27.44    2.10   1
  -5  -5  -2   98.64    2.06   1
  -2  -6  -6   14.48    1.45   1
  -1  -8   7   -0.33    2.76   1
  -1  -7  -7   14.99    1.55   1
  -1  -1  -2    9.66    2.41   1
   2  -5   7    0.21    2.00   1
   2  -3   6   22.30    1.91   1
   3  -3  -7   11.73    1.87   1
   5  -2  -7    0.86    1.92   1
   8  -2   7   12.84    1.61   1
   9  -2   7    6.67    2.15   1
  10   3   2    4.83    1.87   1
  11   3   2   40.12    2.16   1
  13   0   6   37.72    2.00   1
  15   3   2    0.77    2.00   1
  16   3  -3   -0.00    2.81   1
  16   3   2    6.37    1.69   1
  18   2   3    0.11    2.92   1
  18   3  -2   55.43    3.60   1
  19   3  -1    0.00    2.85   1
  -8 -13   3    0.66    3.06   1
  -8 -12  -3   -0.15    2.20   1
  -8 -10  -2    4.44    1.96   1
  -7  -9  -3    8.91    1.33   1
  -7  -8  -2   30.12    1.54   1
  -7  -8   2   37.63    2.63   1
  -6  -7  -3   58.85    1.74   1
  -6  -6  -2    1.31    1.67   1
  -3  -7  -6  133.20    2.34   1
  -2 -10   7    0.07    3.60   1
  -2  -2   2  334.69    9.76   1
   0  -7   7   10.70    2.11   1
   3   1  -3  190.73    4.99   1
   3   1   2   40.93    2.42   1
   4  -4   7   35.62    2.34   1
   6  -3   7    1.61    2.02   1
   8   2   3    7.14    1.74   1
  10  -2   7    6.42    1.60   1
  11  -2   7    5.91    2.60   1
  11   0  -7   -0.33    3.11   1
  12  -2   7    2.84    2.71   1
  12   3   2  155.27    2.42   1
  13   3   2   80.08    2.38   1
  14   3   2   49.81    1.72   1
  15   3  -3   -0.08    2.40   1
  17   2   3    1.40    2.44   1
  -9 -14  -2   -1.21    2.80   1
  -8 -10   2    2.49    2.10   1
  -7  -9   3   -0.16    2.55   1
  -5  -5  -3   16.09    1.91   1
  -4  -4  -3   16.43    1.35   1
  -3  -9  -7    1.29    1.77   1
  -3  -3  -3  132.89    2.38   1
  -2  -7   6    0.65    2.02   1
  -2  -2  -3  190.51    3.14   1
   0  -5  -7    4.67    1.38   1
   0   0  -1   -0.23    2.03   1
   1   0  -3    0.64    1.81   1
   1   0   2   35.07    2.26   1
   4  -2  -7    8.73    1.85   1
   6   2   2  129.46    2.33   1
   7  -3   7    1.40    1.94   1
   9   2   3  211.45    2.97   1
   9   3  -2   23.10    2.46   1
  14  -1   6    2.35    2.61   1
  14   3  -3    2.62    2.41   1
  15   2   3    5.00    2.05   1
  16   2   3   -0.54    1.55   1
  17   3  -2   -0.22    2.21   1
  -9 -14   2    0.01    3.33   1
  -9 -13  -2    0.69    1.72   1
  -9 -12   1    1.31    2.17   1
  -8 -10  -3   -2.91    2.06   1
  -8  -9  -2  193.44    3.05   1
  -7  -8  -3    5.84    1.31   1
  -7  -7  -2   -1.63    1.88   1
  -7  -7   1    8.50    1.76   1
  -5  -4  -1   87.57    2.43   1
  -4  -3  -1  118.42    3.09   1
  -1  -6   6    1.34    1.79   1
  -1  -4  -6    2.38    1.22   1
   3  -5   7    3.18    2.21   1
   5  -4   7   15.84    2.24   1
   6  -1  -7   -0.31    2.33   1
   7   2   2  153.40    2.80   1
   8  -3   7    0.92    2.23   1
   9  -3   7    0.21    2.24   1
  10   0  -7    0.37    3.10   1
  10   2   3  170.20    2.48   1
  11   2   3  135.09    2.63   1
  12  -1   6    0.47    2.16   1
  12   2   3    3.26    2.02   1
  13  -1   6    1.22    1.73   1
  14   2   3   -0.11    1.42   1
  16   3  -2    1.26    2.00   1
  18   2   2    1.83    1.89   1
  -9 -13  -3    0.76    2.49   1
  -9 -13   2    0.26    3.08   1
  -9 -11  -2   -0.50    2.03   1
  -6  -7   3    8.66    2.94   1
  -6  -6  -3   42.29    1.65   1
  -6  -6   2   67.00    3.07   1
  -5  -4  -2  118.48    2.50   1
  -4  -7  -6    0.59    1.32   1
  -4  -3  -2   40.17    1.95   1
  -3  -2  -1    4.91    2.36   1
  -1  -9   7   11.06    2.96   1
   2  -6   7   -1.04    1.99   1
   6  -4   7   26.38    2.40   1
  10  -3   7    0.40    1.73   1
  10   3  -2    6.34    2.16   1
  11  -3   7    0.37    2.58   1
  12  -3   7   -0.59    2.78   1
  15   1  -6    0.61    5.45   1
  15   3  -2    0.95    2.06   1
  16   2   2   -1.27    2.15   1
  17   2   2   -0.63    1.62   1
  18   1   3    2.00    2.87   1
  -8 -11   3   19.46    2.71   1
  -8  -8  -2   39.32    2.04   1
  -7  -7  -3  113.70    2.40   1
  -6  -5  -2    5.41    1.61   1
  -2 -11   7    0.39    3.49   1
  -2  -6  -7   -0.34    1.43   1
  -1  -1  -3   16.86    1.49   1
   0  -8   7   31.55    2.63   1
   2  -4   6   18.20    1.97   1
   3  -2  -7    3.29    1.88   1
   4  -5   7    5.41    2.05   1
   4   1   2  380.56    4.46   1
   7  -4   7    1.33    2.13   1
   8   2   2    4.93    1.65   1
   9   0  -7    0.21    2.53   1
  11   3  -2   20.23    2.49   1
  12   3  -2   -0.03    2.20   1
  13   3  -2   -0.34    1.88   1
  14   3  -2    0.68    1.75   1
  15   2   2   -0.49    2.16   1
  17   1   3   10.86    2.52   1
  -9 -12   2   -0.06    2.24   1
  -9 -10  -2    3.53    2.04   1
  -8  -9   2    1.12    2.12   1
  -7  -6  -2    2.51    1.62   1
  -7  -6  -1    9.92    1.35   1
  -5 -10  -7    3.76    2.01   1
  -5  -4   1   25.02    2.40   1
  -3  -9   6    9.86    3.02   1
  -3  -5  -6   -1.13    1.34   1
  -3  -2  -2  313.81    3.98   1
   0   0  -2   33.11    2.93   1
   1  -1   3   14.76    1.94   1
   2   1  -2 2496.46   21.02   1
   3  -6   7    0.39    2.06   1
   5  -5   7   20.86    2.19   1
   5   2  -2  156.43    6.49   1
   7   1   3  151.55    2.62   1
   8  -4   7    2.38    2.26   1
   9  -4   7   -0.31    2.35   1
   9   2   2   12.07    1.30   1
  10   2   2    5.08    1.82   1
  11   2   2    5.36    1.92   1
  12   2   2    1.48    1.75   1
  13  -2   6    2.60    2.47   1
  13   2   2  191.76    3.03   1
  14  -2   6    2.85    1.94   1
  14   2   2    6.37    1.86   1
  16   1   3    2.17    2.16   1
  18   2  -3    4.66    3.19   1
  19   2  -2   20.39    3.01   1
  19   2  -1    2.43    2.61   1
 -10 -13  -2   -1.60    1.91   1
  -9 -10  -3   -0.72    2.07   1
  -6  -5  -3    2.63    1.66   1
  -6  -5   1  155.20    3.53   1
  -5  -4  -3    1.35    1.23   1
  -4 -11   6   49.06    4.76   1
  -4  -3  -3  131.85    2.53   1
  -4  -3   1  134.94    4.48   1
  -1 -10   7   14.35    3.21   1
  -1  -3  -6    0.61    1.18   1
   3   1   1 1672.24   10.13   1
   6  -5   7    4.05    2.19   1
   8   0  -7    0.14    2.57   1
   8   1   3   41.88    1.96   1
  10  -4   7   -0.12    1.72   1
  11  -4   7   -0.27    1.76   1
  14   1   3    4.68    2.08   1
  15   1   3    2.72    1.43   1
  18   1   2    0.97    2.56   1
  18   2  -2    1.52    3.14   1
  -9 -11   2   14.92    2.10   1
  -9  -9  -2    1.45    1.24   1
  -8  -7  -2    0.36    1.82   1
  -8  -7  -1   13.89    1.39   1
  -7  -7   2   29.93    2.20   1
  -7  -6  -3  133.07    2.65   1
  -3  -2  -3  141.24    2.75   1
  -2  -1  -2   29.29    2.59   1
  -2  -1  -1  154.06    3.99   1
  -1  -4  -7   -0.76    1.33   1
   0  -9   7    0.36    2.77   1
   1  -8   7    8.22    2.87   1
   2   0   2   21.14    2.53   1
   4  -6   7    5.12    1.99   1
   4  -1  -7    5.26    2.20   1
   5   1   2  224.10    3.28   1
   7  -5   7    1.11    2.26   1
   9   1   3   18.44    1.78   1
  10   1   3    5.34    1.88   1
  11   1   3    5.17    1.74   1
  12   1   3   56.11    2.15   1
  13   1   3   41.13    1.59   1
  14  -3   6    0.49    2.80   1
  17   1   2   19.15    2.45   1
  17   2  -3    0.32    2.75   1
  18   0   3    0.45    2.01   1
 -10 -12  -3    6.61    1.79   1
 -10 -12   1    0.62    2.11   1
 -10 -11  -2    3.87    1.65   1
  -8 -10   3   10.70    2.68   1
  -8  -7  -3   11.22    1.76   1
  -7  -6   1    1.64    1.64   1
  -5  -8  -7    1.05    1.62   1
  -2  -3   3  209.76    5.26   1
   0   0  -3    0.50    1.85   1
   5  -6   7   -0.06    2.26   1
   8  -5   7   -1.31    2.34   1
   9  -5   7    4.11    2.63   1
  10  -5   7    0.03    2.69   1
  11  -5   7    1.01    2.83   1
  12  -3   6   -1.06    2.24   1
  13  -3   6    0.87    1.79   1
  16   1   2    5.09    2.11   1
  17   0   3   -1.69    1.78   1
  17   2  -2    9.53    2.20   1
  17   2  -1   77.15    2.94   1
 -10 -11  -3   11.05    1.73   1
 -10 -10  -2   17.17    2.10   1
  -9 -13   3    0.18    3.18   1
  -9  -8  -2    6.52    1.92   1
  -7  -8   3    2.14    2.67   1
  -7  -5  -2   13.83    1.78   1
  -6  -9  -7    2.40    1.80   1
  -6  -4  -2   26.21    1.85   1
  -6  -4  -1    2.35    1.50   1
  -5  -3  -2    0.97    1.60   1
  -2  -4  -7    4.67    1.95   1
  -2  -3  -6   17.95    1.90   1
  -1 -11   7    1.42    3.54   1
   3  -7   7    0.26    2.13   1
   6  -6   7    1.07    2.31   1
   6   1   2   18.34    1.80   1
  14   1  -6   -0.03    5.04   1
  15   1   2    2.96    2.13   1
  16   0   3   -0.35    1.50   1
  16   2  -3    1.74    2.70   1
 -11 -13  -2    2.90    2.96   1
 -10 -13   2    0.62    3.18   1
  -9 -10   2   27.11    2.26   1
  -8  -8   2   12.88    2.17   1
  -8  -7   1   32.57    2.19   1
  -8  -6  -2   69.44    2.37   1
  -6  -4  -3    9.20    1.83   1
  -5  -7  -7    2.58    1.57   1
  -2  -1  -3   54.85    1.91   1
  -1  -3  -7    2.80    1.79   1
   0 -10   7   15.70    3.26   1
   1  -9   7    2.12    2.77   1
   1  -2  -7   14.93    1.45   1
   2   1  -3   31.70    2.67   1
   4  -7   7    2.23    2.35   1
   7  -6   7   -0.56    2.30   1
   7   1   2   21.34    1.82   1
   8  -6   7    1.40    2.50   1
  13  -4   6    0.35    2.55   1
  13   1   2    0.13    1.86   1
  14   0   3    0.68    2.06   1
  14   1   2   38.41    1.63   1
  15   0   3    1.63    1.37   1
  16   2  -2    3.89    2.14   1
  18  -1   3    3.04    2.88   1
  18   0   2    3.57    1.86   1
  19   1  -1    2.85    2.56   1
 -11 -12  -3    0.39    2.69   1
 -11 -12  -2    0.99    1.82   1
 -10  -9  -2    0.33    1.97   1
  -9 -12   3    2.91    2.86   1
  -8  -6  -3   22.58    2.00   1
  -7  -5  -3    4.79    1.26   1
  -5  -3  -3   11.26    1.30   1
  -4  -2  -2   38.52    2.22   1
  -3 -10   6   17.15    3.47   1
   1   0   1    1.11    1.58   1
   5  -7   7    3.99    2.19   1
   8  -4   6   13.65    2.11   1
   8   1   2  171.20    2.78   1
   9  -6   7   -0.30    1.80   1
   9  -4   6   -0.73    2.04   1
   9   1   2    7.51    1.64   1
  10  -6   7    1.30    1.97   1
  10  -4   6    2.51    2.13   1
  11  -4   6    1.33    2.23   1
  11   1   2    7.31    1.85   1
  12  -4   6    1.07    2.49   1
  12   1   2   44.88    2.08   1
  13   0   3   -1.19    1.78   1
  15   2  -3    3.76    2.03   1
  15   2  -2    9.20    2.43   1
  17  -1   3   17.63    2.67   1
  17   0   2   17.95    2.43   1
  19   1  -2    1.37    2.81   1
 -11 -11  -3    1.85    2.53   1
 -11 -11  -2   -0.25    2.36   1
 -10 -12   2    4.76    2.41   1
  -9  -7  -3   16.89    1.98   1
  -9  -7  -2  145.30    2.73   1
  -4 -12   6   10.78    3.84   1
  -4  -5  -7    5.55    1.48   1
  -4  -2  -3   33.64    1.93   1
  -4  -2  -1   62.77    2.27   1
  -2  -9   6    0.07    2.39   1
   3  -8   7   16.75    2.34   1
   3   0   2  321.81    4.30   1
   6  -7   7   -0.11    2.32   1
   6   2  -3  256.69   11.11   1
  10   1   2    2.43    1.24   1
  12   0   3    1.71    1.25   1
  16  -1   3   -0.04    2.22   1
  16   0   2    0.60    2.10   1
  18   1  -1    5.61    2.41   1
 -11 -10  -2    0.87    2.12   1
 -10  -8  -2   43.18    2.24   1
   0 -11   7    2.60    3.53   1
   1 -10   7    2.40    3.19   1
   4  -8   7    1.14    2.41   1
   7  -7   7   -0.18    1.75   1
   8  -7   7    0.28    2.62   1
   9  -7   7    0.66    2.71   1
  13  -5   6    0.03    2.80   1
  14   2  -3    7.37    2.12   1
  14   2  -2    4.57    2.02   1
  15   0   2   -0.10    2.15   1
  18  -2   3   -0.21    2.98   1
  18  -1   2   -0.93    2.65   1
  18   1  -3    2.20    2.68   1
  18   1  -2    4.54    2.68   1
 -10 -11   2    0.51    2.56   1
  -9  -9   2   25.47    2.46   1
  -8  -5  -2   11.65    1.66   1
  -7  -4  -2   36.45    1.89   1
  -3  -1  -2   38.05    2.59   1
  -1   0  -3    0.41    1.86   1
  -1   0  -2   37.77    2.40   1
   3  -9   7    2.25    2.54   1
   5  -8   7    0.17    2.37   1
  10  -5   6   -1.46    2.35   1
  11  -5   6    1.07    2.27   1
  12  -5   6   -1.74    1.84   1
  13   2  -2   66.72    2.67   1
  14   0   2   12.58    1.87   1
  15  -1   3    3.28    1.46   1
  17   1  -1    0.70    2.30   1
 -12 -12  -2    2.70    2.01   1
 -11  -9  -2    5.24    2.09   1
  -9  -6  -3    5.61    1.78   1
  -9  -6  -2    0.25    1.79   1
  -8  -9   3   12.38    2.76   1
  -8  -5  -3   23.47    1.57   1
  -7  -7  -7    1.18    2.53   1
  -7  -4  -3    8.81    1.22   1
  -6  -6  -7    2.58    1.62   1
  -6  -3  -3   68.09    2.16   1
  -6  -3  -2   29.35    1.83   1
  -3  -2   1 1041.51   14.64   1
  -3  -1  -3    5.33    1.26   1
   4   0   2  268.82    3.69   1
   6  -8   7   -0.06    2.53   1
   6   2  -2   96.28    4.01   1
   7  -8   7   -0.16    2.70   1
   8  -8   7    0.63    2.82   1
   9  -5   6    5.94    1.41   1
  12   2  -2    0.01    2.09   1
  13  -1   3   47.59    2.12   1
  13   0   2   14.52    1.93   1
  14  -1   3    3.30    1.48   1
  17  -2   3    1.60    1.83   1
  17  -1   2   19.08    2.47   1
  17   1  -3   -1.65    2.85   1
  17   1  -2    5.94    2.33   1
  19   0  -1   -0.41    2.52   1
 -12 -11  -2    5.00    2.56   1
 -11  -9  -3   -0.40    1.48   1
 -10  -7  -3   11.23    1.90   1
 -10  -7  -2   -0.39    1.78   1
  -8  -8  -7    1.78    2.01   1
  -7  -6   2    8.52    2.09   1
  -7  -5   1   26.74    2.02   1
  -6  -5   2   15.49    2.50   1
  -6  -3  -1   53.64    2.25   1
  -3 -11   6    3.75    2.89   1
  -3  -4   3    0.47    2.33   1
  -3  -1  -1 1632.87   10.14   1
   0  -8   6   46.58    2.74   1
   1 -11   7   -0.10    2.89   1
   1  -2   3   56.29    2.31   1
   2   1  -1 2030.09   41.39   1
   4  -9   7   -0.02    2.54   1
   5  -9   7   -1.30    2.68   1
   5   0   2   35.70    2.01   1
  11   2  -2   15.03    2.48   1
  12  -6   6    0.78    2.51   1
  12   0   2   47.16    2.00   1
  16  -2   3    0.17    2.24   1
  16  -1   2    4.15    2.16   1
  19   0  -2    1.27    2.87   1
 -11 -13   2    0.20    3.47   1
  -8  -7   2    0.68    2.01   1
  -7  -6  -7    1.38    2.32   1
  -6  -5  -7    9.27    2.18   1
  -6  -4   1    3.19    1.55   1
  -5  -4  -7   16.63    2.18   1
  -5  -2  -3    8.02    1.35   1
  -5  -2  -2  443.53    4.22   1
  -2 -10   6    1.39    2.83   1
  -1  -9   6    0.55    2.41   1
  -1   0  -1    1.23    2.36   1
   1  -1   2    9.20    2.38   1
   3 -10   7    0.17    2.55   1
   3   0  -7    0.34    2.26   1
   6  -9   7    0.18    2.52   1
   6   0   2  791.38    5.51   1
   7  -9   7    0.06    2.85   1
   7   2  -2    9.71    2.12   1
  10  -6   6    5.27    2.34   1
  10   0   2   21.56    1.86   1
  10   2  -2    6.84    2.06   1
  11  -6   6    5.74    1.77   1
  11  -1   3    1.10    1.72   1
  11   0   2   51.00    2.14   1
  15  -2   3    4.72    2.00   1
  16   1  -2    5.01    2.12   1
  18  -2   2    1.34    2.60   1
  18   0  -1   -1.18    2.38   1
 -12 -10  -3   -0.00    1.80   1
 -11  -8  -3    4.89    1.50   1
 -11  -8  -2   -0.56    1.34   1
 -10 -10   2   20.63    2.34   1
  -8  -7  -7    2.53    1.88   1
  -4  -3  -7   21.85    2.05   1
  -1  -1   1 1508.12   26.22   1
   0  -1  -7    9.65    1.40   1
   1   1  -3    0.44    1.79   1
   4 -10   7    0.68    2.66   1
   5 -10   7    2.07    2.95   1
   7   0   2   97.96    2.32   1
   8  -1   3   44.71    1.95   1
   8   0   2   23.56    1.77   1
   8   2  -2    0.19    2.01   1
   9  -1   3   16.95    1.32   1
   9   0   2    7.98    1.76   1
   9   2  -2    7.04    2.13   1
  12  -7   6   -0.53    2.81   1
  14  -2   3    1.90    2.08   1
  15  -1   2   -0.24    1.51   1
  16   1  -3    0.38    2.12   1
  17  -3   3    2.43    1.85   1
  17  -2   2    0.33    2.30   1
 -12  -9  -3    0.21    2.23   1
 -11 -12   2    0.79    3.11   1
 -11  -8  -1   27.78    1.58   1
 -10  -8  -6    0.23    1.88   1
 -10  -6  -3    0.77    1.93   1
 -10  -6  -2   36.43    2.04   1
  -9  -8   2   13.08    2.39   1
  -9  -5  -3   -0.27    1.20   1
  -9  -5  -2   11.74    1.96   1
  -8  -4  -3   74.48    1.91   1
  -8  -4  -2    5.56    1.75   1
  -7  -3  -3   29.86    2.02   1
  -5  -2  -1  820.13    6.38   1
  -4  -1  -3    5.66    1.72   1
  -2   0  -3   -0.36    1.66   1
  -1  -3   3    1.48    1.64   1
   1   1  -2   75.47    4.33   1
   2   0  -7   -1.31    2.31   1
  11  -7   6    0.69    2.65   1
  13  -2   3   30.95    2.03   1
  14  -1   2   39.89    2.03   1
  15   1  -2    2.11    1.91   1
  16  -3   3    1.54    2.34   1
  18   0  -2    0.71    2.60   1
 -13 -11  -2    1.00    2.53   1
 -11  -7  -2   83.69    2.50   1
  -9 -10   3    0.23    2.54   1
  -9  -7  -7    0.24    2.73   1
  -7  -5  -7   -1.17    1.69   1
  -7  -3  -2  205.89    2.77   1
  -6  -4  -7   34.67    2.37   1
  -4  -1  -2  371.51    4.49   1
  -3 -12   6   -0.04    3.14   1
  -2   0  -2   19.54    2.54   1
  13  -1   2    1.56    1.93   1
  15   1  -3    4.99    2.27   1
  16  -2   2   -6.92    2.37   1
  18  -3   2    2.47    2.54   1
  18   0  -3    0.03    2.61   1
  19  -1  -1    2.54    2.59   1
 -12  -8  -3   -0.47    2.08   1
 -10  -7  -6   -0.91    1.88   1
  -8  -4  -1    2.71    1.20   1
  -6  -3  -6  125.33    2.28   1
  -5  -4   2   30.05    3.19   1
   2  -1   2   30.51    2.62   1
   7   1  -7    5.16    3.02   1
   8   1  -7    1.00    2.96   1
   9   1  -7    4.20    3.73   1
  11  -8   6    1.73    2.92   1
  12  -1   2   50.79    2.13   1
  14   1  -2    4.64    1.95   1
  15  -3   3   -0.43    1.51   1
  15  -2   2    0.33    2.12   1
  17  -4   3    3.63    1.83   1
  17   0  -2    6.00    2.47   1
  19  -1  -2    3.27    2.93   1
 -12  -8  -2   -1.04    2.06   1
 -11 -11   2    2.09    2.17   1
 -11  -8  -6    5.05    2.10   1
 -10  -9   2   -0.37    2.20   1
  -9  -6  -7   -0.68    2.70   1
  -8  -5  -7    0.87    2.43   1
  -7  -3  -1  313.13    3.74   1
  -6  -2  -2  127.47    2.36   1
   1   0  -7   -1.32    1.83   1
   6   1  -7    1.29    2.36   1
   9  -8   6   -0.13    2.58   1
  10  -8   6    0.49    1.93   1
  10  -2   3  177.59    2.87   1
  11  -1   2   10.47    1.81   1
  14  -3   3    0.77    2.13   1
  16  -4   3    0.55    2.46   1
  17  -3   2    7.95    1.71   1
  17   0  -3   -0.10    2.38   1
  18  -1  -1    2.29    2.46   1
 -13  -9  -3    2.63    2.57   1
 -10  -5  -3   54.62    1.77   1
 -10  -5  -2   -0.97    1.87   1
  -9  -5  -6    3.17    1.41   1
  -9  -4  -3    6.30    1.29   1
  -9  -4  -2   10.14    1.66   1
  -8  -3  -3   14.35    1.69   1
  -7  -4  -7    0.86    1.50   1
  -5  -1  -3  195.08    3.01   1
  -1  -2   2   35.75    3.09   1
   3  -1   2   43.78    2.55   1
   5   1  -7    0.76    2.33   1
   9  -2   3  202.07    3.00   1
  10  -9   6    1.85    2.95   1
  10  -1   2    1.48    1.70   1
  10   1  -7    1.50    5.81   1
  13  -3   3    7.94    1.96   1
  13   1  -2    1.34    2.06   1
  14  -2   2    6.63    1.92   1
  16  -3   2   10.11    2.43   1
  16   0  -2   10.29    2.18   1
  17  -5   3    0.70    2.93   1
  18  -4   2    1.10    2.82   1
 -12  -7  -2    3.45    1.90   1
 -11  -6  -2   12.33    1.42   1
  -8  -5   1   41.71    2.18   1
  -8  -3  -2   27.49    1.80   1
  -7  -7   3   14.02    3.35   1
  -3   0  -3   -0.08    1.09   1
  -2 -12   6    7.32    3.33   1
   0 -10   6    0.81    2.29   1
   0   0  -7    0.91    1.82   1
   7  -2   3   19.36    1.34   1
   9  -9   6    1.19    2.62   1
   9  -1   2    1.07    1.80   1
  13  -2   2  206.32    3.08   1
  15  -4   3    0.56    1.66   1
  18  -1  -2    8.72    2.65   1
 -13  -8  -3    0.70    2.21   1
 -11 -10   2   11.50    2.56   1
 -10 -11   3    0.29    3.17   1
 -10  -6  -7    4.69    2.79   1
  -9  -5  -7    7.65    2.58   1
  -8  -8   3    2.17    2.90   1
  -8  -4  -7    5.39    2.23   1
  -7  -2  -3   19.33    1.35   1
  -6  -2  -6   -0.17    1.38   1
  -5  -2  -7    0.63    1.37   1
  -5  -1  -2  218.99    3.32   1
   4  -1   2  356.95    4.18   1
   4   1  -7    3.36    1.84   1
   5  -1   2  232.94    3.36   1
   6  -1   2   21.12    1.78   1
   7  -1   2   22.08    1.71   1
   8  -9   6   -0.98    1.82   1
   8  -1   2  153.26    2.45   1
  12   1  -2    6.35    2.33   1
  14  -4   3   22.36    2.10   1
  14   0  -7   -0.38    5.62   1
  15  -3   2   -0.89    2.09   1
  16  -5   3    2.53    1.82   1
  16   0  -3    1.23    2.15   1
  17  -4   2    0.08    1.77   1
  18  -1  -3    2.35    3.22   1
 -13  -8  -2    0.04    2.13   1
 -12 -12   2   -0.50    3.13   1
 -11  -6  -6    4.74    1.80   1
  -9  -4  -6   -0.23    1.44   1
  -7  -4   1  335.44    4.94   1
  -7  -3  -7   -0.10    2.06   1
  -7  -2  -2  153.30    2.81   1
  -3   0  -2  309.30    4.32   1
  -2   0  -1    0.47    2.10   1
   3   1  -7    2.81    1.91   1
   8 -10   6    0.34    2.78   1
  12  -2   2    1.41    1.23   1
  13  -4   3    0.21    1.88   1
  15  -5   3    0.42    2.30   1
  15   0  -2   14.07    2.01   1
  16  -4   2   -0.50    2.23   1
  19  -2  -2   16.54    3.11   1
 -14  -9  -3    1.79    1.85   1
 -14  -9  -2    1.26    2.62   1
 -13  -7  -3    0.10    2.17   1
 -12  -6  -3   19.17    1.49   1
 -11  -5  -2    4.40    1.87   1
 -10  -5  -7   -1.31    2.77   1
 -10  -4  -2   42.73    2.09   1
  -9  -7   2    9.55    2.12   1
  -8  -6   2   41.25    2.74   1
  -8  -3  -1   13.31    1.79   1
  -6  -2  -7    2.73    2.20   1
  -5  -1  -6    2.88    1.42   1
  -1 -12   6    1.04    2.69   1
   0   1  -2  128.21    4.27   1
   6 -10   6    0.21    2.61   1
  11  -2   2    7.78    1.87   1
  14  -3   2   42.29    1.71   1
  16  -6   3    0.51    2.61   1
  17  -5   2   -0.54    2.62   1
  17  -1  -2    8.19    2.36   1
 -13  -7  -2   -1.04    2.07   1
 -10  -8   2    0.80    1.74   1
  -9  -4  -7    4.31    1.63   1
  -9  -3  -2   48.65    2.07   1
  -8  -3  -7    0.10    2.41   1
  -4   0  -3    0.02    1.19   1
   7 -11   6    1.76    2.94   1
  10  -2   2    4.58    1.77   1
  11   1  -2    7.11    1.93   1
  12  -4   3   52.62    1.78   1
  13  -3   2   78.73    2.42   1
  14  -5   3    0.11    2.04   1
  15  -4   2    0.06    2.07   1
  15   0  -3   -1.20    2.21   1
  17  -1  -3    0.27    2.86   1
 -14  -8  -3    4.12    1.94   1
 -12 -11   2    6.80    2.43   1
  -7  -5   2    4.64    2.25   1
  -7  -2  -7    3.78    2.16   1
  -6  -1  -2   18.38    1.83   1
  -5  -1  -1    1.28    2.10   1
   0 -12   6    1.40    2.71   1
   7  -3   3   31.23    1.96   1
  11  -4   3   29.73    2.08   1
  13  -5   3   -0.84    2.20   1
  14   0  -2    2.35    1.84   1
  15  -6   3    0.95    1.64   1
  16  -7   3    4.17    2.99   1
  16  -5   2    7.43    2.45   1
  16  -1  -2    3.91    2.15   1
  18  -2  -2    2.17    2.55   1
 -13  -6  -3   -0.65    2.09   1
 -12  -5  -3    3.42    1.35   1
 -11  -9   2    1.73    2.08   1
 -11  -5  -7    1.30    2.97   1
 -11  -4  -3   29.89    1.49   1
 -10  -4  -7    0.38    2.62   1
  -8  -2  -2    5.10    1.57   1
  -4   0  -2  275.83    4.10   1
   0   1  -7    9.22    2.00   1
   9  -2   2   12.54    1.31   1
  10   1  -2   25.97    2.06   1
  12  -3   2  165.29    2.80   1
  14  -4   2    3.28    1.96   1
  17  -6   2    4.47    2.58   1
 -15  -9  -2   11.80    2.66   1
 -13  -6  -2    9.76    1.92   1
 -12  -5  -2    1.31    1.79   1
 -11  -4  -2    6.40    1.66   1
 -10 -10   3   58.17    3.85   1
  -9  -3  -7   -0.22    1.65   1
  -7  -1  -3  135.34    2.32   1
  -6  -1  -7   31.60    2.35   1
  -2   1  -3   50.55    1.94   1
   8  -2   2    7.19    1.16   1
  11  -3   2   45.88    2.18   1
  12  -5   3    2.51    1.86   1
  13   0  -2    4.44    1.95   1
  14   0  -3   -0.67    1.92   1
  15  -7   3    1.86    2.60   1
  15  -5   2   -0.98    2.22   1
  17  -2  -2    6.12    2.29   1
  18  -2  -3    2.38    2.69   1
 -15  -8  -3    0.76    2.70   1
 -14  -7  -2    1.80    2.26   1
 -12 -10   2    2.59    2.92   1
 -11  -4  -7   -0.01    2.59   1
 -10  -3  -2    2.88    1.86   1
  -9  -2  -3  200.74    2.71   1
  -8  -2  -7   11.66    1.63   1
  -4   0  -7    0.54    1.36   1
  -1   1  -2    8.06    1.82   1
   7  -2   2  147.34    2.48   1
   9  -4   3    5.15    1.32   1
  13  -6   3    1.12    2.10   1
  13  -4   2    7.82    1.30   1
  15  -1  -2    3.14    1.89   1
  16  -6   2    9.55    1.85   1
 -15  -8  -2    1.65    2.56   1
 -13  -5  -3    0.28    2.18   1
 -12  -4  -3   56.58    2.15   1
 -10  -3  -7    1.11    2.59   1
  -7  -1  -7    8.91    2.06   1
  -7  -1  -2   22.63    1.34   1
   1  -2   2  369.73    5.39   1
   5  -2   2  467.74    4.52   1
   6  -2   2  128.51    2.35   1
   9   1  -2   39.39    2.20   1
  10  -3   2    7.13    1.87   1
  14  -7   3    1.02    1.66   1
  14  -5   2   22.49    2.26   1
  15  -8   3    0.12    2.58   1
  18  -3  -2   55.39    2.94   1
 -15  -7  -3    3.05    2.71   1
 -11  -3  -3   29.81    1.59   1
 -10  -7   2   16.32    2.40   1
  -9  -2  -7    5.31    2.26   1
  -9  -2  -2   10.99    1.27   1
  -8  -2  -1   18.26    1.41   1
  -8  -1  -3   42.12    1.59   1
  -5   0  -7    0.10    1.36   1
  -5   0  -2   36.17    1.65   1
  -2   1  -7    7.84    1.88   1
   2  -2   2    0.80    2.08   1
   3  -2   2  330.74    4.50   1
   4  -2   2   40.37    2.12   1
  10  -5   3   63.55    2.25   1
  12  -4   2    6.42    1.37   1
  12   0  -2   42.35    2.29   1
  15  -6   2   -0.92    1.71   1
  16  -7   2    0.89    2.66   1
  16  -2  -2    3.70    2.06   1
  17  -2  -3    1.77    2.33   1
 -14  -6  -2    3.43    2.12   1
 -13 -11   2    0.06    3.30   1
 -12  -4  -2    4.90    1.36   1
 -11  -8   2    2.62    2.29   1
 -11  -3  -7    2.22    2.72   1
 -10  -2  -3  160.13    2.48   1
  -9  -6   2   10.32    2.29   1
  -8  -1  -7    0.21    2.20   1
  -6   0  -7    0.91    2.10   1
  -3   1  -7   -0.65    1.81   1
  -2   1  -2   29.43    2.64   1
   9  -3   2   51.85    1.67   1
  11  -4   2    2.59    1.71   1
  13  -5   2   17.44    1.99   1
  14  -8   3    4.40    1.88   1
  14  -1  -2    5.60    1.90   1
  15  -1  -3    3.14    2.28   1
  18  -3  -3    3.22    2.67   1
 -15  -7  -2   -0.03    1.68   1
 -14  -5  -3    0.85    1.99   1
 -13  -4  -6    1.28    2.60   1
 -13  -4  -3   -0.73    1.92   1
 -12  -9   2   10.88    2.71   1
 -10  -2  -7    0.70    2.45   1
  -8  -1  -2  157.36    2.80   1
   3   2  -7   -0.67    2.34   1
   4   2  -7    8.14    2.39   1
   8  -3   2   27.95    1.82   1
   8   1  -2   65.22    2.74   1
  12  -7   3    4.89    2.06   1
  14  -6   2    4.24    1.57   1
  15  -7   2   -1.12    2.43   1
  16  -8   2    0.07    2.84   1
  17  -3  -2   -1.54    2.31   1
  18  -4  -2   12.86    2.72   1
 -16  -8  -2    0.25    2.01   1
 -16  -7  -3    8.97    2.97   1
 -15  -6  -3    0.79    1.64   1
 -12  -3  -7   -0.15    2.88   1
 -12  -3  -3    3.15    1.31   1
 -10  -2  -2    4.87    1.76   1
  -9  -1  -7   14.53    2.45   1
  -9  -1  -3   14.02    1.31   1
  -7   0  -7   -0.29    1.99   1
  -6  -4   2  359.19    7.69   1
  -6   0  -2  758.95    5.45   1
  -4   1  -7   65.45    2.43   1
   1   2  -7   11.89    2.01   1
   2   2  -7   -0.62    1.97   1
   5   2  -7    1.71    2.42   1
  10  -6   3   -0.60    1.90   1
  10  -4   2   43.34    2.11   1
  11   0  -2    1.39    1.84   1
  12  -5   2   -2.14    1.95   1
  13  -8   3   -1.09    1.57   1
  15  -2  -2    6.02    2.06   1
  16  -2  -3    1.58    2.29   1
 -15  -6  -2    1.46    2.34   1
 -14  -5  -2   18.99    2.31   1
 -13 -10   2    3.60    2.88   1
 -13  -4  -2    6.56    1.87   1
 -11  -2  -7   11.30    2.66   1
 -11  -2  -3  137.84    2.25   1
  -8  -5   2    1.95    2.25   1
  -5   1  -7   15.19    2.06   1
  -3   1  -2   43.98    2.63   1
   0   2  -7   -0.01    1.84   1
   6   2  -7    2.20    2.73   1
   7  -3   2  207.82    2.75   1
  10   1  -7    2.11    6.13   1
  13  -9   3    0.78    2.70   1
  13  -6   2    6.63    1.55   1
  13  -1  -2    2.00    1.98   1
  14  -7   2    3.52    2.24   1
  15  -8   2   -2.53    2.61   1
  17  -3  -3    3.38    2.63   1
 -16  -7  -2   -0.36    2.67   1
 -15  -5  -3   -1.33    2.33   1
 -14  -4  -3   18.21    2.20   1
 -12  -3  -2  148.82    2.42   1
 -10  -1  -7    0.85    2.35   1
  -9  -1  -2    1.74    1.80   1
  -8   0  -7   -2.13    2.20   1
  -3  -3   2    1.60    3.81   1
  -1   2  -7   -0.57    1.94   1
   6  -3   2   23.49    1.80   1
   7   1  -2   30.20    2.40   1
   9  -4   2    9.10    1.73   1
  11  -5   2    5.03    1.36   1
  16  -3  -2    2.66    2.12   1
  17  -4  -2    2.84    2.37   1
  18  -5  -2    4.83    2.88   1
  18  -4  -3   -0.05    2.89   1
 -16  -6  -3   -0.33    1.86   1
 -12  -2  -7    0.80    2.82   1
 -11  -2  -2    4.66    1.86   1
  -7   0  -2   98.71    2.40   1
  -6   1  -7   25.98    2.47   1
  -2   2  -7    2.47    1.90   1
  11  -8   3    4.25    2.15   1
  12  -9   3    0.07    2.22   1
  12  -6   2    0.14    1.27   1
  13  -7   2    0.26    2.04   1
  14  -8   2    1.34    2.25   1
  14  -2  -2    5.24    1.86   1
  15  -9   2   13.88    1.93   1
 -16  -6  -2    7.48    2.67   1
 -15  -5  -2   -0.68    2.21   1
 -14 -11   2    0.16    3.60   1
 -14  -4  -2    0.87    1.96   1
 -14  -3  -6    0.20    2.90   1
 -12  -8   2    3.21    2.52   1
 -11  -7   2   28.34    2.60   1
 -11  -1  -7    1.51    2.62   1
 -11  -1  -6    0.96    1.58   1
  -9   0  -7   -0.93    2.36   1
  -4   1  -2  354.35    4.27   1
  -3   2  -7   35.87    2.30   1
   5  -3   2    2.91    1.15   1
   8  -4   2    3.33    1.25   1
  10  -5   2    0.62    1.31   1
  10   0  -2  140.83    3.01   1
  12  -1  -2    7.87    1.98   1
 -17  -7  -2    0.52    3.10   1
 -16  -5  -3    0.56    2.57   1
 -15  -4  -3    1.41    2.40   1
 -14  -3  -3   -0.47    2.07   1
 -13  -9   2    0.36    2.91   1
 -13  -3  -2   74.44    2.37   1
 -11  -1  -3    1.01    1.79   1
 -10  -6   2   -0.53    1.98   1
 -10  -1  -2    2.65    1.66   1
  -7   1  -7    8.08    2.15   1
  -4   2  -7   42.30    2.18   1
   4  -3   2   40.32    1.92   1
  11  -6   2   14.03    1.45   1
  12  -7   2    1.98    1.93   1
  13  -8   2    2.09    2.14   1
  14  -9   2    1.98    1.87   1
  15  -3  -2    1.60    2.10   1
  16  -4  -2    5.52    2.38   1
  16  -3  -3   -0.42    2.40   1
  17  -5  -2    0.46    2.58   1
  17  -4  -3   -0.01    2.59   1
 -13  -2  -3   32.61    2.05   1
 -12  -2  -2   -1.06    1.77   1
 -12  -1  -7    2.33    2.82   1
 -10   0  -7   -0.69    2.36   1
  -8   0  -2   24.03    1.42   1
  -8   1  -7    0.57    2.19   1
  -5   1  -2  230.21    3.40   1
   3  -3   2  322.34    4.21   1
   7  -4   2   36.45    1.61   1
   7   2  -7    0.06    3.65   1
   9  -5   2   12.95    1.44   1
  14 -10   2   -1.07    2.60   1
 -16  -5  -2   12.38    2.50   1
 -15  -4  -2   -2.64    2.17   1
 -14 -10   2   -0.30    3.28   1
 -14  -2  -6    4.89    2.96   1
  -5   2  -7   -0.84    2.05   1
   6   1  -2   10.75    2.16   1
  10  -6   2   31.69    2.12   1
  11  -7   2   77.00    2.41   1
  12  -8   2    2.19    2.02   1
  13  -9   2    0.23    1.62   1
 -17  -6  -2    2.19    1.89   1
 -17  -5  -3    0.08    3.01   1
 -16  -4  -3   -1.77    2.63   1
 -15  -3  -3    0.43    2.13   1
 -14  -3  -2   39.27    1.74   1
 -11  -1  -2    8.59    1.83   1
 -11   0  -7   -0.35    2.71   1
  -9  -5   2    7.95    2.11   1
  -9   0  -2    6.98    1.74   1
  -9   1  -7   14.92    2.45   1
  -6   1  -2   21.62    1.87   1
  -6   2  -7    3.48    2.24   1
   2  -3   2    3.06    2.02   1
   6  -4   2   23.27    1.49   1
   8  -5   2   10.89    1.63   1
  11  -1  -2    4.26    1.95   1
  13 -10   2   -0.57    2.65   1
  14  -3  -2    1.21    1.82   1
  17  -6  -2   -0.91    2.77   1
  17  -5  -3    1.95    2.71   1
 -13  -2  -2  178.41    2.63   1
 -12   0  -6   -0.13    2.29   1
  -7  -4   2   19.12    2.52   1
  -7   2  -7    1.78    2.16   1
  -1   3  -7    0.66    2.26   1
   0   3  -7    0.73    1.80   1
   1  -3   2   50.71    2.60   1
   1   3  -7    0.15    2.23   1
   9  -6   2    0.62    1.80   1
  10  -7   2    0.21    1.87   1
  11  -8   2   -1.52    2.01   1
  12  -9   2    9.60    2.16   1
  13 -11   2   -1.35    2.62   1
  15  -4  -2    4.35    1.48   1
  16  -5  -2   16.27    1.87   1
  16  -4  -3    0.37    2.30   1
 -17  -5  -2    0.97    2.64   1
 -16  -4  -2    0.32    2.21   1
 -14  -1  -6    1.35    2.83   1
 -13  -8   2   47.37    3.08   1
 -13  -1  -3   44.18    2.19   1
 -12  -7   2   22.76    2.15   1
 -12  -1  -2   44.06    2.10   1
 -12   0  -7    0.45    1.96   1
 -10   0  -2   20.45    1.83   1
 -10   1  -7    0.82    1.75   1
  -9   1  -3   21.63    1.82   1
  -7   1  -2   21.37    1.77   1
  -2  -3   2    2.90    2.54   1
  -2   3  -7    1.44    1.90   1
  -1  -3   2   30.74    3.00   1
   2   3  -7    3.91    1.87   1
   5  -4   2  112.32    2.25   1
   7  -5   2   11.77    1.83   1
  12 -10   2   -0.36    2.31   1
  12  -2  -2   -1.95    1.74   1
  17  -7  -2   16.60    3.02   1
 -17  -4  -3    3.60    1.92   1
 -16  -3  -3    3.88    2.35   1
 -15  -3  -2    0.43    1.42   1
 -15  -2  -3    4.61    2.07   1
 -14  -9   2   26.02    3.14   1
 -14  -2  -2    5.14    1.95   1
 -13   0  -6   40.96    2.73   1
 -11  -6   2    1.71    2.21   1
 -11   1  -7    4.96    2.59   1
 -11   1  -6    0.65    2.23   1
  -8   2  -7   12.70    2.28   1
  -4   3  -7   20.66    2.06   1
  -3   3  -7    0.84    1.39   1
   3   3  -7   11.83    2.36   1
   8  -6   2   69.57    2.40   1
  11  -9   2    2.04    2.15   1
  12 -11   2    4.41    2.65   1
  16  -6  -2    2.37    2.46   1
  17  -6  -3    2.76    2.73   1
 -14  -1  -3    1.29    2.07   1
  -9   2  -7    6.53    2.27   1
  -8   1  -2  161.81    2.73   1
  -5   3  -7   43.04    2.50   1
   1   1  -1 1546.92   26.62   1
   4  -4   2   70.54    1.96   1
   6  -5   2    4.12    1.60   1
   8   0  -2   -0.36    1.71   1
   9  -7   2  140.95    2.28   1
  10  -8   2   41.85    1.74   1
  10  -1  -2   27.53    2.00   1
  11 -10   2   -1.07    2.27   1
  12 -12   2    2.75    2.88   1
  13  -3  -2    0.00    1.43   1
  14  -4  -2    3.76    1.93   1
  14  -3  -3    3.15    1.95   1
  15  -5  -2   -2.04    2.22   1
  15  -4  -3    3.65    2.10   1
  16  -5  -3    1.39    2.38   1
 -17  -4  -2    0.21    2.61   1
 -17  -3  -3    0.33    2.65   1
 -16  -3  -2    8.76    2.44   1
 -15 -10   2   -0.12    3.64   1
 -14   0  -6    1.22    2.68   1
 -13  -1  -2   -0.18    1.83   1
 -12   1  -7    1.26    2.91   1
 -12   1  -6    0.91    1.63   1
 -11   0  -2   43.63    1.67   1
 -10  -5   2   64.51    3.06   1
  -6   3  -7    2.05    2.08   1
  -3   2  -2  323.32    4.52   1
  -2   2  -2    2.42    2.22   1
  -1   2  -2  373.07    5.52   1
   4   3  -7   59.17    3.33   1
   7  -6   2    3.88    1.68   1
  10  -9   2    2.45    1.95   1
  11 -11   2    1.63    2.40   1
  13  -1  -7    1.61    3.93   1
  16  -7  -2    1.53    2.59   1
 -16  -2  -3    0.22    2.36   1
 -15  -2  -2    1.64    2.16   1
 -13   0  -3   -0.09    1.83   1
 -11   1  -3    3.04    1.70   1
 -10   2  -7    5.71    1.72   1
  -9   1  -2    3.73    1.70   1
  -7   3  -7   -0.99    2.09   1
  -4   2  -2   39.54    2.28   1
   0   2  -2   25.74    2.73   1
   3  -4   2   19.01    1.79   1
   5  -5   2   96.72    2.35   1
   5   1  -2  419.03    7.63   1
   8  -7   2    0.87    1.85   1
   9  -8   2    7.21    1.93   1
  11 -12   2    0.48    2.65   1
  11  -2  -2   19.82    1.95   1
  15  -6  -2    1.06    2.34   1
  16  -6  -3    1.07    2.62   1
 -14  -8   2   24.37    3.24   1
 -14  -1  -2   38.00    2.09   1
 -13  -7   2    2.66    2.08   1
 -12  -6   2    7.33    2.24   1
 -12   0  -2   46.14    2.05   1
 -11   2  -7    8.64    2.76   1
 -11   2  -6    6.00    2.46   1
  -8  -4   2   31.64    2.56   1
  -8   3  -7    0.29    2.40   1
  -5   2  -2  467.02    4.56   1
  10 -10   2   15.82    1.52   1
  12  -3  -2    1.58    1.79   1
  12  -2  -3   37.47    2.28   1
  14  -5  -2    1.54    2.10   1
  14  -2  -6    0.06    2.75   1
  15  -5  -3    0.55    2.34   1
  16  -8  -2    0.94    2.63   1
 -18  -4  -2    1.26    2.92   1
 -17  -3  -2    2.77    2.62   1
 -17  -2  -3    0.85    2.70   1
 -16  -2  -2   -0.44    2.17   1
 -15  -9   2    0.34    3.26   1
 -14   0  -3   -2.26    2.12   1
 -14   1  -6    2.04    2.64   1
 -12   1  -3   51.32    2.12   1
 -10   1  -2   -0.34    1.74   1
  -6   2  -2  137.28    2.70   1
   2  -4   2  124.24    2.91   1
   6  -6   2    0.03    1.68   1
   7  -7   2   -1.84    1.81   1
   8  -8   2   41.24    1.99   1
   9  -9   2    1.59    1.30   1
  10 -12   2    0.90    2.54   1
  10 -11   2    1.63    1.70   1
  13  -4  -2   10.10    1.37   1
 -17  -8   1   -0.30    3.04   1
 -16  -1  -3   -1.01    2.30   1
 -13   0  -2   10.88    1.88   1
 -12   2  -7    0.57    1.99   1
  -9   3  -7    0.15    1.66   1
  -7   2  -2  145.68    2.75   1
  -4   4  -7   31.02    2.45   1
  -3   4  -7   19.06    2.03   1
  -2   4  -7    3.60    2.00   1
  -1   4  -7    0.23    1.96   1
   1   2  -2   37.27    3.48   1
   4  -5   2  309.58    3.66   1
   7  -1  -1   13.11    1.33   1
   9 -10   2    0.60    2.03   1
   9  -1  -2   42.80    2.12   1
  10 -13   2    2.47    2.70   1
  15  -7  -2   59.97    2.14   1
  16  -9  -2   -0.51    2.19   1
  16  -7  -3   11.85    2.22   1
 -18  -3  -2    0.57    2.64   1
 -15  -1  -2   -0.54    1.53   1
 -15   0  -3   -1.48    2.11   1
 -13   1  -3   48.68    2.12   1
 -13   2  -6    1.15    2.70   1
 -11  -5   2    0.25    2.00   1
 -11   1  -2    6.94    1.81   1
 -10   3  -7   -1.55    1.90   1
 -10   3  -6    0.40    1.41   1
  -6   4  -7   33.14    2.40   1
  -5   4  -7   17.07    2.17   1
   0   4  -7    2.02    1.93   1
   5  -6   2    2.69    1.62   1
   5   3  -7    3.60    2.86   1
   7   0  -2   16.75    1.87   1
   8  -9   2  201.14    3.14   1
   9 -11   2   -2.05    2.09   1
  11   0  -7    0.49    3.29   1
  14  -6  -2   24.56    2.33   1
  15  -8  -2   25.13    2.67   1
  15  -6  -3   -0.91    2.22   1
  16  -8  -3    0.37    2.97   1
 -18  -2  -3   -0.72    2.18   1
 -17  -2  -2    0.72    2.34   1
 -17  -1  -3   13.86    2.65   1
 -15  -8   2   25.27    3.21   1
 -14  -7   2    0.79    2.46   1
 -14   0  -2   12.45    1.92   1
 -11   2  -3  130.73    2.50   1
 -11   3  -7    0.67    2.64   1
 -11   3  -6   -0.20    2.41   1
  -9  -4   2    1.74    1.90   1
  -8   2  -2    2.52    1.19   1
  -7   4  -7    0.87    2.22   1
   1  -4   2   76.48    2.66   1
   1   4  -7   13.15    2.08   1
   6  -7   2   23.15    1.45   1
   7  -8   2   34.36    1.55   1
   8 -10   2    4.24    1.96   1
   9 -14   2   -0.31    2.89   1
   9 -13   2    0.74    2.56   1
   9 -12   2   12.11    1.69   1
  10  -2  -2    8.57    1.69   1
  11  -3  -2   20.17    2.04   1
  12  -4  -2    0.61    1.90   1
  13  -5  -2   -1.40    1.86   1
 -16  -1  -2    1.41    2.23   1
 -16   0  -3   -0.12    2.26   1
 -14   1  -3    0.62    2.15   1
 -14   2  -6    5.66    2.04   1
 -13  -6   2   -0.27    1.91   1
 -12   1  -2   47.13    1.68   1
 -12   3  -7   -0.13    2.94   1
  -9   2  -2   11.31    1.80   1
  -8   4  -7    2.28    2.24   1
  -8   4  -6   14.90    2.18   1
   3  -5   2  202.84    3.05   1
   7  -9   2    1.00    2.06   1
   8 -11   2   -0.82    2.27   1
   8  -2  -1   58.84    1.96   1
  11  -2  -3   68.05    2.48   1
  12  -3  -3    6.15    1.85   1
  12  -1  -6    0.14    2.66   1
  14  -7  -2    0.39    2.04   1
  15  -9  -2   -0.01    1.90   1
  15  -7  -3    5.95    2.41   1
 -18  -2  -2    1.74    2.73   1
 -15   0  -2   -0.86    2.19   1
 -13   1  -2    2.17    1.91   1
 -12   2  -3    7.18    1.50   1
 -10   2  -2    0.37    1.73   1
  -9   4  -7    7.06    2.35   1
  -9   4  -6    2.00    2.08   1
   4  -6   2   25.41    1.90   1
   5  -7   2  208.12    3.05   1
   6  -8   2  108.50    2.53   1
   8 -14   2   36.07    2.89   1
   8 -13   2    0.69    2.32   1
   8 -12   2    0.64    1.59   1
  13  -6  -2    1.93    1.94   1
  15 -10  -2   -0.34    2.04   1
 -18  -1  -3    1.39    2.15   1
 -13   3  -6    0.03    1.89   1
   1  -2   1   97.13    3.29   1
   7 -10   2   41.60    1.72   1
  14  -8  -2   25.79    1.93   1
  -7  -9   2  134.37    6.59   1
  -7  -7   6    0.35    1.82   1
  -6  -5   3  239.60    4.26   1
  -5  -4   7    0.48    1.90   1
  -5  -3   6    2.44    1.24   1
  -4  -7  -1   12.94    1.99   1
  -3  -8  -2   18.41    1.79   1
  -3  -5  -1   18.97    1.89   1
  -3  -2   1  932.45   12.10   1
  -2 -14  -3    1.51    2.20   1
  -2 -11  -3   14.40    1.93   1
   0  -3  -2  108.03    2.93   1
   0   2   3  229.44    3.05   1
   0   2   6   19.39    1.37   1
   1  -2  -2   36.80    2.00   1
   1   2   7   -0.49    1.70   1
   2  -3  -3  220.80    3.12   1
   5   4   7   22.22    1.99   1
   7   5   2   10.66    1.71   1
   8   5   7    1.06    2.17   1
  11   3  -2   22.36    2.73   1
  11   6   6    3.87    1.73   1
  12  -6  -6   -0.30    1.63   1
  12   6   6    0.54    2.37   1
  13   6   2    4.75    2.42   1
  14  -5  -6    0.29    2.35   1
  14   2  -3    8.58    2.23   1
  14   6   2    2.91    2.41   1
  15   2  -3    1.73    2.34   1
  15   6   2   -0.01    2.67   1
  16   2  -3    0.32    2.58   1
  18   3  -2   49.22    3.69   1
  -7  -9   7    0.19    2.43   1
  -6  -6   7    0.93    1.97   1
  -5  -4   2   28.03    2.28   1
  -4  -2   3    0.74    1.59   1
  -4  -2   6   -0.31    1.59   1
  -1  -7  -3    2.61    1.55   1
  -1  -4  -2   75.41    2.46   1
  -1   1   6    8.47    1.26   1
   1  -4  -3   76.26    1.93   1
   2  -1  -2 2200.37   10.48   1
   2   3   6   18.80    1.34   1
   3  -2  -3  241.66    3.07   1
   3   3   7   -0.32    1.75   1
   5   1  -2  424.17    5.27   1
   9   5   7    5.86    2.36   1
  11   6   3    1.32    1.69   1
  12  -5  -6    1.91    2.21   1
  13  -5  -6    0.27    1.61   1
  13   2  -3   28.07    1.99   1
  17   2  -3    0.32    2.68   1
  -6  -6   2   63.51    3.47   1
  -5 -10  -1    5.78    1.61   1
  -4 -14  -2   -0.46    2.58   1
  -4 -13  -2    8.82    2.04   1
  -4 -12  -2   14.90    1.88   1
  -4 -11  -2    1.84    2.10   1
  -3  -2   7   -1.20    1.67   1
  -2  -9  -3   63.20    2.29   1
  -1   0   1    1.32    1.53   1
  -1   0   7   -2.96    1.78   1
  -1   1   3    1.39    1.20   1
   0  -5  -3  103.86    2.11   1
   0   1   7    9.00    1.26   1
   4  -1  -3  214.27    3.14   1
   6   4   7   36.31    2.16   1
   7   2  -2    9.46    2.01   1
  10   5   7    0.33    2.49   1
  11  -5  -6   -0.52    2.24   1
  11   5   7    0.95    2.66   1
  12   6   3   16.08    2.01   1
  13   6   3    0.26    2.31   1
  14  -4  -6   -0.74    2.47   1
  15  -4  -6    0.21    2.65   1
  15   6   3    0.37    2.65   1
  16   6   3    0.56    3.02   1
  18   2  -3    2.85    3.02   1
  -7 -13   1    0.13    3.70   1
  -7 -12   1   71.56    4.93   1
  -7  -8   3    2.88    2.22   1
  -6  -7   7   -0.30    2.19   1
  -6  -6   6    6.82    1.81   1
  -5  -5   7   -0.21    1.98   1
  -5  -4   6    5.81    1.80   1
  -4 -15  -2   -0.18    2.46   1
  -4 -10  -2   11.86    2.17   1
  -3  -7  -2   -0.09    1.51   1
  -3  -1   3  185.74    2.94   1
  -2  -1   7   42.09    1.61   1
  -2   0   3    0.72    1.18   1
   1   2   2  377.70    4.79   1
   2   2   7    3.60    1.22   1
   4   3   7   18.27    1.95   1
   7   4   7    0.03    2.12   1
   7   5   3    3.23    1.70   1
   8   5   2   10.29    1.97   1
  10   3  -2    5.08    2.47   1
  13  -4  -6    0.63    1.52   1
  14   6   3   -0.52    2.25   1
  -7 -14   1    0.35    3.64   1
  -6  -8   7   -0.18    2.12   1
  -5  -9  -1   49.90    2.70   1
  -4  -4   7    0.88    1.84   1
  -4  -3   6   67.30    2.17   1
  -3 -13  -3   -1.36    2.10   1
  -3 -12  -3   -0.85    2.01   1
  -2  -8  -3   41.95    2.18   1
  -2  -5  -2   63.47    2.31   1
  -1  -6  -3    5.80    1.23   1
  -1  -2  -1  104.90    3.65   1
   0  -1  -1  953.96    9.64   1
   0   1   6   15.10    1.44   1
   5   4   2  108.49    2.80   1
   8   4   7    5.38    2.13   1
  15  -3  -6    5.16    2.54   1
  -7 -11   6   -0.31    2.93   1
  -5  -6   7   13.63    2.10   1
  -4  -9  -2   22.22    2.01   1
  -3 -15  -3    0.37    2.48   1
  -3 -11  -3   33.45    2.03   1
  -3  -3   7   12.53    1.79   1
  -3  -2   6    9.00    1.72   1
  -1   0   6   36.00    1.56   1
   1  -3  -3    0.23    1.59   1
   1   2   3   61.04    2.11   1
   3   2   7   32.75    2.04   1
   3   3   2  312.49    4.33   1
   5   3   7   43.02    1.73   1
   5   4   3    1.73    1.69   1
   9   4   7    2.34    2.21   1
  10  -8  -7    0.76    2.63   1
  12  -3  -6    5.62    2.21   1
  13  -3  -6    2.20    2.28   1
  14  -3  -6    0.86    1.71   1
  -7 -15   1    0.01    4.53   1
  -7 -11   1    4.37    3.74   1
  -6  -9   7   21.17    2.56   1
  -5  -5   6   23.67    1.48   1
  -4  -6  -1   25.35    2.07   1
  -3 -10  -3   12.97    1.78   1
  -2  -7  -3    0.32    1.55   1
  -2  -3  -1   15.39    2.45   1
  -1  -1   7   55.73    1.69   1
   0  -4  -3    2.37    1.14   1
   0   1   2  144.16    3.60   1
   2  -2  -3   10.85    1.30   1
   2   2   1  844.69    8.81   1
   3   3   3  133.37    2.70   1
   6   3   7    1.07    1.91   1
   8  -9  -7    0.60    2.64   1
   9  -8  -7    2.75    2.41   1
   9   5   2   12.15    2.33   1
  10  -7  -7   -0.77    2.45   1
  10   4   7    1.34    2.50   1
  11  -7  -7   18.63    2.07   1
  11  -3  -6    0.56    2.03   1
  12  -6  -7   -0.18    2.76   1
  13   5   6   -0.16    2.65   1
  -6 -10   7    1.76    2.63   1
  -6  -6   3   -1.05    1.46   1
  -5  -7   7    0.11    2.15   1
  -4  -5   7   19.57    2.14   1
  -3  -9  -3    8.97    1.74   1
  -3  -6  -2    4.62    1.63   1
  -1  -5  -3    2.14    1.68   1
   1   1   6   14.38    1.40   1
   2   1   7    6.50    1.36   1
   3  -1  -3  196.12    3.11   1
   4   2   7   40.42    2.10   1
   4   3   1  114.24    4.01   1
   7  -9  -7   -1.28    2.50   1
   7   3   7   -2.68    1.97   1
   8  -8  -7    4.31    2.47   1
   9  -7  -7    0.55    2.41   1
  11  -6  -7    2.25    2.40   1
  11   4   7   -0.72    2.41   1
  14  -2  -6    1.05    2.47   1
  15  -2  -6   -0.08    2.42   1
  -7  -9   3   -0.76    2.50   1
  -5 -14  -2    0.28    2.65   1
  -5 -13  -2   -0.36    2.02   1
  -5 -12  -2   16.21    2.52   1
  -5  -6   6   -1.39    1.72   1
  -4  -8  -2   29.36    1.94   1
  -3  -4   7    4.61    1.89   1
  -1  -3  -2   59.44    2.58   1
   0  -2  -2   30.39    1.97   1
   0   1   3   58.12    1.90   1
   1   0  -1    1.52    2.32   1
   1   0   7    0.59    1.26   1
   3   2   6   33.53    1.55   1
   4   1  -2  608.18    6.47   1
   6 -10  -7    1.16    2.62   1
   6   2  -2   93.73    3.22   1
   6   4   2   24.55    2.01   1
   7  -8  -7   -3.60    2.49   1
   8  -7  -7    0.18    2.19   1
   9   3  -2   22.48    2.46   1
  10  -6  -7    0.80    1.71   1
  12  -5  -7    8.39    2.52   1
  13  -2  -6   -0.09    2.16   1
  -5 -15  -2    2.99    2.46   1
  -5 -11  -2   -0.36    1.69   1
  -5  -8   7    0.03    2.13   1
  -4 -14  -3    0.52    2.47   1
  -4 -13  -3    0.28    2.27   1
  -4 -12  -3   13.07    2.11   1
  -4  -6   7   27.36    2.13   1
  -4  -3   3    1.65    1.41   1
  -3  -8  -3    1.93    1.78   1
  -3  -4  -1    1.11    1.94   1
  -2  -6  -3   40.80    2.01   1
  -2  -4  -2  111.49    2.83   1
  -2  -2   6    2.25    1.80   1
  -1  -1   6    6.30    1.35   1
  -1   0   2  248.19    4.25   1
   0  -1   7    5.95    1.35   1
   1  -1  -2   81.31    2.70   1
   3   1   7    3.21    1.15   1
   4   0  -3    1.52    1.63   1
   5   2   7    0.28    1.29   1
   6  -9  -7   21.98    2.55   1
   8   3   7   -0.41    1.67   1
   9  -6  -7    1.48    1.53   1
  10   5   2    0.17    1.86   1
  10   5   3   57.92    2.42   1
  11  -5  -7    0.00    1.73   1
  15   3  -3    0.27    2.36   1
  16   3  -3    0.12    3.16   1
  -5  -9   7    0.66    2.45   1
  -4 -15  -3    0.39    2.81   1
  -4 -11  -3    1.03    1.84   1
  -3  -2   3  243.25    3.66   1
  -2  -1   2 2382.52   12.09   1
  -2  -1   3   34.61    1.98   1
  -1   0   3    0.06    1.23   1
   2   1   6    1.46    1.26   1
   2   2   2    0.93    2.14   1
   2   2   3  186.77    3.09   1
   5 -10  -7    3.09    1.83   1
   5  -9  -7    0.76    2.53   1
   6  -8  -7    0.49    2.17   1
   6   2   7    5.83    2.09   1
   7  -7  -7    1.19    1.50   1
   8  -6  -7   13.97    2.23   1
   9   3   7    0.82    1.52   1
  10  -5  -7   -1.78    1.62   1
  10   3   7    0.53    2.45   1
  11   5   3   16.90    2.41   1
  12  -4  -7   11.31    2.60   1
  12   4   6    0.34    2.47   1
  13  -4  -7    2.27    1.96   1
  13   3  -3   41.52    2.81   1
  14   3  -3    4.21    1.93   1
  17   3  -3    4.50    3.06   1
  -5 -10  -2    9.18    1.98   1
  -5  -7   6    2.01    1.85   1
  -4 -10  -3    0.66    1.98   1
  -4  -7  -2  119.13    2.91   1
  -4  -7   7    7.43    2.16   1
  -1  -4  -3  243.76    3.37   1
   0  -3  -3    0.99    1.20   1
   1  -2  -3   20.25    1.86   1
   2   0  -2  217.58    4.24   1
   4 -10  -7    0.34    2.58   1
   4   1   7   68.40    1.78   1
   4   3   2   39.43    2.13   1
   4   3   3  125.12    2.41   1
   5  -8  -7    2.11    2.13   1
   6  -7  -7   -0.13    2.23   1
   7  -6  -7   -0.96    2.34   1
   7   2   7    0.32    2.02   1
   9  -5  -7   10.03    1.60   1
  11  -4  -7    2.30    1.78   1
  11   3   7    0.83    2.51   1
  11   5   2    4.20    1.94   1
  12   5   3    3.17    2.31   1
  13  -1  -6    2.34    2.12   1
  13   4   6    2.47    2.47   1
  14  -1  -6    2.23    2.58   1
  15  -1  -6    0.71    2.49   1
  17   5   3   -0.26    3.35   1
  18   3  -3    4.10    3.71   1
  -7 -10   2   -0.15    3.21   1
  -7 -10   3    6.09    2.57   1
  -6 -11   6    7.91    2.59   1
  -5 -10   7    3.09    2.48   1
  -5  -5   3    0.22    1.83   1
  -3  -7  -3   -0.23    1.62   1
  -3  -5  -2  194.61    3.44   1
  -3  -4   6   59.54    1.80   1
  -2  -4   7    5.73    1.32   1
   2  -1  -3   33.41    2.08   1
   3   0   7   -0.32    1.75   1
   4   2  -1  170.48    5.67   1
   5   1   7   15.18    1.91   1
   7   4   2   37.98    2.42   1
   8  -5  -7   -0.46    1.66   1
  10  -4  -7    1.59    1.57   1
  12  -3  -7   -0.60    2.51   1
  12   5   2   -0.43    2.23   1
  13  -3  -7    0.45    2.66   1
  13   5   3    0.54    2.16   1
  14   4  -2    5.48    3.08   1
  14   5   3    1.20    2.55   1
  15   4  -2    3.65    2.93   1
  15   5   3    0.47    2.67   1
  16   4  -2    5.87    3.64   1
  16   5   3    0.13    2.57   1
  17   5   2    0.04    3.16   1
  -6 -12   6    1.08    2.87   1
  -6  -7   2   78.64    3.70   1
  -6  -7   3    8.55    1.84   1
  -5  -9  -2    0.52    1.88   1
  -5  -8   6    0.17    1.97   1
  -5  -7  -1   15.81    1.95   1
  -5  -5   2    3.90    2.00   1
  -4  -9  -3    9.81    1.89   1
  -4  -8   7    3.70    2.12   1
  -4  -6   6    7.92    1.90   1
  -3  -6   7    0.19    1.96   1
  -2  -5  -3    1.28    1.79   1
   3 -11  -7    5.04    1.94   1
   5  -7  -7    1.80    2.28   1
   5   1  -3  800.97    6.20   1
   6  -6  -7    1.16    1.52   1
   7  -5  -7    2.18    1.96   1
   8   2   7   11.64    1.54   1
   8   3  -2    4.11    2.13   1
   9  -4  -7    9.69    1.65   1
  11  -3  -7   -0.89    2.24   1
  11  -1  -6    4.16    2.10   1
  13   5   2   17.74    2.54   1
  15   5   2   -0.79    3.01   1
  16   5   2   11.01    3.00   1
  -4  -5  -1  167.17    3.89   1
  -2  -5   7   10.62    1.92   1
   1  -2   7    0.40    1.77   1
   1   1   1   54.45    3.13   1
   1   1   3   18.63    1.44   1
   2  -1   7    8.98    1.34   1
   3  -9  -7    0.15    2.23   1
   4   0   7    0.21    1.84   1
   5  -6  -7    9.86    2.10   1
   5   3   3   12.07    1.78   1
   6   1   7   32.66    2.26   1
   8  -4  -7    5.21    2.10   1
   8   4   3   77.18    2.50   1
   9   2   7    7.68    1.55   1
  10  -3  -7    1.11    2.23   1
  10   2   7    4.98    2.47   1
  13   4  -2    9.47    2.76   1
  14   5   2   20.14    2.93   1
  15   0  -6    0.45    3.06   1
  17   4  -2    2.57    3.61   1
  -7 -11   3    3.68    2.93   1
  -6 -14  -2    9.73    3.14   1
  -6 -13  -2    4.87    2.82   1
  -5 -14  -3    0.13    2.55   1
  -5 -13  -3   -0.03    2.13   1
  -5 -12  -3    0.60    2.06   1
  -5  -9   6   48.92    2.53   1
  -4  -8  -3  106.68    2.75   1
  -3  -7   7    0.11    1.96   1
  -3  -6  -3   14.16    1.71   1
  -3  -5   6   14.40    1.95   1
  -1  -4   7   12.82    1.34   1
   1   1   2    8.14    2.54   1
   2 -11  -7   -0.63    2.01   1
   2 -10  -7    0.44    2.49   1
   3  -8  -7   -1.89    2.34   1
   3  -5  -6   12.04    1.37   1
   3   0  -3    1.48    1.16   1
   3   2   3  138.69    2.81   1
   4  -7  -7   10.45    1.50   1
   5   2  -2  156.85    3.87   1
   6  -5  -7    1.72    1.42   1
   7  -4  -7    3.96    2.01   1
   7   1   7   12.08    2.04   1
   9  -3  -7   31.97    2.29   1
  11   2   7   10.26    2.65   1
  12  -2  -7   -0.22    2.55   1
  12   2   7   -1.61    2.75   1
  13  -2  -7    7.69    1.79   1
  13   0  -6   -2.03    2.29   1
  14   0  -6    1.30    2.46   1
  -6 -15  -2    0.06    2.85   1
  -6 -12  -2   -0.20    1.96   1
  -6  -9  -1    1.83    2.14   1
  -5 -11  -3    0.73    1.86   1
  -5 -10   6   -0.62    2.20   1
  -5  -8  -2    9.06    1.88   1
  -4 -10   7   -0.17    2.61   1
  -4  -7   6    4.65    1.38   1
  -4  -6  -2   27.58    1.96   1
  -2  -6   7   16.80    2.24   1
  -2  -4   6   10.38    1.35   1
   0  -2   6   20.59    1.47   1
   0   0   3    1.77    1.84   1
   1  -7  -6   21.24    1.41   1
   3  -1   7    2.58    1.26   1
   3   1  -2  350.29    5.16   1
   5  -5  -7    1.20    2.12   1
   5   0   7    0.21    1.94   1
   5   3   2    2.09    1.65   1
   8  -3  -7    0.42    2.04   1
   8   4   2    4.35    1.72   1
   9   4   3    5.56    2.38   1
  11  -2  -7    8.00    2.40   1
  12   0  -6   10.77    2.11   1
  12   4  -2    0.40    2.65   1
  14   3   6   -1.58    2.87   1
  18   4  -2   11.69    4.67   1
  -7 -12   3   24.86    3.29   1
  -6 -11  -2   42.71    2.78   1
  -5 -10  -3   44.04    2.33   1
  -2  -3  -2    3.19    2.07   1
  -1 -11  -6    0.68    1.56   1
  -1  -5   7    8.28    1.94   1
  -1  -3  -3   27.33    1.88   1
  -1  -2  -2  374.43    4.70   1
   0  -2  -3  237.82    3.44   1
   1 -11  -7    2.89    2.82   1
   1  -3   7    0.05    1.82   1
   2  -8  -7   20.71    2.51   1
   2  -2   7    2.65    1.81   1
   2   1  -1 2008.18   16.10   1
   3  -7  -7    2.23    1.39   1
   3   2   2  330.05    4.68   1
   5   3   1  128.51    3.71   1
   6  -4  -7   -0.13    2.10   1
   8   1   7    0.80    1.47   1
   9   1   7   15.05    2.39   1
  10  -2  -7    0.73    2.32   1
  11   0  -6   73.04    2.61   1
  14  -1  -7   -0.70    2.88   1
  -7 -13   3   10.87    3.74   1
  -6  -8   3    1.50    2.07   1
  -4  -8   6   27.81    2.29   1
  -4  -7  -3    3.48    1.73   1
  -4  -4   2   24.63    2.33   1
  -3  -9   7    1.48    2.22   1
  -3  -3   3  939.53    6.84   1
  -2  -4  -3  138.52    2.79   1
  -2  -2   3   11.30    1.70   1
  -1  -1   3    0.70    1.25   1
   0  -4   7    1.86    1.29   1
   0  -1  -2  140.01    3.29   1
   1 -10  -7   18.65    1.96   1
   1  -6  -6    1.82    1.35   1
   1  -1  -3    3.20    1.87   1
   3  -6  -7   -0.03    2.06   1
   3   2   1    4.15    3.06   1
   4  -5  -7   15.76    2.16   1
   4  -1   7   68.79    1.86   1
   4   1  -3  211.72    3.47   1
   6   0   7    0.11    1.46   1
   7  -3  -7    1.64    2.10   1
   9  -2  -7   14.10    2.07   1
  10   1   7    0.28    2.31   1
  10   4   3  109.97    2.84   1
  12  -1  -7    6.27    2.61   1
  13  -1  -7    1.69    2.61   1
  -7 -14   3    0.19    3.57   1
  -7 -11   2   53.03    4.44   1
  -6 -10  -2    0.17    2.21   1
  -5  -9  -3   67.28    2.47   1
  -5  -6   3    8.48    1.70   1
  -3  -5  -3   48.32    2.13   1
  -3  -4  -2   11.66    1.82   1
  -2  -7   7    9.57    1.44   1
  -2  -5   6   34.75    1.59   1
  -1  -9  -6   13.60    1.57   1
   0 -11  -7    1.91    2.83   1
   0  -7  -6    9.16    1.34   1
   0   0   2   31.24    2.64   1
   1  -9  -7   12.82    1.74   1
   1  -2   6    5.70    1.88   1
   2   1   3   55.32    2.19   1
   3  -2   7   36.29    2.07   1
   4   0   6    2.89    1.34   1
   4   2   3   35.41    1.94   1
   5  -4  -7    0.11    1.49   1
   5  -1   7   10.59    2.00   1
   7   0   7   -1.15    2.00   1
   7   3  -2   34.33    2.70   1
   8  -2  -7    0.68    2.09   1
   9   4   2    8.27    1.82   1
  11  -1  -7  101.22    3.04   1
  11   1   7    6.34    2.56   1
  11   4  -2   92.81    4.49   1
  11   4   3   25.79    2.56   1
  12   1   7    5.71    2.82   1
  14   1  -6   -0.54    2.43   1
  15   1  -6    1.93    2.55   1
  -5  -7  -2  201.52    3.67   1
  -5  -6  -1  134.47    3.82   1
  -4  -9   6   15.64    2.17   1
  -3  -7   6   -0.44    1.94   1
  -2  -8   7   18.40    2.44   1
  -1  -6   7   -0.65    1.56   1
   1  -8  -7   -0.76    2.35   1
   1  -4   7    0.75    1.81   1
   1   0  -2  267.56    4.57   1
   2  -3   7   -1.26    1.89   1
   2   0  -3    1.43    1.90   1
   6  -3  -7    3.38    1.49   1
   8   0   7   -0.99    2.11   1
  10  -1  -7    4.10    2.31   1
  12   1  -6   -1.50    2.12   1
  12   4   3   59.49    2.88   1
  13   1  -6    2.36    2.13   1
  13   2   6    0.35    2.65   1
  14   2   6    4.00    2.79   1
  17   4   3    4.77    2.58   1
  -6 -14  -3    1.40    2.61   1
  -6 -13  -3    1.57    2.48   1
  -6 -12  -3    0.29    2.54   1
  -6  -8  -1    0.19    2.20   1
  -4 -10   6    8.81    2.36   1
  -4  -5  -2  300.64    4.25   1
  -4  -4   1   31.89    3.70   1
  -2 -10  -6   37.77    2.01   1
  -2  -2  -1  833.12    9.01   1
  -1  -1   2   77.03    3.30   1
   0  -6  -6    5.25    1.47   1
   0   0   1    0.71    1.94   1
   1  -7  -7   19.16    2.23   1
   2  -6  -7   13.64    1.69   1
   3  -5  -7    5.16    1.52   1
   4  -4  -7    2.24    1.42   1
   4  -2   7   42.18    2.16   1
   5  -3  -7    7.03    1.98   1
   6  -1   7   32.63    2.30   1
   6   3   2   28.45    2.01   1
   7  -2  -7    0.79    2.15   1
   7   3   3   31.51    2.09   1
   9  -1  -7    2.60    2.17   1
   9   0   7    1.18    2.29   1
  10   4   2   39.34    2.77   1
  11   1  -6    8.83    2.20   1
  13   4   3    0.32    2.00   1
  14   0  -7    0.77    2.82   1
  14   4   3   14.62    2.66   1
  15   4   3    1.45    2.92   1
  16   4   3    1.70    2.52   1
  -6 -11  -3    0.99    2.53   1
  -6  -9  -2   23.76    2.06   1
  -6  -9   3   59.27    3.10   1
  -5  -8  -3   13.98    1.96   1
  -4  -6  -3   13.41    1.91   1
  -3  -8   6    0.91    2.06   1
  -3  -3  -1  292.99    5.50   1
  -2  -2   2  327.32    5.05   1
  -1  -7  -6    3.23    1.31   1
  -1  -7   7   14.61    1.63   1
  -1  -1  -1   57.81    3.26   1
   0  -8  -7   30.59    2.62   1
   1   0   3    1.22    1.77   1
   2  -2   6   11.03    1.30   1
   3  -3   7   -0.86    1.88   1
   7  -1   7    6.60    2.16   1
  10   0   7    2.58    2.35   1
  11   0   7   -0.68    2.51   1
  12   0  -7   -1.39    2.57   1
  13   0  -7   -0.14    1.88   1
  15   4  -3    4.30    2.92   1
  18   4   2    2.30    3.49   1
  -7 -12   2   22.79    3.86   1
  -6  -8   2    6.36    2.62   1
  -5  -6   2  190.10    4.56   1
  -4 -12   6    7.22    2.58   1
  -2  -3  -3  168.16    3.08   1
  -1  -8   7   -0.73    2.36   1
  -1  -2  -3   65.63    2.33   1
   0  -4   6    5.10    1.27   1
   1  -5   7    1.23    1.33   1
   1  -4  -6   41.49    1.68   1
   2  -4   7    4.98    1.41   1
   2   1   2   28.81    2.62   1
   4  -3  -7   67.87    2.31   1
   4   2  -2    0.53    2.47   1
   4   2   2   36.40    2.28   1
   5  -2   7    2.50    1.33   1
   5  -1  -6    2.48    1.31   1
   5   2   3   12.80    1.77   1
   6  -2  -7   -0.43    1.40   1
   8  -1  -7   -0.38    1.51   1
   8  -1   7    1.36    2.18   1
   8   3   3   13.86    1.80   1
  11   0  -7    1.02    2.23   1
  11   4   2    1.94    2.23   1
  12   0   7    0.72    2.63   1
  13   4  -3    0.64    2.71   1
  14   4  -3   -0.23    2.58   1
  16   4  -3    2.73    3.26   1
  -7 -14  -2    0.21    3.16   1
  -7 -13  -2    0.92    2.73   1
  -6 -10  -3   29.11    2.16   1
  -5  -7   3   93.42    3.18   1
  -3  -9   6   10.66    2.12   1
  -3  -4  -3    5.53    1.71   1
  -2  -7   6   -2.15    1.79   1
   0  -1  -3   58.74    2.39   1
   0  -1   3   52.10    2.34   1
   3  -2  -6    9.89    1.35   1
   3   1  -3  196.73    3.15   1
   4  -3   7   16.00    2.09   1
   5  -2  -7    2.14    1.92   1
   6  -2   7    1.65    2.17   1
   7  -1  -7    5.16    2.13   1
   9  -1   7   17.57    2.52   1
  10   0  -7    0.88    2.20   1
  10   4  -2    4.36    2.86   1
  12   4   2    5.03    2.41   1
  13   1   6    1.37    2.55   1
  14   1   6   -0.46    2.81   1
  17   4  -3    0.10    3.61   1
  17   4   2   -0.32    2.60   1
  -7 -15   2    1.38    5.14   1
  -7 -13   2    0.95    3.92   1
  -7 -12  -2    1.30    2.53   1
  -6  -8  -2  108.42    3.31   1
  -5  -7  -3   39.42    2.26   1
  -5  -6  -2    1.48    1.57   1
  -4  -4  -1  703.80    8.10   1
  -3  -4   3    0.26    1.60   1
  -1  -8  -7    8.01    2.39   1
  -1  -6   6    0.68    1.90   1
   1  -6   7   35.84    2.37   1
   1  -5  -7    8.90    1.98   1
   2   1  -2 2328.74   12.29   1
   3  -4   7   18.89    1.42   1
   7  -2   7   -2.90    2.16   1
   7   3   2  207.58    3.68   1
   9   0  -7    0.30    2.12   1
   9   3   3   47.14    2.31   1
  10  -1   7    0.87    2.38   1
  12   4  -3   12.15    2.65   1
  13   2  -6    0.35    2.25   1
  13   4   2    6.21    2.33   1
  14   1  -7   -2.38    3.00   1
  14   2  -6    1.15    2.63   1
  14   4   2    1.08    2.45   1
  15   2  -6   -0.12    2.57   1
  15   4   2   -0.88    2.61   1
  16   4   2   -1.37    2.25   1
  -7 -14   2    0.93    4.00   1
  -7 -11  -2    4.48    2.33   1
  -6 -10   3    0.06    2.22   1
  -6  -9  -3    1.87    2.27   1
  -4  -5  -3    1.05    1.64   1
  -2 -10  -7   -0.67    1.85   1
  -2  -8   6    6.39    1.92   1
  -2  -3   3  225.54    3.57   1
  -2  -2  -2    3.04    2.16   1
  -1  -2   3   23.03    1.52   1
   0  -4  -6    1.88    1.86   1
   1  -4   6    1.01    1.25   1
   1   0  -3   -1.49    1.91   1
   3  -3  -7   13.51    1.40   1
   5  -3   7   48.04    1.88   1
   6  -1  -7   -0.35    1.96   1
   6   3  -2  157.52    4.18   1
   8  -2   7   17.80    2.28   1
   8   0  -7    2.02    2.24   1
  11  -1   7    1.67    1.88   1
  12  -1   7    1.15    2.70   1
  12   1  -7    4.95    2.67   1
  12   2  -6   -0.96    2.23   1
  13   1  -7    3.34    2.70   1
  18   4  -3    0.66    4.60   1
  -7 -14  -3    1.17    3.29   1
  -4 -11  -6    0.76    2.56   1
  -3  -8  -6    6.70    2.25   1
  -3  -3  -2  327.02    4.60   1
  -1 -11   7    3.72    2.84   1
  -1  -1  -2    8.92    2.48   1
   0   0  -1    0.42    2.16   1
   1  -7   7   13.29    2.11   1
   2  -6   7   -0.39    2.02   1
   2   0   3    2.20    1.65   1
   3  -5   7    3.47    2.20   1
   4  -4   7   30.51    1.77   1
   4  -2  -7    9.22    1.37   1
   6  -3   7    0.86    2.02   1
   6   2   3    0.35    1.25   1
   9  -2   7    2.64    2.35   1
  10   3   3    5.58    2.08   1
  11   1  -7  105.86    3.07   1
  11   2  -6    0.87    2.07   1
  -7 -13  -3    1.65    2.56   1
  -7 -12  -3    0.05    2.87   1
  -6 -11   3    7.10    2.34   1
  -6  -7  -1    0.44    1.95   1
  -4 -10  -6    5.00    2.33   1
  -4  -4  -2   82.39    2.96   1
  -3  -3   1  540.70    9.72   1
  -2  -9   6    1.95    1.47   1
  -2  -8  -7    5.26    2.32   1
   0  -9   7    1.17    1.68   1
   1   0   2   36.77    2.32   1
   5  -4   7   22.70    2.21   1
   5  -1  -7   -0.73    1.89   1
   7  -3   7    2.84    2.03   1
   7   0  -7    1.11    2.04   1
   8   3   2   25.13    2.04   1
  10  -2   7    4.37    2.33   1
  10   1  -7   -1.96    2.39   1
  11  -2   7   15.01    2.73   1
  11   3   3   31.75    2.33   1
  16   3   3    0.17    2.91   1
  17   3   3    0.25    2.62   1
  -7 -11   1    3.49    4.24   1
  -7 -10  -2   41.63    2.52   1
  -6  -8  -3   54.64    2.42   1
  -5  -8   3    1.45    1.83   1
  -5  -6  -3   12.07    1.86   1
  -4  -5   2   60.50    2.85   1
  -3  -7  -6  121.66    2.39   1
  -1  -6  -7   31.49    1.72   1
   0 -10   7   16.51    2.65   1
   1  -8   7    7.46    1.81   1
   2  -7   7   -0.23    2.05   1
   2   1  -3   29.92    2.22   1
   2   1   1  158.38    4.52   1
   3  -6   7    2.04    2.12   1
   3  -2  -7    1.19    1.32   1
   4  -5   7    2.39    2.11   1
   4   2   1   67.29    3.57   1
   5   2   2  465.93    5.18   1
   8  -3   7    1.10    2.42   1
   9   1  -7    3.08    2.19   1
   9   2  -6   -1.09    1.98   1
   9   4  -2    1.99    2.71   1
  12  -2   7   -0.91    2.81   1
  12   3   3    0.80    1.99   1
  13   3   3    8.23    2.02   1
  14   3   3    1.27    2.15   1
  15   3   3    0.41    2.15   1
  -7 -11  -3    0.34    1.99   1
  -6 -12   3    6.44    2.55   1
  -6  -9   2   29.76    2.92   1
  -6  -7  -2   28.27    2.04   1
  -5  -5  -1   39.55    2.64   1
  -3  -3  -3  132.62    2.84   1
  -2  -5  -6   12.48    1.39   1
  -2  -2  -3  201.43    3.27   1
   0 -11   7    4.96    2.14   1
   0   0  -2   33.69    2.23   1
   1  -9   7    3.06    2.31   1
   1  -1   3   15.97    1.94   1
   3   1   2   42.48    2.72   1
   4  -1  -7    5.65    1.83   1
   5  -5   7   22.01    2.24   1
   6  -4   7   31.45    1.77   1
   6   0  -7   -1.20    1.38   1
   9  -3   7   -0.45    2.33   1
  -7  -9  -1   15.22    2.71   1
  -6 -14   3    0.80    3.17   1
  -6 -13   3   -0.27    2.75   1
  -5 -11  -6    0.88    1.89   1
  -5  -5  -2   99.70    3.10   1
  -4  -8  -6   12.84    1.59   1
  -4  -4  -3   15.03    1.88   1
  -3  -8  -7   20.67    2.36   1
  -3  -6  -6    2.62    1.82   1
  -2 -12   6    6.88    2.75   1
  -1  -1  -3   17.47    1.62   1
   0  -4  -7    3.32    1.33   1
   0  -1   2  131.95    3.77   1
   1 -10   7    2.70    2.60   1
   1  -3  -7    1.46    1.31   1
   2  -8   7    5.43    2.31   1
   3  -7   7    1.03    2.13   1
   4  -6   7    4.27    2.04   1
   7  -4   7    1.64    1.56   1
   8   1  -7    1.14    1.49   1
   8   2   3    3.32    1.72   1
   9   3   2   50.66    2.35   1
  10  -3   7    1.86    1.84   1
  11  -3   7   -1.60    2.75   1
  12  -3   7   -0.08    2.98   1
  12   2  -7    0.11    2.67   1
  13  -1   6    3.79    2.56   1
  13   2  -7    6.22    2.63   1
  13   3  -6    1.00    2.39   1
  14  -1   6    0.30    2.83   1
  14   3  -6    0.36    2.55   1
  15   3  -6    3.73    2.88   1
  -7 -10  -3   34.90    2.33   1
  -7  -9  -2    4.60    2.35   1
  -6  -7  -3   62.50    2.84   1
  -5 -10  -6   -0.05    1.65   1
  -5  -7   2   93.98    3.46   1
  -4 -10  -7   -0.04    2.72   1
  -2  -6  -7    0.38    1.45   1
  -2  -4   3   15.15    1.84   1
   0  -2   3  236.50    3.52   1
   0   0  -3    1.46    2.06   1
   1 -11   7   -0.56    2.95   1
   2  -9   7   -0.73    2.32   1
   3   2  -2    0.62    2.22   1
   3   2  -1 1039.00   13.42   1
   5  -6   7   -0.14    2.28   1
   5   0  -7   -0.37    1.29   1
   5   1   3  193.33    2.90   1
   6  -5   7    5.49    1.62   1
   7   1  -7    9.49    2.21   1
   8  -4   7    2.73    1.66   1
   9  -4   7    3.08    2.36   1
  11   2  -7    9.80    2.52   1
  12   3  -6    2.25    2.56   1
  18   3   2    0.97    2.61   1
  -5  -9   3   30.62    2.18   1
  -5  -5  -3   15.32    1.90   1
  -4  -9  -7    0.27    2.60   1
  -2  -4  -6   19.03    1.53   1
  -1  -3   3    2.71    1.68   1
  -1  -2   2   38.99    2.73   1
   0  -3  -7   -1.29    1.90   1
   2 -10   7    2.39    2.63   1
   3  -8   7   19.69    1.80   1
   4  -7   7    0.25    1.71   1
   6   2   2  135.74    3.04   1
   7  -5   7   -4.09    2.47   1
   9   2   3  205.80    3.38   1
  10  -4   7    0.47    2.54   1
  10   2  -7   -1.19    2.45   1
  10   3   2    5.59    2.08   1
  11  -4   7   -1.47    2.70   1
  11   3  -6    0.77    2.20   1
  17   3   2    6.63    2.73   1
  18   2   3   -0.17    3.11   1
  -8 -14  -2   48.30    4.26   1
  -8 -13  -2    0.29    3.30   1
  -7  -9  -3    7.66    2.06   1
   1  -2  -7   16.91    1.47   1
   1   1  -2   74.97    3.40   1
   2 -11   7   -0.28    2.95   1
   3  -9   7    0.07    2.62   1
   3   2  -3  248.31    3.87   1
   4  -8   7    2.71    2.45   1
   4   0  -7    0.70    1.29   1
   5  -7   7    3.31    2.26   1
   5   3  -2   11.63    2.33   1
   6  -6   7   -1.29    1.77   1
   6   1  -7   -0.37    2.02   1
   8  -5   7    2.73    1.67   1
   9   2  -7   11.78    2.22   1
  10   2   3  164.07    3.22   1
  11   3   2   41.93    2.39   1
  14  -2   6    1.49    2.95   1
  16   3   2    9.75    2.50   1
  17   2   3   -1.19    2.76   1
  -8 -12  -2    1.80    3.23   1
  -6 -11  -6    4.04    2.76   1
  -6 -10   2   71.08    3.42   1
  -6  -8   1   80.77    5.15   1
  -6  -6  -2    0.02    2.03   1
  -5 -10   3   27.95    2.54   1
  -5  -6   1    5.40    2.72   1
  -4  -8  -7    3.84    1.72   1
  -4  -6  -6   33.87    1.62   1
   1   1  -3    0.35    1.92   1
   2  -1  -7   45.99    1.73   1
   2   0  -6   18.46    1.56   1
   2   0   2   17.77    2.59   1
   3 -10   7    0.44    2.60   1
   4   1   2  389.25    4.97   1
   5   3  -3    0.63    1.77   1
   6  -7   7   -0.30    2.39   1
   7  -6   7   -1.41    1.70   1
   8   2  -7    5.44    2.13   1
   9  -5   7    7.16    1.92   1
   9   3  -6   -0.62    2.08   1
  10  -5   7    3.17    2.77   1
  11  -5   7    2.54    2.92   1
  11   2   3  133.97    2.95   1
  12   3   2  157.84    3.43   1
  13  -2   6    2.15    1.93   1
  13   3   2   75.29    2.80   1
  14   3   2   45.96    2.48   1
  15   3   2    0.29    2.11   1
  16   2   3   -0.33    2.32   1
  -8 -13  -3    4.71    3.33   1
  -7  -8  -2   33.58    2.70   1
  -6 -10  -6    1.77    2.64   1
  -6  -6  -3   46.45    2.57   1
  -5 -10  -7    3.00    2.13   1
  -4  -7  -7   -0.31    2.48   1
  -3  -2  -2  315.06    4.75   1
  -2  -4  -7    6.00    2.06   1
  -2  -3  -6   21.38    1.50   1
  -1  -2  -6    7.02    1.46   1
   0  -2  -7    0.85    1.93   1
   1   1  -1 1528.26   14.02   1
   4  -9   7   -0.24    1.82   1
   4   0   3   -0.54    1.23   1
   5  -8   7   -0.02    1.73   1
   5   1  -7    0.54    1.30   1
   7  -7   7   -0.66    2.65   1
   7   2   2  149.99    3.25   1
   8  -6   7   -0.17    1.83   1
   8   4  -2   32.66    3.20   1
   9  -6   7   -1.04    2.66   1
  12   2   3    8.51    2.14   1
  12   3  -7   -0.79    2.72   1
  13   2   3   32.44    2.16   1
  13   3  -7    0.33    2.79   1
  14   2   3   -0.60    2.19   1
  15   2   3    8.30    2.15   1
  -8 -12  -3   -0.41    2.29   1
  -8 -11  -2   -0.08    3.04   1
  -7 -12   1   67.90    5.27   1
  -7  -8  -3    7.85    2.01   1
  -6  -6  -1   13.61    2.19   1
  -5 -11   3   15.86    2.45   1
  -4  -8   3    6.76    2.28   1
  -4  -3  -3  128.49    2.82   1
  -4  -3  -2   41.81    2.17   1
  -3  -5  -7    3.04    2.28   1
  -3  -2  -3  138.50    2.70   1
  -2  -1  -3   56.98    2.32   1
  -2  -1  -2   29.16    2.12   1
   0 -12   6    1.46    2.67   1
   1  -2   3   56.94    2.26   1
   4 -10   7    0.36    1.89   1
   5  -9   7    0.62    2.65   1
   6  -8   7    1.66    2.55   1
   7   1   3  144.42    2.86   1
   7   2  -7    0.33    2.18   1
   8  -7   7    1.51    2.72   1
  10  -6   7    1.21    2.03   1
  11   3  -7    0.16    2.34   1
  12  -3   6   -0.73    2.36   1
  13  -3   6   -0.80    2.65   1
  14  -3   6    1.89    2.94   1
  -8 -11  -3   -1.06    2.59   1
  -7 -15   1    0.15    4.91   1
  -7  -8  -1   77.84    4.00   1
  -6 -11   2    0.99    2.58   1
  -5  -8  -7   -0.48    2.44   1
  -4  -6  -7    6.52    2.10   1
  -4  -6   2    1.04    1.91   1
  -3  -2  -1    4.25    3.06   1
  -2  -5   3   34.67    2.14   1
   1 -10   6    4.90    1.74   1
   1   0   1    2.22    2.40   1
   4   1  -7    2.27    1.38   1
   5 -10   7    2.53    3.10   1
   6  -9   7   -0.87    2.61   1
   7  -8   7    0.66    1.99   1
   9  -7   7    1.60    2.74   1
  10   3  -7   -1.23    2.40   1
  13   4  -6   -0.78    3.04   1
  14   4  -6    0.29    2.70   1
  15   4  -6    0.05    3.69   1
  18   1   3    1.26    3.68   1
  -7 -13   1    0.33    4.04   1
  -6  -8  -6   14.10    2.35   1
  -5 -12   3   18.67    2.29   1
  -5  -8   2   44.72    2.87   1
  -5  -6  -6    6.30    1.48   1
  -5  -4  -3    1.24    1.80   1
  -5  -4  -2  114.93    2.99   1
  -4  -3  -1  118.70    4.31   1
  -2  -3  -7    0.66    2.01   1
  -1  -4   3   81.32    2.50   1
  -1  -2  -7    0.68    1.94   1
  -1   0  -3   -0.16    1.42   1
  -1   0  -2   37.91    3.02   1
   0  -3   3    0.90    1.20   1
   1  -1   2    7.26    2.47   1
   2   2  -3   10.76    1.94   1
   5   3  -1    4.53    3.12   1
   7  -9   7   -0.27    2.98   1
   8  -8   7    0.21    2.05   1
   8   2   2    4.80    1.68   1
   9   3  -7   23.54    2.46   1
  10  -4   6    2.89    2.24   1
  11   4  -6   -0.36    2.66   1
  12   4  -6   11.69    2.58   1
  18   2   2    1.51    2.71   1
  -8 -10  -3   -0.91    2.13   1
  -8 -10  -2    3.44    2.42   1
  -7 -14   1    0.19    4.02   1
  -7  -7  -3  105.35    2.91   1
  -6 -15   2    0.42    3.95   1
  -6 -12   2   22.65    3.34   1
  -6  -9  -7   -0.11    2.64   1
  -4  -5  -7    5.34    2.11   1
  -4  -4  -6    2.59    2.05   1
  -3  -4  -7   17.27    1.53   1
  -2  -1  -1  155.71    4.58   1
  -1  -1  -6   15.04    1.54   1
   0  -1  -7   11.02    1.43   1
   2   2  -2  331.07    5.25   1
   3   1   1 1601.08   12.08   1
   4   3  -3    1.96    1.66   1
   5   1   2  226.50    3.72   1
   9   1   3   15.57    1.94   1
  10   4  -6    0.71    2.08   1
  12  -4   6    1.58    1.84   1
  13  -4   6    2.68    1.87   1
  16   1   3    1.07    2.81   1
  17   1   3   17.41    2.72   1
  17   2   2    0.97    3.00   1
  -7  -7  -2    0.86    1.78   1
  -6 -14   2   -0.20    3.46   1
  -6 -13   2    5.18    2.84   1
  -6  -7  -6   -0.61    1.52   1
  -6  -5  -3    3.16    1.71   1
  -4  -9   3    0.52    1.72   1
   0   1  -3   49.16    2.38   1
   1   0  -7   -0.16    1.34   1
   3   0   2  332.28    4.82   1
   9   2   2   11.71    1.96   1
  10  -5   6    2.29    2.39   1
  10   1   3    6.05    2.02   1
  11  -5   6   -1.73    2.37   1
  15   1   3    1.47    2.13   1
  16   2   2   -1.16    2.77   1
  -8  -9  -3    2.60    2.32   1
  -6  -5  -2    4.28    1.74   1
  -5  -6  -7   -0.55    1.62   1
  -3  -3  -7    2.43    1.98   1
  -1  -1  -7   23.32    2.13   1
   0  -2   2   26.90    2.54   1
   2  -2   3  188.60    2.89   1
   4   3  -2   61.68    2.82   1
   7   3  -7   -1.19    2.30   1
   9   4  -6    1.79    2.09   1
  10   2   2    4.86    1.89   1
  11   1   3    1.44    1.89   1
  12  -5   6    0.42    1.90   1
  12   1   3   53.22    2.44   1
  12   4  -7    8.16    2.93   1
  13  -5   6    1.44    2.05   1
  13   1   3   43.59    2.30   1
  13   4  -7    1.99    3.05   1
  14   1   3    1.70    2.20   1
  15   2   2    1.18    2.17   1
  -8  -9  -2  193.34    4.52   1
  -6  -7  -7    0.21    2.48   1
  -6  -6  -6   11.04    1.59   1
  -5  -4  -1   83.57    3.23   1
  -4 -10   3   50.33    2.53   1
  -4  -4  -7   37.37    1.85   1
  -4  -3  -6    3.84    1.96   1
  -4  -2  -3   37.04    2.08   1
  -3  -2  -6   34.59    1.67   1
  -2  -6   3  327.76    4.20   1
  -2  -1  -6    2.84    2.00   1
  -1  -3   2   31.71    2.50   1
   0   1  -2  134.85    3.44   1
   1  -3   3   31.00    1.95   1
   6   1   2   19.79    1.95   1
   7   0   3    2.73    1.70   1
   7   4  -2   18.15    2.52   1
  10  -6   6    6.05    2.53   1
  11  -6   6    3.21    2.66   1
  11   2   2    5.47    2.00   1
  11   4  -7    1.23    2.74   1
  12  -6   6   -0.55    2.66   1
  12   2   2    2.21    1.89   1
  13   2   2  188.97    3.58   1
  14   2   2    3.41    2.08   1
  18   0   3    1.28    3.04   1
  -7  -9  -7    0.56    2.99   1
  -7  -6  -3  122.41    3.10   1
  -5  -9   2   78.47    3.33   1
  -5  -4  -6   25.52    2.10   1
  -5  -3  -3   13.69    1.84   1
  -3  -1  -3    4.76    1.30   1
  -1  -5   3   15.67    1.96   1
  -1   0  -6    0.38    1.34   1
  -1   0  -1    2.56    2.47   1
   0  -4   3    2.63    1.73   1
  10   4  -7    4.09    2.47   1
  17   0   3   -0.13    2.61   1
  -9 -13  -3    0.33    3.21   1
  -8 -10  -6    0.16    2.75   1
  -8  -8  -3    5.49    2.05   1
  -7  -8  -7    1.45    2.77   1
  -7  -7  -6   -0.33    2.15   1
  -6  -6  -7    1.35    2.42   1
  -4  -7   2    4.27    1.84   1
  -4  -3  -7   18.12    2.19   1
  -4  -2  -2   37.95    2.41   1
  -3  -2  -7   33.91    2.30   1
  -2  -1  -7    7.44    2.07   1
  -2   0  -3    0.98    1.24   1
   0  -1   1  963.65   10.51   1
   1   1  -7   55.73    1.83   1
   1   2  -3   23.52    2.03   1
   3   3  -3  912.10    7.01   1
   8   0   3   -1.14    1.86   1
   9   4  -7   10.38    1.94   1
  11  -7   6    2.03    2.74   1
  12  -7   6   -0.14    2.97   1
  16   0   3    1.52    2.33   1
  18   1   2    1.57    2.73   1
  -9 -12  -3   10.02    3.17   1
  -7  -7  -1   23.70    2.80   1
  -7  -6  -2    1.65    1.91   1
  -6  -9   1    2.05    2.94   1
  -6  -4  -3    9.65    1.85   1
  -5  -4  -7   17.69    2.21   1
  -5  -3  -2    0.95    2.12   1
  -4  -5   1   85.84    4.14   1
  -3  -1  -2   39.17    2.71   1
   2  -1   2   29.29    2.04   1
   4   0   2  291.94    4.38   1
   7   1   2   21.76    1.94   1
   8   4  -7    8.75    2.28   1
   9   0   3    1.24    1.83   1
  11  -8   6    7.44    3.07   1
  12   5  -6    0.88    2.96   1
  13   5  -6    0.36    3.26   1
  14   5  -6    0.02    3.26   1
  15   0   3    0.22    2.13   1
  17   1   2   16.61    2.67   1
  -9 -11  -3    0.39    2.94   1
  -8  -8  -2   37.17    2.59   1
  -7  -7  -7   -0.28    2.66   1
  -7  -6  -6    4.51    2.12   1
  -6  -5  -7    1.93    2.29   1
  -5 -10   2    1.63    2.28   1
  -5  -3  -6  130.52    2.78   1
  -2   0  -6   16.40    2.04   1
  -1   1  -3   13.05    2.02   1
   2  -3   3  163.40    3.10   1
   9  -9   6    2.34    1.89   1
  10  -9   6    1.23    3.03   1
  10   0   3   -0.49    1.95   1
  11   0   3   -3.01    1.80   1
  11   5  -6   -1.15    2.54   1
  12   0   3    0.52    1.91   1
  13   0   3   -0.26    1.91   1
  14   0   3   -2.21    2.08   1
  18  -1   3    3.02    3.03   1
  -9 -14  -2    0.49    4.83   1
  -9 -13  -2    1.97    4.18   1
  -9 -10  -3    0.71    2.59   1
  -8  -7  -3   12.12    2.37   1
  -7  -5  -3    2.24    2.28   1
  -6  -5  -1   19.78    2.48   1
  -6  -4  -6    8.54    2.01   1
  -4  -2  -7   44.02    2.28   1
  -3  -1  -7   -1.86    1.91   1
  -2   0  -2   19.94    2.02   1
  -1  -6   3   50.08    2.37   1
   1   2  -2   37.17    2.82   1
   8   1   2  161.80    3.16   1
  10   5  -6    6.54    2.17   1
  16   1   2    1.93    2.26   1
  17  -1   3   12.30    2.76   1
  18   4  -2   11.22    5.39   1
  -9 -12  -2    9.40    3.39   1
  -8  -8  -7    2.00    2.92   1
  -7  -6  -7   -1.91    2.49   1
  -6  -4  -2   22.20    2.09   1
  -5 -15   2    1.39    3.35   1
  -5 -11   2    3.98    2.34   1
  -5  -3  -7   45.34    1.91   1
  -2   0  -7   -0.82    1.38   1
   1  -4   3  227.30    3.16   1
   1  -2   2  369.47    4.92   1
   1   2  -7   13.78    1.58   1
   3   3  -7   11.69    2.07   1
   3   3  -2    1.47    2.08   1
   4   1   1   79.96    3.41   1
   5   0   2   39.89    2.18   1
   6   4  -2  362.04    6.75   1
   9   1   2    4.53    1.88   1
   9   5  -6    3.45    2.22   1
  11   5  -7    0.57    2.81   1
  12   5  -7    5.43    2.75   1
  14   1   2   39.89    2.73   1
  15   1   2    2.35    2.16   1
  16  -1   3    0.93    2.35   1
  -9 -11  -2    0.38    2.98   1
  -6  -4  -7   33.99    1.87   1
  -5 -14   2    4.58    3.02   1
  -5 -13   2   -0.20    2.59   1
  -5 -12   2    2.75    2.39   1
  -5  -7   1   40.05    3.28   1
  -5  -2  -3   12.00    2.04   1
  -4  -8   2   39.44    2.27   1
  -4  -1  -6    2.67    1.91   1
  -4  -1  -3    2.14    1.90   1
  -1   1  -7   26.63    1.68   1
   0   2  -6   22.82    1.64   1
   0   2  -3  227.42    3.56   1
   2   0   1    0.47    2.21   1
   2   2  -1    3.88    3.07   1
   8   5  -6   17.99    2.19   1
   9   5  -7    9.17    2.96   1
  10   1   2    0.73    1.87   1
  10   5  -7    0.95    2.44   1
  11   1   2    9.83    1.96   1
  12   1   2   51.22    2.33   1
  13   1   2    1.29    2.04   1
  15  -1   3    4.26    2.18   1
  18  -2   3    0.50    3.17   1
  18   0   2   -0.73    2.74   1
  19   3  -1    0.08    4.28   1
  -9  -9  -6    5.54    2.75   1
  -9  -9  -3    0.49    1.92   1
  -8  -7  -7    4.48    2.83   1
  -7  -5  -7    2.58    2.46   1
  -6  -3  -6  124.62    2.39   1
  -6  -3  -3   66.90    2.38   1
  -5  -2  -7    1.99    2.04   1
  -4  -1  -7   65.60    2.40   1
  -3  -4   1    6.00    2.74   1
  -3   0  -3    0.24    1.21   1
  -1   1  -2    8.16    1.99   1
   0  -3   2  117.31    3.28   1
   3  -3   3  137.10    2.45   1
   3  -1   2   41.32    2.14   1
   8   5  -7    0.57    2.38   1
  13  -1   3   49.24    2.34   1
  14  -1   3    1.77    2.25   1
  17   0   2   17.12    2.73   1
  -8  -7  -2    1.31    2.21   1
  -8  -6  -3   22.38    2.17   1
  -7  -5  -2   11.04    2.28   1
  -7  -4  -6    5.94    2.08   1
  -6 -10   1   10.05    2.78   1
  -6  -3  -7    1.04    2.15   1
  -3   0  -7   -0.94    1.35   1
  -2   1  -7    7.85    2.08   1
  -2   1  -3   55.90    2.36   1
  -1  -4   2   38.74    2.32   1
   0   1  -1  972.76   10.62   1
   4   4  -3   27.74    2.18   1
   6   0   2  762.84    6.06   1
  10  -1   3    7.93    1.45   1
  11  -1   3   -1.92    1.95   1
  12  -1   3   56.42    2.37   1
  17  -2   3    0.95    1.95   1
  -9 -10  -2    0.79    2.87   1
  -9  -8  -3   65.00    2.96   1
  -8  -6  -7   -0.33    1.88   1
  -7  -4  -7    0.99    2.25   1
  -7  -4  -3    7.87    1.88   1
  -4  -9   2    2.87    2.28   1
   7   5  -7    3.24    2.17   1
  16  -2   3   -0.29    2.41   1
  16   0   2    1.60    2.20   1
  -9  -7  -6    0.88    2.41   1
  -6  -2  -6    0.88    1.41   1
  -5  -2  -2  451.44    5.22   1
  -5  -1  -7   14.96    2.15   1
  -4  -2  -1   66.03    3.64   1
  -4  -1  -2  369.79    5.00   1
  -4   0  -6    5.21    1.37   1
  -2 -11   3   15.34    2.03   1
  -1   2  -7   -0.20    1.41   1
   1   3  -3    1.99    1.82   1
   2  -2   2    0.88    2.25   1
   4  -1   2  375.88    4.73   1
   7   0   2   96.58    2.63   1
  14  -2   3    0.35    2.29   1
  15  -2   3    3.44    1.55   1
  15   0   2    1.25    2.16   1
  17  -3   3   -0.09    2.83   1
  18  -1   2    0.77    2.76   1
  -9  -7  -7    1.94    2.87   1
  -8  -5  -7    0.82    1.74   1
  -7  -6  -1   12.12    2.65   1
  -7  -3  -6   73.11    1.96   1
  -6 -14   1    1.09    3.05   1
  -6 -11   1   23.47    2.81   1
  -6  -2  -7    2.23    1.65   1
  -5  -3  -1  133.11    4.06   1
  -4 -15   2    3.25    3.45   1
  -4 -10   2    7.94    2.22   1
  -4   0  -7    0.48    1.43   1
  -3  -1  -1 1674.72   12.45   1
  -1   2  -3   58.35    2.34   1
   5   4  -2   29.83    2.65   1
   8   0   2   25.08    2.05   1
  11   6  -6    6.70    3.00   1
  12  -2   3   10.36    2.14   1
  12   6  -6    0.21    3.31   1
  13  -2   3   34.25    2.19   1
  13   0   2   12.17    2.10   1
  13   6  -6    0.07    3.50   1
  14   0   2   14.09    2.07   1
  16  -3   3    1.82    2.50   1
  17  -1   2   19.98    2.72   1
  17   4  -2    3.02    3.92   1
 -10 -12  -3    5.55    3.40   1
 -10  -9  -6    2.03    3.01   1
  -9  -9  -2   -0.33    2.21   1
  -9  -7  -3   15.20    2.48   1
  -9  -6  -6    1.48    2.50   1
  -8  -5  -3   24.20    2.14   1
  -8  -4  -6   16.28    2.27   1
  -7  -3  -7    0.39    1.44   1
  -6 -13   1    0.87    2.59   1
  -6 -12   1   -0.38    2.42   1
  -6  -3  -2   26.64    2.00   1
  -6  -2  -3    0.81    1.63   1
  -5  -1  -3  190.34    3.20   1
  -4 -14   2    0.63    2.88   1
  -4 -11   2   27.64    2.61   1
  -4   0  -3   -1.26    1.71   1
  -3   0  -2  328.69    4.57   1
   0  -7   3   33.58    1.65   1
   0   2  -2   26.87    2.17   1
   2   3  -2    4.69    2.26   1
   3   4  -3    1.48    1.69   1
   9   0   2    9.69    2.00   1
   9   6  -6    0.34    2.19   1
  10  -2   3  178.40    2.74   1
  10   0   2   22.67    2.16   1
  10   6  -7    0.61    2.65   1
  10   6  -6    1.40    2.33   1
  11  -2   3  134.45    2.39   1
  11   0   2   47.26    2.39   1
  11   6  -7    0.22    2.71   1
  12   0   2   44.24    2.18   1
  12   6  -7    0.00    3.19   1
  14   6  -6    2.36    3.80   1
  15  -3   3    1.06    2.31   1
 -10 -11  -3   14.27    3.19   1
 -10  -8  -6   -0.67    2.86   1
  -9  -6  -7    0.51    1.91   1
  -8  -6  -2   74.45    3.20   1
  -8  -4  -7    1.67    1.71   1
  -4 -13   2    1.93    2.21   1
  -4 -12   2    4.75    2.01   1
   1  -3   2   53.27    2.21   1
   5  -1   2  238.43    3.59   1
   8   6  -6    2.56    2.24   1
   9   6  -7    0.69    2.42   1
  14  -3   3    2.47    2.18   1
  16  -1   2    2.19    2.31   1
  17  -4   3    2.37    1.91   1
  18  -2   2    1.96    2.74   1
 -10 -10  -3   25.92    3.09   1
  -9  -5  -7    5.32    2.73   1
  -9  -5  -6    3.48    2.20   1
  -7  -4  -2   36.88    2.50   1
  -7  -3  -3   33.09    2.18   1
  -7  -2  -7    4.61    2.23   1
  -6  -1  -7   31.14    1.91   1
  -5  -8   1    6.88    2.44   1
  -5   0  -7    2.12    1.42   1
  -3   1  -3    4.61    1.81   1
  -2   1  -2   30.19    2.74   1
  -1  -5   2   93.02    2.79   1
  -1   3  -7    3.40    1.39   1
   0  -4   2  392.54    4.84   1
   1  -1   1   48.76    2.64   1
   1   4  -7   14.83    1.54   1
   3  -2   2  327.99    4.45   1
   3   0   1    5.53    2.50   1
   8   6  -7   14.38    2.44   1
  13  -3   3    6.48    2.06   1
  15  -1   2    0.06    2.31   1
  16  -4   3   -0.50    2.58   1
  17   3  -1    0.43    2.86   1
  -8  -8  -1    9.11    3.30   1
  -8  -3  -7   -0.37    2.55   1
  -6  -4  -1    0.69    1.91   1
  -4  -6   1  222.33    5.36   1
  -3 -15   2   -0.26    3.35   1
  -3   2  -7   34.53    1.72   1
  -2   0  -1    0.39    1.60   1
   1  -7   3    0.95    1.29   1
   3   5  -7    5.71    1.58   1
   6  -1   2   20.96    1.94   1
   7   6  -7   -0.01    1.85   1
  11  -3   3   32.86    2.16   1
  14  -1   2   37.90    2.24   1
  15  -4   3    1.00    2.53   1
  17  -5   3   -0.03    2.18   1
  17  -2   2   -0.07    2.45   1
 -10  -9  -3    0.62    2.53   1
 -10  -6  -7   -1.17    3.03   1
  -9  -8  -2    3.91    2.39   1
  -9  -6  -3   10.50    1.86   1
  -9  -4  -7    3.31    2.47   1
  -8  -4  -3   72.76    2.62   1
  -2   2  -3  179.78    3.28   1
   0   4  -7    0.03    1.50   1
   6   6  -7    3.22    2.28   1
   7  -1   2   17.35    1.89   1
  13  -1   2    1.26    1.95   1
  14  -4   3   12.96    1.70   1
  16  -5   3    1.30    1.85   1
  16  -2   2   -0.37    2.34   1
  18  -3   2    0.70    2.71   1
  -8  -2  -7   14.96    2.34   1
  -7  -1  -6   42.82    1.89   1
  -6   0  -7   -1.09    1.57   1
  -5   1  -6    1.83    1.50   1
  -4   2  -7   40.98    2.25   1
  -3 -14   2    2.69    2.53   1
  -3 -13   2    4.53    2.64   1
   2  -3   2    3.57    1.56   1
   4  -2   2   40.38    2.25   1
   4   4  -2   23.60    2.20   1
   8  -1   2  171.83    3.04   1
   9  -1   2    5.01    1.88   1
  10  -1   2   -0.15    1.83   1
  11  -1   2   13.05    2.05   1
  12  -4   3   60.34    2.37   1
  12  -1   2   41.67    1.82   1
  15  -5   3   -0.59    1.72   1
  15  -2   2   -2.24    2.35   1
  16  -6   3    0.08    2.74   1
  16   4  -2    6.12    3.57   1
  17  -3   2    6.96    2.79   1
 -11  -8  -6    2.89    3.11   1
 -10  -8  -3    0.66    2.35   1
 -10  -5  -7    2.79    2.90   1
  -8  -5  -2   10.41    2.09   1
  -6  -1  -3    2.19    1.80   1
  -5  -9   1    2.03    2.37   1
  -5  -1  -2  225.23    3.78   1
  -5   0  -3    0.48    1.63   1
  -3 -12   2   -0.00    2.02   1
  -1  -6   2   13.38    1.82   1
  -1   2  -2  368.18    5.00   1
   1  -4   2   77.04    2.61   1
   1   3  -2   31.72    2.60   1
   9  -4   3    4.58    1.57   1
  14  -5   3    1.29    1.52   1
  14  -2   2    4.35    2.08   1
  16  -7   3    7.22    3.12   1
  18  -4   2    3.51    3.12   1
  19  -2   1   -0.90    3.17   1
  -9  -7  -2  139.96    3.90   1
  -9  -5  -3    0.09    1.83   1
  -9  -3  -7    2.42    1.69   1
  -7  -2  -3   21.22    1.88   1
  -6  -2  -2  132.56    3.06   1
  -4   0  -2  274.32    4.29   1
  -4   1  -3    0.35    1.96   1
  -3  -5   1  335.64    6.23   1
  -3   3  -7   -2.12    1.46   1
  -3   3  -6    8.15    1.39   1
  -1   3  -3   30.63    2.05   1
   0  -5   2   28.47    2.01   1
   0  -2   1  138.22    4.22   1
   1   2  -1  111.49    4.68   1
   5  -2   2  447.05    4.53   1
  10   7  -7    0.75    3.44   1
  11   7  -7   14.66    3.91   1
  12  -5   3    8.19    2.02   1
  13  -2   2  208.35    3.41   1
  16  -3   2    8.87    2.63   1
 -10  -4  -7   -0.26    2.66   1
  -8  -3  -3   14.50    1.88   1
  -8  -1  -7    2.79    2.31   1
  -7  -3  -2  210.01    4.02   1
  -7   0  -7   -0.48    1.47   1
  -7   0  -6   -0.65    1.43   1
  -6   1  -7   33.27    1.88   1
  -6   1  -6   13.41    2.10   1
  -1 -16   2    7.70    3.18   1
  -1   1  -1   46.40    3.16   1
   3  -3   2  327.26    4.14   1
   3   6  -7    1.05    1.52   1
   6  -2   2  129.48    2.80   1
   9   7  -7    0.57    2.78   1
   9   7  -6   -1.10    2.99   1
  10   7  -6   -0.04    2.33   1
  11   7  -6    0.48    3.19   1
  12  -2   2    0.09    1.88   1
  13  -6   3   -0.83    2.21   1
  15  -8   3    0.01    2.83   1
  15  -3   2   -0.32    2.16   1
  17  -4   2    1.13    1.87   1
  18  -2   1    4.53    2.80   1
 -11  -6  -6    2.69    2.69   1
 -10  -7  -3   11.57    1.96   1
  -7  -5  -1   -0.02    1.98   1
  -4   3  -7   21.66    2.10   1
  -3   1  -2   42.77    2.18   1
  -3   2  -3  146.82    2.64   1
  -1  -7   2   34.28    2.07   1
   2  -1   1  138.19    4.06   1
   7  -2   2  152.25    2.97   1
   7   7  -7    1.50    2.47   1
   8   7  -6   -1.23    2.21   1
  10  -2   2    2.95    1.92   1
  11  -2   2    3.45    2.06   1
  12  -6   3   23.71    1.64   1
  12   7  -6   10.13    2.91   1
  14  -3   2   44.19    2.34   1
  16  -4   2   -1.43    2.33   1
  17  -5   2    0.38    2.85   1
  18   3  -2   51.10    4.76   1
  18   4  -3    0.61    4.87   1
 -11  -5  -7    2.58    3.07   1
 -10  -3  -7   -0.23    2.75   1
  -1 -15   2    1.12    2.79   1
   0 -16   2   -0.24    3.11   1
   0  -6   2   94.67    2.66   1
   2  -4   2  129.20    2.61   1
   3   4  -2   26.74    2.16   1
   4  -3   2   40.85    2.05   1
   6   7  -7    0.61    1.73   1
   8  -2   2    3.65    1.25   1
   9  -2   2   13.11    1.37   1
  12  -7   3    3.98    1.65   1
  13  -8   3    0.50    2.35   1
  13  -3   2   91.01    2.67   1
  13   7  -6    7.92    3.86   1
  14  -9   3    2.13    1.94   1
  15  -4   2   -1.65    2.25   1
  15   4  -2    2.55    3.57   1
 -10  -6  -3    1.46    2.34   1
  -9  -6  -2    3.97    2.20   1
  -9  -4  -3    5.08    1.86   1
  -9  -1  -7   15.71    2.59   1
  -8  -7  -1   13.90    3.20   1
  -8  -4  -2    5.57    2.08   1
  -8   0  -7    0.37    1.59   1
  -7  -1  -3  136.78    2.88   1
  -7   1  -7    6.92    1.59   1
  -6   0  -3    0.74    1.80   1
  -5  -2  -1  895.96    9.15   1
  -4  -1  -1   78.61    3.43   1
  -2   3  -3  165.52    3.09   1
  -1 -14   2    4.01    2.58   1
  -1  -8   2   57.57    2.35   1
   0   3  -2  121.92    3.46   1
   1  -5   2   97.01    2.34   1
   5  -3   2    2.40    1.71   1
  12  -8   3    0.47    1.73   1
  12  -3   2  165.62    3.07   1
  13 -10   3    0.63    2.82   1
  13  -9   3    0.48    1.99   1
  16  -5   2    9.38    2.67   1
  17  -6   2    5.92    2.08   1
  17   2  -1   67.69    3.49   1
 -12  -7  -6    0.22    3.02   1
 -11 -11  -3    0.44    3.82   1
 -11 -10  -3    0.43    3.31   1
 -11  -4  -7   -0.23    2.80   1
 -10 -11  -2    2.70    4.30   1
 -10  -2  -7    4.05    2.49   1
  -9  -1  -6   -2.60    2.22   1
  -5   3  -7   44.49    1.86   1
  -2   2  -2    0.61    2.32   1
  -1 -13   2    4.28    2.42   1
  -1  -9   2    1.09    1.91   1
   0 -15   2   -0.69    2.78   1
   0   4  -3    3.88    1.28   1
   1 -16   2   -1.05    3.23   1
   3  -4   2   19.12    1.95   1
   4   7  -7   11.78    1.67   1
   6  -3   2   23.84    1.88   1
  11  -3   2   46.45    2.33   1
  12 -10   3    1.37    1.89   1
  14  -4   2    1.83    1.52   1
  15  -5   2    0.95    2.34   1
  16  -6   2    5.00    2.78   1
 -11 -12  -3    0.17    4.21   1
 -11  -9  -3   -0.21    2.68   1
 -10 -10  -2   14.48    3.61   1
 -10  -2  -6   -0.97    2.28   1
  -8  -2  -3    3.78    1.32   1
  -6  -3  -1   57.82    3.09   1
  -6  -1  -2   17.94    1.96   1
  -5   0  -2   38.07    2.21   1
  -4   2  -3   37.27    2.04   1
  -4   4  -7   40.38    1.86   1
  -3   0  -1    3.89    2.47   1
  -1 -12   2   30.55    2.25   1
  -1 -11   2   -0.95    1.98   1
  -1 -10   2    0.69    2.07   1
   0 -14   2    0.81    2.54   1
   0  -7   2   60.55    2.35   1
   0   6  -7   27.78    1.87   1
   1  -6   2   49.70    2.15   1
   2  -5   2   62.51    2.34   1
   7  -3   2  212.70    3.16   1
   8  -3   2   30.44    1.95   1
   9  -3   2   54.56    2.18   1
  10  -3   2    3.44    1.48   1
  13  -4   2    7.32    1.39   1
  14  -5   2   21.31    2.33   1
  15  -6   2   -1.39    2.40   1
  16  -7   2    0.12    2.79   1
 -10  -9  -2    0.31    2.81   1
 -10  -5  -3   58.30    2.66   1
  -9  -3  -3   47.10    2.36   1
  -8   1  -7    0.28    1.60   1
  -7  -2  -2  156.06    3.39   1
  -7   2  -7   -0.20    1.65   1
  -6   3  -7    1.01    2.18   1
  -4   4  -6    6.83    1.48   1
   0 -13   2    7.04    2.27   1
   0  -8   2   81.28    2.56   1
   1 -15   2    0.55    2.67   1
   2   4  -2   38.31    2.37   1
   4  -4   2   74.47    2.03   1
  11  -4   2    3.97    1.89   1
  12  -4   2    5.99    1.39   1
  13  -5   2   16.79    2.11   1
  15  -7   2   -0.18    2.47   1
  16  -8   2   -0.68    2.98   1
  17   3  -2    0.23    3.00   1
  19   2  -2   16.92    3.34   1
 -12  -5  -6    1.14    2.71   1
 -11  -8  -3    5.74    2.76   1
 -10  -1  -7    3.54    1.73   1
  -9   0  -6    1.85    1.53   1
  -5   4  -7   22.28    2.30   1
  -4   1  -2  361.90    4.42   1
  -3   3  -3  137.42    2.78   1
   0 -12   2   17.24    2.08   1
   0 -11   2    4.49    2.00   1
   0  -9   2   -0.34    1.93   1
   1 -14   2    2.07    2.52   1
   1  -7   2    1.99    1.78   1
   2 -15   2    1.06    2.70   1
   3  -5   2  214.95    3.24   1
   5  -4   2  117.35    2.61   1
   8   5  -2    2.87    3.26   1
   8   8  -7    4.15    2.81   1
   9   8  -7    5.69    2.85   1
  10  -4   2   42.80    2.19   1
  10   8  -7    0.03    3.03   1
  12  -5   2    1.57    1.94   1
  14  -6   2    0.23    1.63   1
  15  -9   2   15.03    2.85   1
  15  -8   2    1.64    2.74   1
  18  -5   1   -0.03    2.12   1
 -10  -8  -2   42.25    3.45   1
  -9  -5  -2   11.59    2.01   1
  -8  -3  -2   25.85    1.93   1
  -8   2  -7   19.19    2.35   1
  -7   0  -3    1.79    1.63   1
  -6   1  -3    1.96    1.73   1
  -1   3  -2   54.95    2.70   1
   0 -10   2  126.29    2.62   1
   1 -13   2    1.38    2.28   1
   2 -14   2   -0.16    2.51   1
   2  -6   2   22.72    1.99   1
   3 -15   2    2.04    2.77   1
   6  -4   2   23.78    1.54   1
   6   8  -7    0.13    2.42   1
   7  -4   2   36.26    2.08   1
   7   5  -2    4.94    2.76   1
   8  -4   2    4.26    1.87   1
   9  -4   2    8.30    1.34   1
  11  -5   2    3.64    2.09   1
  13  -6   2    6.79    1.61   1
  14  -8   2    1.11    2.45   1
  14  -7   2    4.10    1.70   1
  14   4  -2    3.51    2.99   1
  17  -5   1    0.12    2.73   1
 -12  -4  -6   -0.32    2.03   1
 -12  -3  -7    0.45    3.05   1
 -11  -7  -3    1.08    2.02   1
 -11  -2  -6    4.16    1.81   1
 -10  -4  -3  111.68    2.91   1
 -10   0  -7    0.33    2.43   1
  -9   1  -7   12.73    1.90   1
  -7  -4  -1    4.66    2.26   1
  -7   3  -7    0.79    1.49   1
  -5   2  -3   12.07    1.91   1
  -3   2  -2  330.09    4.54   1
   0   2  -1  138.28    4.34   1
   1 -12   2   32.03    2.26   1
   1 -11   2    2.11    2.00   1
   1 -10   2   31.24    2.26   1
   1  -9   2  183.95    3.39   1
   1  -8   2   45.45    2.21   1
   2 -13   2   -0.40    2.13   1
   2  -7   2   13.24    1.79   1
   3 -14   2   -0.44    2.30   1
   3  -6   2    3.90    1.80   1
   4 -15   2    0.27    2.04   1
   4  -5   2  306.81    3.49   1
   5 -15   2    4.45    2.71   1
   5  -5   2   93.02    2.46   1
   6 -15   2   -0.92    3.10   1
   6   8  -6   12.49    2.29   1
   7   8  -6   -1.08    2.34   1
   8   8  -6   -0.34    2.56   1
   9  -5   2   15.10    2.10   1
   9   8  -6    8.18    2.51   1
  10  -5   2    1.55    2.09   1
  12  -6   2    1.53    1.35   1
  13  -8   2   -0.74    2.35   1
  13  -7   2   -0.86    1.56   1
  14 -10   2    0.88    1.91   1
  14  -9   2    1.69    2.00   1
  17   1  -1    0.90    2.57   1
 -11  -1  -7    3.14    2.90   1
  -9  -2  -3  210.00    3.46   1
  -9   1  -6   -0.99    1.63   1
  -6   4  -7   33.66    1.90   1
  -3   6  -7    1.10    2.20   1
  -2   1  -1  144.56    3.78   1
   1   4  -2   36.60    2.44   1
   2 -12   2   14.44    2.12   1
   2  -8   2   64.64    2.29   1
   3 -13   2    0.09    2.18   1
   4 -14   2    1.63    2.41   1
   4  -6   2   21.25    1.94   1
   5 -14   2   -0.45    2.44   1
   6  -5   2    2.39    1.80   1
   6   5  -2   15.18    2.73   1
   7  -5   2   13.68    1.91   1
   8  -5   2    9.28    1.74   1
   9 -14   2   -0.42    3.12   1
  10  -6   2   37.33    2.06   1
  11  -7   2   84.88    2.42   1
  11  -6   2   14.80    1.50   1
  11   8  -6    0.24    3.43   1
  12 -12   2    2.43    3.06   1
  12 -11   2    1.34    2.69   1
  12  -8   2    1.46    2.14   1
  12  -7   2    2.36    1.45   1
  13 -11   2   -0.84    1.94   1
  13 -10   2    0.03    1.98   1
  13  -9   2   -1.02    1.73   1
  17  -7   1   -0.50    2.93   1
  17  -6   1   -0.99    2.01   1
  18   2  -2    1.29    3.37   1
 -12  -2  -7   -0.88    3.02   1
 -11  -6  -3   -0.66    1.85   1
 -10  -7  -2    0.27    2.25   1
 -10   1  -7    0.47    2.47   1
  -9   2  -7    7.57    2.36   1
  -8   3  -7    0.95    2.52   1
  -6   0  -2  779.10    6.24   1
  -5   5  -7   19.05    1.74   1
   2 -11   2  184.99    2.94   1
   2 -10   2   23.62    2.02   1
   2  -9   2   11.60    2.07   1
   3 -12   2   -0.04    2.05   1
   3  -7   2   -0.41    1.68   1
   4 -13   2    8.02    2.26   1
   5 -13   2   -1.98    2.35   1
   5  -6   2    1.15    1.71   1
   6 -14   2    7.13    1.97   1
   6  -6   2    1.20    1.75   1
   7 -14   2    1.78    1.93   1
   7  -6   2    4.03    1.73   1
   8 -14   2   44.69    2.40   1
   8 -13   2    1.01    2.48   1
   8  -6   2   70.71    2.47   1
   9 -13   2    3.06    2.68   1
   9  -6   2    1.68    1.92   1
  10 -13   2    4.09    1.96   1
  10 -12   2   -0.75    2.55   1
  10  -7   2   -0.89    2.00   1
  11 -12   2    1.22    1.92   1
  11 -11   2    0.69    2.47   1
  11 -10   2    0.83    2.35   1
  11  -9   2    6.32    2.15   1
  11  -8   2    1.04    1.98   1
  12 -10   2    0.36    1.65   1
  12  -9   2   10.01    1.76   1
  12   8  -6   -0.67    3.62   1
  16   3  -2    1.74    2.71   1
  19  -1  -1    1.88    2.75   1
  19   1  -2    1.05    3.82   1
 -11   0  -7    0.12    2.75   1
 -10  -3  -3    5.84    2.00   1
  -9  -4  -2    9.37    1.77   1
  -7  -1  -2   20.17    1.94   1
  -7   4  -7   -0.82    2.35   1
  -5   1  -2  230.93    3.58   1
  -4   6  -7    3.33    2.14   1
  -2   3  -2    3.62    2.19   1
   3 -11   2    3.16    1.48   1
   3 -10   2   53.70    2.34   1
   3  -9   2    3.27    1.95   1
   3  -8   2   14.72    1.51   1
   4 -12   2   10.10    1.51   1
   4 -11   2    1.13    1.94   1
   4  -8   2   26.86    2.06   1
   4  -7   2  111.04    2.29   1
   5 -12   2   14.09    2.34   1
   5  -7   2  213.93    3.14   1
   5   5  -2    3.79    2.25   1
   6 -13   2    6.69    1.78   1
   6 -12   2   -1.81    2.20   1
   6  -7   2   26.27    2.05   1
   7 -13   2    0.12    1.71   1
   7 -12   2   -1.01    2.24   1
   7  -7   2    1.09    1.94   1
   8 -12   2   -0.31    2.36   1
   8  -7   2   -1.45    1.95   1
   9 -12   2   10.11    2.45   1
   9 -11   2    0.32    2.15   1
   9  -8   2    4.12    2.01   1
   9  -7   2  132.49    2.26   1
  10 -11   2    3.40    1.79   1
  10 -10   2   12.91    2.27   1
  10  -9   2   -0.33    2.09   1
  10  -8   2   44.22    1.77   1
  16  -8   1    2.24    2.76   1
 -13  -4  -6    1.47    2.77   1
 -12  -1  -7    1.69    3.03   1
 -11  -5  -3   14.90    2.19   1
 -10  -6  -2   33.10    2.65   1
 -10   1  -6    0.89    1.57   1
  -8  -2  -2    4.89    1.77   1
  -8   3  -6   51.48    1.85   1
  -7   1  -3  135.72    2.43   1
  -6   2  -3   -1.67    1.78   1
  -6   5  -7    4.11    2.35   1
  -5  -1  -1    1.11    2.17   1
   4 -10   2    9.66    1.38   1
   4  -9   2   19.04    1.65   1
   5 -11   2   -1.12    1.32   1
   5 -10   2    8.46    2.05   1
   5  -9   2    2.28    1.90   1
   5  -8   2   10.39    2.04   1
   6 -11   2   50.71    2.31   1
   6 -10   2    0.12    2.06   1
   6  -9   2   24.14    2.05   1
   6  -8   2  115.22    2.64   1
   7 -11   2    3.77    2.03   1
   7 -10   2   37.54    2.27   1
   7  -9   2    1.26    2.06   1
   7  -8   2   32.30    2.07   1
   7   9  -7    0.49    3.43   1
   8 -11   2    0.43    1.66   1
   8 -10   2    6.44    2.04   1
   8  -9   2  204.70    3.34   1
   8  -8   2   36.63    1.61   1
   8   9  -7    0.97    3.65   1
   9 -10   2    3.61    1.57   1
   9  -9   2    0.04    1.33   1
  16  -9   1    3.12    2.24   1
 -11   1  -7    2.96    2.77   1
 -10   2  -7    5.70    2.54   1
  -9   3  -7    2.33    2.49   1
  -8   4  -7    4.94    2.38   1
  -6  -2  -1   93.37    3.11   1
  -5   6  -7   -1.68    2.40   1
  -4   0  -1   -1.78    2.34   1
  -4   2  -2   42.12    1.88   1
  -3   4  -3    5.10    1.37   1
   0   4  -2  374.49    4.59   1
   4   5  -2   59.80    2.99   1
   5   9  -7    2.59    2.75   1
   6   9  -7   20.62    3.00   1
  13   4  -2    8.52    2.99   1
  15  -9   1    2.55    2.77   1
  17   2  -2    7.31    3.03   1
  18  -1  -1    2.08    2.63   1
  18   3  -3    4.11    3.46   1
 -12  -9  -3    1.46    3.34   1
 -12  -1  -6    1.00    1.72   1
 -12   0  -7    1.03    2.81   1
 -10  -2  -3  164.16    3.30   1
  -9  -3  -2   49.52    2.58   1
  -7   5  -7   -1.61    2.53   1
  -5   3  -3   10.50    1.42   1
  15   3  -2    1.30    2.81   1
  18   1  -2    4.30    3.45   1
 -12 -10  -3    0.30    3.86   1
 -12  -8  -3   -0.23    2.65   1
 -10  -5  -2    0.02    2.17   1
  -6   6  -7   -0.08    2.53   1
  -3   3  -2  326.16    4.24   1
   3   5  -2    8.75    1.93   1
   6   9  -6    0.35    2.55   1
   7   9  -6    2.09    2.40   1
  19   0  -2   -0.25    3.04   1
 -12  -7  -3    4.74    2.23   1
 -12   1  -7    2.75    2.90   1
 -11   2  -7   10.24    2.87   1
 -10   3  -7    1.89    1.94   1
  -9   0  -3    0.54    1.72   1
  -9   4  -7    3.76    2.48   1
  -8  -1  -2  164.20    3.19   1
  -8   5  -7    1.88    2.59   1
  -7   0  -2   92.93    2.58   1
  -6   1  -2   20.59    1.95   1
  -4   4  -3   16.19    1.43   1
  -3   1  -1 1549.91   10.31   1
  -2   5  -3    1.95    1.30   1
  -1   4  -2   74.03    2.64   1
   8   9  -6    6.57    2.55   1
   9   9  -6    0.14    3.37   1
 -12 -11  -3   -1.43    4.44   1
 -12  -6  -3   17.31    2.20   1
 -11  -3  -3   37.37    2.34   1
 -10  -1  -3    6.16    1.93   1
  -7   6  -7    2.95    2.54   1
  -5   2  -2  459.28    4.69   1
  -5   7  -7    6.03    2.48   1
  -3   8  -7   18.41    2.48   1
   0   9  -7   -1.09    2.61   1
   2   5  -2    7.65    1.91   1
  10   9  -6    0.46    3.50   1
  16   2  -2    3.41    2.82   1
 -12  -5  -3    4.32    2.37   1
 -12   1  -6    1.10    2.43   1
 -11   3  -7    1.60    2.93   1
 -10  -4  -2   40.67    2.67   1
 -10   4  -7    0.98    2.77   1
  -9  -2  -2   12.55    1.87   1
  17   1  -2    2.37    3.16   1
  18   0  -2    0.51    3.39   1
  19  -1  -2    2.98    3.07   1
 -13   0  -6   38.42    2.91   1
 -12   2  -7    0.03    2.22   1
 -11  -2  -3  133.19    2.92   1
  -9 -14  -2    0.29    4.99   1
  -9   5  -7    7.23    2.05   1
  -6   7  -7   -0.72    1.79   1
  -5   4  -3    2.30    1.38   1
  -4   3  -2   40.67    2.10   1
  -4   8  -7    5.14    2.53   1
  -2   4  -2  123.90    2.89   1
   1   5  -2   91.64    2.80   1
   4  10  -7    0.61    2.85   1
   5  10  -7    2.56    2.80   1
   6  10  -7    1.09    3.19   1
  11   9  -6    0.26    4.34   1
  12   4  -2    1.65    2.75   1
  14   3  -2    1.05    2.49   1
 -12  -4  -3   57.07    2.53   1
 -11  -8  -2    0.27    3.13   1
 -11   3  -6    1.93    2.45   1
  -8   2  -3    3.27    1.23   1
  -7   1  -2   22.80    1.87   1
  -6  -1  -1   10.47    1.94   1
  -5   0  -1    2.15    2.08   1
  -2   2  -1  850.18    7.65   1
   3  10  -7   -0.39    2.87   1
  18  -6  -1    3.23    3.19   1
  18   2  -3    1.79    2.86   1
  19  -2  -2   10.12    3.38   1
 -14  -1  -6    0.24    2.99   1
 -12   3  -7   -1.19    3.24   1
 -11  -7  -2   79.95    3.64   1
 -11   4  -7   -0.28    2.89   1
 -10  -3  -2    4.58    1.93   1
 -10   0  -3   -0.69    1.36   1
 -10   5  -7   -0.69    2.83   1
  -9   5  -6    4.26    1.56   1
  -8   0  -2   22.42    1.58   1
  -7   7  -7   -0.34    2.02   1
  -6   2  -2  128.16    2.77   1
  -5   8  -7   -1.17    1.94   1
  -3   9  -7    3.32    2.71   1
   0   5  -2   26.68    2.03   1
  18  -1  -2    5.73    2.80   1
 -12  -3  -3    1.97    1.90   1
 -11  -9  -2    4.64    3.84   1
 -11  -6  -2   13.52    2.51   1
 -11  -1  -3    0.95    1.80   1
  -9  -1  -2    4.19    1.75   1
  -9   6  -7   -0.69    2.00   1
  -6   8  -7    0.86    2.70   1
  -5   3  -2    2.70    1.70   1
  -3   4  -2   20.27    1.92   1
   6  10  -6    0.04    2.50   1
  15   2  -2    7.52    2.08   1
  16   1  -2    7.10    2.27   1
  17   0  -2    5.63    2.64   1
 -14   0  -6   -0.06    2.05   1
 -13  -7  -3    0.14    2.79   1
 -11  -5  -2    4.72    2.29   1
 -11   5  -7    0.61    3.12   1
 -10   5  -6   -1.33    2.48   1
  -8   7  -7    4.73    2.02   1
  -1  10  -7   -0.12    2.84   1
   7  10  -6    0.90    2.76   1
  18  -2  -2    0.52    2.80   1
 -13  -8  -3   -0.35    2.89   1
 -12  -2  -3    6.56    2.05   1
 -10  -2  -2    3.69    1.89   1
 -10   1  -3    7.52    1.43   1
 -10   6  -7    0.26    3.12   1
  -8   1  -2  165.78    3.04   1
  -7   8  -7   -0.47    2.86   1
  -5   9  -7    1.02    2.89   1
  -2  10  -7   -0.16    2.89   1
  -1   5  -2   97.51    2.32   1
  17  -1  -2    5.41    2.43   1
  17   2  -3    0.34    3.07   1
  18  -3  -2   49.99    3.21   1
  18   1  -3    3.01    2.89   1
 -13  -9  -3    1.09    3.84   1
 -13  -5  -3    0.34    2.25   1
 -11  -4  -2    3.25    1.73   1
 -11   0  -3    0.20    1.24   1
  -9   0  -2    7.80    1.88   1
  -9   7  -7    1.81    2.14   1
  -7   2  -2  150.27    2.65   1
  -4   4  -2   77.62    2.08   1
  -3  10  -7    1.15    2.74   1
   2  11  -7   -0.91    3.15   1
   3  11  -7    0.73    3.25   1
   9  10  -6    0.68    3.39   1
  13   3  -2    1.06    2.45   1
  18  -4  -2   12.58    2.87   1
 -13  -4  -3    1.02    2.02   1
 -13   3  -6   -1.12    2.03   1
 -12  -1  -3   54.60    2.41   1
 -10   6  -6    4.53    2.56   1
  -8   8  -7    1.54    2.11   1
  -6   3  -2   23.22    1.50   1
  -6   5  -3    1.67    1.22   1
  -6   9  -7    3.90    1.95   1
  -4  10  -7   -1.62    3.00   1
  -2   5  -2   62.69    1.99   1
   0  11  -7   -0.30    3.21   1
   1  11  -7    0.80    3.16   1
  14   2  -2    7.58    2.46   1
  15   1  -2   -0.63    2.07   1
  16   0  -2   12.81    2.27   1
  17  -2  -2    4.85    2.48   1
  18  -5  -2    2.63    3.06   1
 -13  -3  -3    7.24    2.08   1
 -11  -3  -2   39.44    2.36   1
 -10  -1  -2    1.45    1.77   1
 -10   2  -3  168.58    2.68   1
  -9   3  -3   44.64    1.76   1
  -7   9  -7   -0.64    3.05   1
  -5   4  -2  110.18    2.58   1
  -1  11  -7    1.43    3.08   1
   2   6  -2  140.51    3.26   1
   3   6  -2   76.31    2.83   1
   4   6  -2    0.78    2.06   1
  11   4  -2   94.48    4.48   1
  17  -3  -2   -0.39    2.54   1
  18   0  -3   -0.30    2.84   1
 -13 -10  -3    1.09    4.91   1
 -13   4  -6    3.52    2.79   1
 -12   0  -3   -0.32    1.92   1
 -11   6  -6    3.90    2.77   1
  -9 -13  -2    1.16    3.85   1
  -9   1  -2    3.89    1.86   1
  -8 -14  -2   44.58    4.46   1
  -8   2  -2    4.75    1.81   1
  -8   8  -6   -0.06    2.55   1
  -5  10  -7    3.60    2.16   1
  -3   5  -2  210.71    2.99   1
   1   6  -2   12.32    1.76   1
   5   6  -2  191.56    4.85   1
   5  11  -6   -1.60    3.38   1
  16  -1  -2    2.50    2.22   1
  17  -4  -2    2.23    2.47   1
 -11  -2  -2    4.67    1.97   1
 -10   0  -2   22.53    1.94   1
  -7   3  -2  210.94    2.92   1
   0   6  -2  105.79    2.70   1
  15   0  -2   12.53    2.15   1
  16  -2  -2    1.90    2.22   1
  17  -7  -2   10.89    2.23   1
  17  -6  -2   -1.19    2.83   1
  17  -5  -2   -2.47    2.83   1
  18  -1  -3    2.18    2.85   1
 -13  -1  -3   42.21    2.29   1
 -13   5  -6   -0.50    3.00   1
 -12   6  -6    0.52    2.74   1
  -9   4  -3    4.70    1.41   1
  -9   8  -6    0.52    2.04   1
  -6   4  -2   18.90    1.99   1
  -4   5  -2  294.15    3.71   1
  -1   6  -2   51.08    2.16   1
  12   3  -2   -0.06    2.37   1
  14   1  -2    4.90    2.57   1
  16  -9  -2    0.77    3.13   1
  18  -2  -3    0.72    2.78   1
 -14  -7  -3   -0.05    2.99   1
 -14  -6  -3    0.38    2.53   1
 -14  -5  -3    1.09    2.14   1
 -12  -7  -2    0.26    2.78   1
 -12  -6  -2    0.15    2.20   1
 -12  -5  -2    0.67    2.21   1
 -12  -4  -2    5.53    2.37   1
 -11  -1  -2    6.86    1.93   1
 -11   7  -6    5.66    2.81   1
  -9   2  -2   12.50    1.89   1
  -8   9  -6    2.15    2.69   1
  -6 -15  -2    0.65    3.85   1
   6   6  -2   62.82    3.93   1
  13   2  -2   68.05    2.92   1
  15 -10  -2   -0.26    3.09   1
  15  -1  -2    2.17    2.02   1
  16  -8  -2    1.82    2.00   1
  16  -7  -2   -0.50    2.78   1
  16  -6  -2    1.77    2.53   1
  16  -5  -2   14.89    2.58   1
  16  -4  -2    7.25    2.43   1
  16  -3  -2    1.98    1.58   1
  18  -3  -3    3.87    2.86   1
 -14  -3  -3    0.86    2.31   1
 -12  -3  -2  160.68    3.73   1
 -10   1  -2    0.40    1.76   1
  -8   3  -2   25.83    1.46   1
  -7   4  -2   40.25    1.98   1
  -5   5  -2   90.84    2.43   1
  -2   6  -2   21.69    1.54   1
   8  11  -6   -0.13    3.12   1
  14 -11  -2    0.28    3.08   1
  15  -9  -2    0.44    2.82   1
  18  -4  -3    0.61    2.97   1
 -14  -2  -3    0.50    2.20   1
 -12   2  -3    7.63    2.09   1
 -11   0  -2   44.91    2.31   1
  -9   9  -6    1.72    1.95   1
  -7 -14  -2    0.00    3.41   1
  -7  10  -6    4.27    2.86   1
  -4  11  -6    1.87    1.95   1
  -3   6  -2    3.32    1.77   1
  14 -10  -2   -0.67    2.78   1
  14   0  -2    1.61    1.98   1
  15  -8  -2   27.92    2.68   1
  15  -7  -2   57.68    2.94   1
  15  -2  -2    8.79    2.02   1
  17  -1  -3    0.13    2.54   1
 -14  -1  -3    2.43    2.13   1
 -13   1  -3   44.34    2.32   1
 -12  -2  -2    2.10    1.84   1
  -9   3  -2   51.66    2.09   1
  -8  10  -6    0.51    2.99   1
  -6   5  -2    3.60    1.67   1
  -5 -15  -2    2.71    2.75   1
  -5  11  -6    0.34    2.83   1
  -4   6  -2   26.36    1.94   1
  -1 -16  -2   -0.86    3.28   1
   1  12  -6    0.59    2.85   1
   3  12  -6   -0.02    2.74   1
   4  12  -6   11.04    2.95   1
  11 -13  -2   -0.55    3.09   1
  12 -12  -2   -1.10    2.79   1
  13 -11  -2   -0.75    2.01   1
  14  -9  -2   31.51    2.66   1
  15  -6  -2   -0.30    2.39   1
  15  -5  -2    0.14    2.28   1
  15  -4  -2    4.63    2.17   1
  15  -3  -2    0.96    1.56   1
  17  -2  -3    1.16    2.47   1
 -12  -8  -2    0.13    3.45   1
 -12  -1  -2   46.18    2.24   1
 -12   3  -3    0.55    1.94   1
 -11   1  -2    7.60    2.02   1
 -10 -11  -2    1.95    4.73   1
 -10   2  -2    2.77    1.32   1
 -10   9  -6    2.22    2.35   1
  -8 -13  -2    0.52    3.00   1
  -8   4  -2    3.86    1.76   1
  -6  11  -6    3.27    2.96   1
  -4 -15  -2    0.21    3.50   1
   0 -16  -2   -0.46    3.09   1
   0   7  -2   57.07    2.28   1
   1 -16  -2    6.11    3.12   1
   1   7  -2   32.70    2.13   1
   2   7  -2   14.26    2.19   1
   5  12  -6    3.13    3.57   1
   6 -15  -2   -0.66    3.00   1
   7 -15  -2    0.83    2.28   1
   9 -14  -2    0.32    2.09   1
  10 -13  -2    1.60    2.84   1
  13 -10  -2    0.69    2.50   1
  13   1  -2    3.12    2.01   1
  14  -8  -2   26.63    2.68   1
  14  -1  -2    1.72    2.00   1
  17  -6  -3    2.47    2.87   1
  17  -5  -3    2.93    2.84   1
  17  -4  -3    0.27    2.69   1
  17  -3  -3    2.79    2.70   1
 -14   0  -3    0.08    2.21   1
 -13   2  -3   34.77    2.17   1
  -9 -12  -2    9.48    3.49   1
  -7   5  -2   15.50    1.87   1
  -7  11  -6    1.08    3.22   1
  -6 -14  -2    8.68    3.50   1
  -5   6  -2    2.91    1.66   1
  -3  12  -6   -0.81    3.02   1
  -1   7  -2    0.44    1.78   1
   3   7  -2   17.37    2.26   1
   5 -15  -2    0.42    2.75   1
   8 -14  -2    0.87    2.86   1
  10   4  -2    3.93    2.89   1
  11 -12  -2    0.04    1.88   1
  12 -11  -2    4.54    1.87   1
  12   2  -2   -0.65    2.24   1
  13  -9  -2   -1.21    2.54   1
  14  -7  -2    1.06    2.17   1
  14  -6  -2   28.21    2.40   1
  14  -2  -2    7.07    1.98   1
  16  -8  -3   -0.43    3.18   1
 -14   1  -3    3.16    2.28   1
 -13  -4  -2    5.41    2.36   1
 -12   0  -2   38.51    2.12   1
 -10   3  -2   10.14    1.91   1
  -9   4  -2   11.47    1.79   1
  -2 -15  -2    1.61    2.82   1
  -2   7  -2   13.55    1.74   1
   3 -15  -2   -0.77    2.84   1
   4 -15  -2    4.26    2.81   1
   7 -14  -2    0.27    2.71   1
   9 -13  -2    0.31    1.98   1
  10 -12  -2    1.15    2.65   1
  11 -11  -2    0.48    2.34   1
  11   3  -2   22.66    2.60   1
  12 -10  -2    2.52    2.55   1
  13  -8  -2   45.85    2.64   1
  13   0  -2    5.06    1.96   1
  14  -5  -2    0.63    2.00   1
  14  -4  -2    2.99    2.00   1
  14  -3  -2   -0.25    1.92   1
  16  -7  -3   18.80    2.95   1
  16  -1  -3    0.87    2.26   1
 -15  -1  -3    2.28    2.24   1
 -13  -5  -2   17.59    2.17   1
 -13  -3  -2   75.60    2.68   1
 -13   3  -3    8.36    2.02   1
 -11   2  -2    4.77    1.41   1
  -8   5  -2    9.70    1.72   1
  -6   6  -2    0.65    1.24   1
  -5 -14  -2    1.86    3.05   1
  -3   7  -2    1.81    1.12   1
  -1 -15  -2   -0.24    2.76   1
   0 -15  -2    0.71    2.80   1
   1 -15  -2    1.28    2.82   1
   2 -15  -2    7.73    2.73   1
   4   7  -2    4.54    1.87   1
   6 -14  -2   -0.71    2.55   1
   8 -13  -2   10.43    2.64   1
  12  -9  -2    9.72    2.35   1
  13  -7  -2    3.28    2.24   1
  15  -9  -3   16.45    2.23   1
  16  -5  -3    1.04    2.49   1
  16  -4  -3    0.82    2.41   1
  16  -3  -3   -1.40    2.58   1
 -15   0  -3   -0.85    2.20   1
 -14   2  -3   -0.55    2.27   1
 -13  -6  -2    7.97    2.64   1
 -13  -1  -2    1.08    1.95   1
 -12   1  -2   52.86    2.21   1
  -7 -13  -2    0.28    2.87   1
  -7   6  -2    5.76    1.62   1
  -4   7  -2  104.94    2.57   1
   5 -14  -2    4.43    2.57   1
   7 -13  -2    2.62    2.45   1
   7   6  -2    9.11    3.49   1
   9 -12  -2    0.52    1.76   1
  10 -11  -2    0.91    2.30   1
  11 -10  -2   11.45    2.27   1
  12 -12  -3    2.03    3.10   1
  12   1  -2    6.59    2.52   1
  13 -11  -3    2.82    3.03   1
  13  -6  -2    1.19    2.01   1
  13  -1  -2    1.78    2.04   1
  14 -10  -3   -1.36    2.09   1
 -13   4  -3    0.12    2.06   1
 -11   3  -2   46.55    2.22   1
 -10   4  -2   44.94    1.78   1
  -9   5  -2   10.56    2.05   1
  -5   7  -2  216.29    3.11   1
   3 -14  -2    3.91    2.44   1
   4 -14  -2    1.01    1.74   1
   6 -13  -2    4.00    2.48   1
   8 -12  -2    3.26    2.30   1
  11  -9  -2    1.30    2.28   1
  12  -8  -2    3.69    1.60   1
  13  -5  -2    0.18    1.33   1
  13  -4  -2    9.76    2.02   1
  13  -3  -2   -0.11    1.98   1
  13  -2  -2   65.25    2.13   1
  15  -6  -3   -1.66    2.39   1
 -16  -3  -3    0.78    3.06   1
 -15   1  -3    1.45    2.17   1
 -14   3  -3    0.34    2.12   1
 -13   0  -2   13.46    1.99   1
 -12   2  -2    1.18    1.26   1
  -8   6  -2   70.61    2.43   1
  -6 -13  -2    4.57    3.08   1
  -6   7  -2   27.35    1.93   1
  -2 -14  -2    0.11    2.50   1
  -1   8  -2   44.36    2.12   1
   0   8  -2   79.60    2.55   1
   1 -14  -2    6.81    2.56   1
   2 -14  -2   11.26    2.62   1
   5 -13  -2    1.97    2.23   1
   5   7  -2   87.88    3.55   1
   9 -11  -2   11.31    1.60   1
  10 -13  -3    0.26    2.18   1
  10 -10  -2   18.35    1.76   1
  12  -7  -2   22.28    1.61   1
  12   0  -2   46.64    2.79   1
  13 -10  -3    0.62    1.95   1
  14  -8  -3   -0.18    2.51   1
  15  -5  -3    1.43    2.33   1
  15  -4  -3    1.61    2.23   1
 -16  -4  -3    0.05    2.75   1
 -16  -2  -3    1.48    2.45   1
 -16  -1  -3   -1.61    2.43   1
 -15   2  -3    7.02    2.16   1
 -14  -3  -2   42.25    2.86   1
 -13  -7  -2   -0.40    2.98   1
 -13   1  -2    0.56    1.94   1
 -13   5  -3    1.51    2.22   1
 -12   3  -2  166.46    3.03   1
 -12   6  -3   15.45    2.15   1
 -11   4  -2    2.95    1.79   1
 -10   5  -2   -1.03    1.94   1
  -8 -12  -2    1.35    2.85   1
  -3   8  -2   16.34    1.88   1
  -2   8  -2   62.79    1.92   1
  -1 -14  -2    1.90    2.54   1
   0 -14  -2    0.93    1.79   1
   1   8  -2   61.53    2.39   1
   2   8  -2   12.82    2.27   1
   4 -13  -2   -0.21    2.18   1
   7 -12  -2   22.52    1.75   1
   8 -11  -2   72.61    2.67   1
  10  -9  -2    0.72    2.04   1
  11  -8  -2    2.86    1.45   1
  11   2  -2   15.78    2.17   1
  12  -6  -2    9.31    1.45   1
  12  -5  -2    2.99    1.94   1
  13  -9  -3    0.22    2.47   1
  14  -7  -3   10.69    2.66   1
 -16   0  -3   -0.22    2.32   1
 -14  -4  -2    1.14    1.99   1
 -14  -2  -2    3.85    2.09   1
 -14  -1  -2   38.84    2.26   1
 -13   2  -2  185.92    3.37   1
  -9   6  -2    0.60    1.99   1
  -7   7  -2    0.21    1.31   1
  -5 -13  -2    0.76    2.77   1
  -4   8  -2   31.81    2.04   1
   3 -13  -2    5.30    2.10   1
   6 -12  -2   23.55    2.48   1
   9 -10  -2   28.40    1.77   1
  11  -7  -2   26.81    2.11   1
  12  -4  -2   -0.00    1.93   1
  12  -3  -2    4.42    1.85   1
  12  -2  -2   -1.92    1.84   1
  12  -1  -2    6.06    2.01   1
  13  -8  -3   35.02    2.71   1
  13   3  -3   39.81    2.58   1
  14  -6  -3    6.78    2.19   1
 -16   1  -3    1.80    2.43   1
 -14  -5  -2   18.57    2.98   1
 -14   0  -2   13.13    1.98   1
 -13   6  -3   -0.56    2.20   1
 -12   4  -2    6.97    1.91   1
 -11   5  -2    3.77    1.97   1
  -8   7  -2   -1.24    1.94   1
  -5   8  -2   10.36    1.45   1
   2 -13  -2    2.01    2.17   1
   3   8  -2  201.94    3.87   1
   5 -12  -2    5.07    2.21   1
   7 -11  -2   56.81    2.39   1
   8 -10  -2    0.35    2.00   1
   9  -9  -2   24.07    2.12   1
  10  -8  -2    2.44    1.87   1
  10   3  -2    6.01    2.21   1
  11  -6  -2    1.80    2.02   1
  12  -9  -3   -3.28    2.39   1
 -16   2  -3    0.63    2.48   1
 -15   4  -3   -1.77    2.58   1
 -14   1  -2   32.57    2.27   1
 -14   5  -3    6.01    1.65   1
 -13   3  -2   82.55    2.58   1
 -12   7  -3    2.05    1.64   1
 -10   6  -2   39.20    1.60   1
  -9 -11  -2    0.51    3.05   1
  -7 -12  -2    0.70    2.72   1
  -6   8  -2  108.24    2.17   1
  -2 -13  -2   -0.02    2.17   1
  -1 -13  -2    0.09    2.15   1
   0 -13  -2    5.64    2.36   1
   1 -13  -2    2.83    2.35   1
   6 -11  -2    2.01    1.97   1
  10  -7  -2   15.62    2.12   1
  11  -5  -2   -2.25    1.82   1
  11   1  -2    7.71    1.99   1
  13  -7  -3    0.34    1.62   1
  14  -2  -3    4.72    2.09   1
 -17  -4  -3    1.21    3.40   1
 -17  -3  -3    0.45    2.81   1
 -17  -2  -3    1.10    2.85   1
 -17  -1  -3    9.50    2.79   1
 -17   0  -3   -0.45    2.73   1
 -16   3  -3    0.77    2.55   1
 -14   2  -2    3.34    2.16   1
 -14   6  -3    2.16    2.51   1
 -13   7  -3    0.24    2.27   1
 -12   5  -2    3.01    1.97   1
  -9   7  -2  145.28    2.37   1
  -7 -14  -3    0.15    3.62   1
  -7   8  -2   30.34    1.98   1
  -3   9  -2   -0.24    1.95   1
  -2   9  -2    8.60    1.99   1
  -1   9  -2  189.07    3.30   1
   0   9  -2   -1.09    1.85   1
   7 -10  -2    1.06    1.88   1
   8  -9  -2   -3.62    2.10   1
   9  -8  -2   13.03    2.06   1
  11  -4  -2   96.10    2.70   1
  11   0  -2   -0.73    1.88   1
  13  -6  -3    6.10    2.29   1
  13   2  -3   30.82    2.35   1
 -17   1  -3   11.35    2.79   1
 -15  -3  -2   -0.37    2.13   1
 -15  -2  -2    0.02    2.30   1
 -15  -1  -2   -0.84    2.31   1
 -15   0  -2    1.59    2.15   1
 -15   5  -3    0.11    2.39   1
 -13   4  -2    8.22    1.94   1
 -11 -12  -3    0.03    4.71   1
 -11   6  -2   16.25    1.51   1
 -10   7  -2    2.26    1.87   1
  -8   8  -2   38.66    2.08   1
  -6 -12  -2    0.85    2.60   1
  -5   9  -2    1.31    1.83   1
  -4   9  -2   19.81    1.51   1
   1   9  -2    1.91    1.90   1
   2 -12  -2    0.39    2.06   1
   4   8  -2   39.43    2.42   1
   5 -11  -2    4.16    1.45   1
   6   7  -2   81.35    3.99   1
   7   1  -1   15.39    1.93   1
   9   4  -2    1.69    2.34   1
  10 -10  -3   53.36    2.12   1
  10  -6  -2    4.54    1.70   1
  11  -3  -2   20.91    1.66   1
  11  -2  -2   18.01    2.10   1
  11  -1  -2    5.19    2.01   1
  12  -7  -3    0.06    2.20   1
 -17  -5  -3    0.06    3.17   1
 -17   2  -3    0.83    2.83   1
 -16   4  -3    1.19    2.71   1
 -15  -4  -2    0.08    2.67   1
 -15   1  -2    1.00    2.27   1
 -14   3  -2   38.65    1.87   1
 -14   7  -3   -2.27    2.49   1
 -12   6  -2   -0.92    1.87   1
  -9 -13  -3    0.01    3.35   1
  -9   8  -2    7.88    1.97   1
  -6   9  -2   24.75    2.03   1
   2   9  -2    5.77    2.46   1
   6 -10  -2   63.65    1.93   1
   7 -12  -3   24.48    1.79   1
   7  -9  -2  129.64    2.85   1
   8 -11  -3   23.20    2.32   1
   8  -8  -2    9.68    1.92   1
   9  -7  -2    5.85    1.81   1
  10  -5  -2   65.37    2.36   1
  10   2  -2    7.58    2.16   1
  11  -8  -3   -0.61    2.12   1
  13  -3  -3   46.10    2.39   1
 -17   3  -3    0.84    2.84   1
 -16   5  -3    0.41    2.69   1
 -15   2  -2    1.68    2.33   1
 -15   6  -3   -0.18    1.81   1
 -14   4  -2   -0.65    2.23   1
 -13   5  -2   20.00    1.56   1
 -13   8  -3    0.83    1.72   1
 -12   9  -3    0.63    2.39   1
 -11   7  -2   81.54    2.43   1
  -7   9  -2    1.61    2.04   1
  -5 -12  -2   12.96    2.28   1
  -1 -14  -3   -0.10    2.49   1
  -1 -12  -2   36.43    2.34   1
   6 -12  -3    3.74    2.24   1
   9  -6  -2   11.19    1.92   1
  10  -9  -3    2.67    1.56   1
  10  -4  -2    1.72    1.97   1
  11   5  -3   -1.27    2.86   1
  12  -6  -3   22.38    1.61   1
 -18  -2  -3    0.82    3.25   1
 -18  -1  -3    1.58    3.08   1
 -18   0  -3    0.42    3.13   1
 -18   1  -3    1.90    3.17   1
 -17   4  -3    0.61    2.77   1
 -16  -1  -2    1.72    2.76   1
 -15  -5  -2    0.14    2.74   1
 -15   3  -2    0.92    2.13   1
 -15   7  -3    1.09    2.74   1
 -14   8  -3    3.38    2.82   1
 -13   6  -2    8.59    2.19   1
 -10 -10  -2   13.93    3.60   1
 -10   8  -2   41.04    1.71   1
  -8 -11  -2    0.64    2.77   1
  -8   9  -2  208.08    3.32   1
  -4  10  -2    8.24    1.89   1
  -3 -14  -3    0.16    2.52   1
  -3  10  -2   53.77    2.22   1
  -2 -14  -3    1.21    2.54   1
  -2  10  -2   25.43    1.98   1
  -1  10  -2   29.76    2.13   1
   6  -9  -2   39.78    2.05   1
   7 -11  -3    3.77    2.22   1
   8  -7  -2   -2.26    1.82   1
  10  -3  -2    6.78    1.82   1
  10   1  -2   27.13    2.11   1
  12   3  -3    6.61    2.12   1
 -18   2  -3   -0.31    3.26   1
 -16  -3  -2    7.50    3.11   1
 -16  -2  -2   -0.16    2.30   1
 -16   0  -2    0.32    2.30   1
 -16   1  -2    0.79    2.30   1
 -15   4  -2   -0.77    2.21   1
 -14   5  -2   19.34    1.82   1
 -12   7  -2    3.26    1.42   1
 -11   8  -2   -0.02    2.06   1
  -9   9  -2    1.57    1.90   1
  -8 -13  -3    4.03    2.91   1
  -6  10  -2   -0.28    2.05   1
  -5  10  -2   12.17    1.51   1
   0  10  -2  127.39    3.01   1
   3   9  -2    1.90    1.90   1
   4 -10  -2    7.93    1.82   1
   5   8  -2   44.67    2.99   1
   7  -8  -2   38.65    1.65   1
   9  -5  -2   11.40    1.91   1
  10  -8  -3    3.55    1.39   1
  10  -2  -2    7.94    1.78   1
  10  -1  -2   25.52    1.98   1
  10   0  -2  138.52    3.01   1
  12  -4  -3   14.25    2.10   1
 -17   5  -3   -0.38    2.24   1
 -16   2  -2   -1.39    2.36   1
 -16   7  -3   10.93    3.12   1
 -15   8  -3   -0.18    2.76   1
 -14  -7  -2    2.07    3.76   1
 -14   6  -2    4.72    2.25   1
 -13   7  -2    0.35    2.13   1
 -12  10  -3    1.06    1.89   1
 -10   9  -2    2.29    2.03   1
  -7 -13  -3    1.06    3.38   1
  -7 -11  -2    3.44    2.45   1
  -7  10  -2   43.07    2.24   1
   1 -11  -2   -0.21    1.96   1
   1  10  -2    1.55    1.88   1
   5  -9  -2   77.78    2.49   1
   8  -6  -2   41.36    2.11   1
   8   5  -2    3.04    3.22   1
   9  -4  -2    0.63    1.72   1
  12   2  -3   36.46    2.53   1
 -16  -4  -2    0.05    2.87   1
 -16   3  -2    5.22    2.57   1
 -15   5  -2    0.81    2.35   1
 -14   9  -3    1.84    1.95   1
 -12 -11  -3    0.01    4.80   1
 -12   8  -2   -0.84    1.55   1
 -11   9  -2    3.78    2.18   1
 -10 -12  -3    3.88    3.46   1
  -8  10  -2    6.59    1.47   1
  -6 -11  -2   44.99    2.92   1
   6  -8  -2    8.38    1.38   1
   7  -7  -2   29.58    1.68   1
   9  -8  -3   37.79    2.21   1
   9   3  -2   21.76    2.56   1
  12  -1  -3    4.03    1.83   1
  12   0  -3   -0.68    1.84   1
  12   1  -3    3.72    1.93   1
 -17  -1  -2   14.64    2.70   1
 -17   0  -2   16.07    2.71   1
 -17   1  -2   16.75    2.78   1
 -16   4  -2    0.49    2.36   1
 -15  -6  -2    0.03    3.00   1
 -15   6  -2    0.61    2.50   1
 -14   7  -2    1.80    2.55   1
 -13   8  -2   -1.31    2.37   1
  -9  10  -2    1.30    1.56   1
  -6  11  -2   53.00    2.35   1
  -5 -11  -2   -0.03    2.34   1
  -5  11  -2   -0.67    1.86   1
  -4  11  -2    1.71    1.35   1
  -3 -13  -3    0.67    2.28   1
  -3 -11  -2    4.30    2.45   1
  -3  11  -2    2.98    1.41   1
  -2 -13  -3    3.30    2.33   1
  -2 -11  -2  199.30    3.60   1
  -2  11  -2  199.41    3.34   1
  -1  11  -2    1.61    1.93   1
   2 -10  -2   23.31    1.95   1
   2  10  -2   23.00    2.00   1
   4  -9  -2    3.58    1.90   1
   4   9  -2    2.54    1.91   1
   6   1  -1  207.58    4.57   1
   8  -5  -2    5.32    1.74   1
   9  -3  -2   19.27    1.97   1
  11  -4  -3    0.02    1.83   1
 -17  -2  -2   -0.44    2.45   1
 -17   2  -2   -0.13    1.77   1
 -17   3  -2    4.31    2.72   1
 -16   5  -2    6.97    2.61   1
 -12   9  -2    9.97    1.63   1
 -10  10  -2   13.58    1.68   1
  -9 -10  -2    1.26    2.98   1
  -8  11  -2   -0.62    2.27   1
  -7  11  -2    1.66    1.48   1
   0  11  -2    4.58    1.90   1
   5  -8  -2   49.32    2.19   1
   6  -7  -2   79.14    2.26   1
   7  -6  -2    9.57    1.77   1
   9  -7  -3    5.20    2.03   1
   9  -2  -2    6.55    1.75   1
   9   2  -2    7.50    2.18   1
  10   6  -3    3.96    3.27   1
 -17  -3  -2    5.88    2.61   1
 -17   4  -2   -0.93    2.76   1
 -16  -5  -2    8.83    3.20   1
 -16   6  -2    6.78    2.78   1
 -15   7  -2    0.58    2.45   1
 -14   8  -2   -0.15    1.73   1
 -13   9  -2   -0.15    2.43   1
 -11  10  -2   -0.98    1.62   1
  -9 -12  -3    9.49    3.28   1
  -9  11  -2   -1.85    2.21   1
   3  -9  -2    3.97    1.85   1
   3  10  -2   37.65    2.60   1
   5  -3  -1    6.39    1.49   1
   8  -4  -2   32.33    1.98   1
   9  -1  -2   40.11    2.08   1
   9   0  -2    6.91    1.68   1
   9   1  -2   36.44    2.11   1
  11  -3  -3    1.15    1.27   1
 -18   0  -2    0.77    2.84   1
 -18   1  -2   -1.31    2.85   1
 -18   2  -2    0.45    2.85   1
 -17   5  -2    0.32    2.83   1
 -15   8  -2   -1.26    2.70   1
 -12  10  -2   -1.93    2.45   1
 -10  11  -2    0.86    2.60   1
  -6  12  -2   -2.49    2.19   1
  -5  12  -2   17.36    2.24   1
  -4  12  -2   12.52    2.07   1
  -3  12  -2   -0.82    2.10   1
   1  11  -2   -0.33    1.82   1
   4  -8  -2   38.53    1.94   1
  15  -4  -6    0.11    3.09   1
 -18  -2  -2   -0.30    3.50   1
 -18  -1  -2    1.12    2.87   1
 -18   3  -2    1.03    2.87   1
 -17  -4  -2    0.25    3.31   1
 -17   6  -2    5.39    2.86   1
 -16   7  -2    0.22    1.98   1
 -14   9  -2   -0.38    1.99   1
 -13  10  -2   -0.48    2.80   1
 -11  11  -2    0.38    2.51   1
  -8 -12  -3    0.09    2.42   1
  -8 -10  -2    2.95    2.47   1
  -8  12  -2    0.91    2.46   1
  -7  12  -2    1.82    1.57   1
  -2  12  -2   15.97    1.61   1
  -1  12  -2   33.33    2.34   1
   2  -9  -2    6.72    1.45   1
   5  -7  -2   82.56    2.04   1
   5  -2  -1   31.91    2.09   1
   6  -6  -2   60.29    2.22   1
   6   8  -2    6.42    2.80   1
   8  -3  -2    3.08    1.27   1
  11   0  -3   -0.04    1.91   1
  11   2  -3   60.16    2.68   1
  15  -3  -6    2.27    3.06   1
 -18   4  -2    1.40    2.23   1
 -16   8  -2    0.63    3.03   1
 -15   9  -2   13.15    3.00   1
 -14  10  -2    0.15    2.68   1
 -12  11  -2    2.57    2.71   1
 -10  12  -2    2.33    2.50   1
  -9  12  -2   12.35    1.81   1
  -7 -12  -3   -0.23    2.50   1
   0  12  -2   14.88    2.06   1
   1  -9  -2    1.37    1.90   1
   2  11  -2    1.39    2.04   1
   3  -8  -2  208.09    3.13   1
   5   9  -2   74.00    3.40   1
   8  -2  -2    0.68    1.74   1
   9  -5  -3   59.32    2.33   1
  13  -7  -6    6.57    2.17   1
 -18  -3  -2    1.78    3.45   1
 -13  11  -2    0.79    2.74   1
 -11 -11  -3   -0.11    3.34   1
 -11  12  -2   -0.61    2.79   1
  -7 -10  -2   37.55    2.43   1
  -7  13  -2    0.77    2.42   1
  -6 -10  -2   -1.85    2.40   1
  -6  13  -2    3.30    2.55   1
  -5 -10  -2    7.25    2.47   1
  -5  13  -2   -1.24    2.36   1
  -4  13  -2    6.33    2.22   1
  -3 -10  -2   45.13    2.22   1
   4  -7  -2    4.66    1.73   1
   4  10  -2    6.57    2.01   1
   5  -1  -1   24.85    1.90   1
  10  -3  -3    1.37    1.33   1
  15  -1  -6    1.21    2.78   1
 -16   4  -1    2.80    2.50   1
 -15   6  -1   -0.84    2.31   1
 -12  12  -2    5.22    2.98   1
  -9  13  -2    1.60    2.86   1
  -8  13  -2    2.02    1.77   1
  -3  13  -2    0.77    1.53   1
  -2  13  -2   -0.99    2.13   1
   0  -9  -2    0.19    1.89   1
   1  12  -2   30.70    2.15   1
   2  -8  -2   20.19    1.84   1
   5  -6  -2  189.21    2.73   1
   7  -7  -3   12.56    1.45   1
   8  -1  -2   64.16    2.44   1
  15   1  -6    0.83    2.80   1
  15   2  -6    0.58    2.75   1
   7  -3  -2   34.65    1.68   1
   9  -4  -3   19.45    1.49   1
  -5  -2   9    0.75    3.40  -1
  -3   2  -9    0.75    3.40   2
  -5   4   9    8.95    2.68  -1
  -3  -4  -9    8.95    2.68   2
  -5   5   8    4.11    2.78  -1
  -3  -5  -8    4.11    2.78   2
  -4   5   4   58.69    2.28  -1
  -3  -5  -4   58.69    2.28   2
  -4   7   9    2.68    2.98  -1
  -2  -7  -9    2.68    2.98   2
  -1  -9   4   29.41    2.50  -1
   0   9  -4   29.41    2.50   2
  -1  11   4  210.15    2.87  -1
   0 -11  -4  210.15    2.87   2
  -1  12   6    2.55    2.68  -1
   0 -12  -6    2.55    2.68   2
   0   2   0    2.00    2.16  -1
   0  -2   0    2.00    2.16   2
   0  11   3   24.55    2.41  -1
   1 -11  -3   24.55    2.41   2
   0  12   4    3.94    1.93  -1
   1 -12  -4    3.94    1.93   2
   0  13   6   -0.05    2.93  -1
   1 -13  -6   -0.05    2.93   2
   1  -4   0   19.12    2.22  -1
   1   4   0   19.12    2.22   2
   1   6   0  108.65    2.44  -1
   1  -6   0  108.65    2.44   2
   1  12   3   35.38    2.81  -1
   2 -12  -3   35.38    2.81   2
   1  13   4    5.15    2.15  -1
   2 -13  -4    5.15    2.15   2
   1  14   6    0.82    3.23  -1
   2 -14  -6    0.82    3.23   2
   2  13   3    5.76    2.61  -1
   3 -13  -3    5.76    2.61   2
   2  14   4    1.32    2.47  -1
   3 -14  -4    1.32    2.47   2
   3 -12   3    3.21    2.35  -1
   4  12  -3    3.21    2.35   2
   5 -11   1   40.31    2.87  -1
   5  11  -1   40.31    2.87   2
   6 -10   0   30.88    2.07  -1
   6  10   0   30.88    2.07   2
   6  12   0    4.79    1.81  -1
   6 -12   0    4.79    1.81   2
   9 -13   1   -2.68    2.48  -1
   9  13  -1   -2.68    2.48   2
   9  -3  -3   20.76    2.46  -1
   8   3   3   20.76    2.46   2
   9  15   1   12.29    3.89  -1
   9 -15  -1   12.29    3.89   2
  10  -4  -3   49.71    2.57  -1
   9   4   3   49.71    2.57   2
  12 -14   1    1.03    3.47  -1
  12  14  -1    1.03    3.47   2
  12  13  -1   -0.00    4.05  -1
  12 -13   1   -0.00    4.05   2
  13 -13   0   -0.07    2.91  -1
  13  13   0   -0.07    2.91   2
  15   0  -4   -1.42    2.30  -1
  14   0   4   -1.42    2.30   2
  15   2  -4   -0.78    3.30  -1
  14  -2   4   -0.78    3.30   2
  16  -1  -4   -0.30    2.60  -1
  15   1   4   -0.30    2.60   2
  17  -1  -4    1.46    2.85  -1
  16   1   4    1.46    2.85   2
  18  -2  -4   -0.51    4.01  -1
  17   2   4   -0.51    4.01   2
  19  -1  -4   -0.12    3.76  -1
  18   1   4   -0.12    3.76   2
  -3   9   6   20.65    2.56  -1
  -2  -9  -6   20.65    2.56   2
  -3  -6   4   75.96    3.33  -1
  -2   6  -4   75.96    3.33   2
   0   7   1  100.21    2.66  -1
   0  -7  -1  100.21    2.66   2
   2  10   1   46.62    2.42  -1
   2 -10  -1   46.62    2.42   2
   3  11   1   65.34    2.60  -1
   3 -11  -1   65.34    2.60   2
   4  12   1   61.51    2.35  -1
   4 -12  -1   61.51    2.35   2
   5  14   2    6.20    2.92  -1
   5 -14  -2    6.20    2.92   2
   5  -7  -1   51.56    2.17  -1
   5   7   1   51.56    2.17   2
   6  -8  -1   91.10    2.51  -1
   6   8   1   91.10    2.51   2
   7  14   1    5.86    3.03  -1
   7 -14  -1    5.86    3.03   2
   6 -14   3    0.55    3.16  -1
   7  14  -3    0.55    3.16   2
  11 -11  -1   -2.09    2.62  -1
  11  11   1   -2.09    2.62   2
  18   4  -4    0.19    6.24  -1
  17  -4   4    0.19    6.24   2
  -5  -1   9    3.14    3.46  -1
  -3   1  -9    3.14    3.46   2
  -5   3   9    0.28    2.37  -1
  -3  -3  -9    0.28    2.37   2
  -5   4   8   -0.01    2.88  -1
  -3  -4  -8   -0.01    2.88   2
  -4   6   5   -1.30    1.62  -1
  -3  -6  -5   -1.30    1.62   2
  -4   7   8    9.58    3.09  -1
  -2  -7  -8    9.58    3.09   2
  -3  -7   5   55.45    3.51  -1
  -2   7  -5   55.45    3.51   2
  -3   9   8    1.89    3.53  -1
  -1  -9  -8    1.89    3.53   2
  -2   9   4  265.18    3.13  -1
  -1  -9  -4  265.18    3.13   2
  -2  10   5   42.83    2.18  -1
  -1 -10  -5   42.83    2.18   2
   0 -11   5    0.94    2.36  -1
   1  11  -5    0.94    2.36   2
   1 -12   5    0.51    2.77  -1
   2  12  -5    0.51    2.77   2
   2 -13   6    0.75    3.64  -1
   3  13  -6    0.75    3.64   2
   2  14   5    0.71    2.85  -1
   3 -14  -5    0.71    2.85   2
   3 -13   4   -0.56    2.53  -1
   4  13  -4   -0.56    2.53   2
   3   9   0    5.29    1.63  -1
   3  -9   0    5.29    1.63   2
   3  15   5    8.90    2.23  -1
   4 -15  -5    8.90    2.23   2
   4 -14   5   -0.66    3.03  -1
   5  14  -5   -0.66    3.03   2
   4  10   0   61.09    2.20  -1
   4 -10   0   61.09    2.20   2
   4  15   4    0.99    3.45  -1
   5 -15  -4    0.99    3.45   2
   6 -12   1   -1.74    2.60  -1
   6  12  -1   -1.74    2.60   2
   7 -11   0   -1.86    1.72  -1
   7  11   0   -1.86    1.72   2
   8 -15   3    1.23    3.52  -1
   9  15  -3    1.23    3.52   2
   8 -13   1    0.02    2.78  -1
   8  13  -1    0.02    2.78   2
   8  -1  -3   81.08    3.03  -1
   7   1   3   81.08    3.03   2
   8  11  -1   21.43    2.48  -1
   8 -11   1   21.43    2.48   2
   8  13   0   -1.05    1.99  -1
   8 -13   0   -1.05    1.99   2
   9 -12   0   -1.26    2.11  -1
   9  12   0   -1.26    2.11   2
  10  14   0   -0.49    2.79  -1
  10 -14   0   -0.49    2.79   2
  11 -14   1   -0.53    3.33  -1
  11  14  -1   -0.53    3.33   2
  11 -13   0   -0.13    2.34  -1
  11  13   0   -0.13    2.34   2
  12 -13   0   -0.06    2.00  -1
  12  13   0   -0.06    2.00   2
  14 -12  -1    0.79    3.94  -1
  14  12   1    0.79    3.94   2
  14   0  -4    3.23    2.85  -1
  13   0   4    3.23    2.85   2
  14   1  -4   -0.29    3.28  -1
  13  -1   4   -0.29    3.28   2
  14   2  -4    3.10    3.72  -1
  13  -2   4    3.10    3.72   2
  15 -12  -1   -1.36    2.99  -1
  15  12   1   -1.36    2.99   2
  15  -1  -4   -2.63    2.45  -1
  14   1   4   -2.63    2.45   2
  15   3  -4    1.94    4.38  -1
  14  -3   4    1.94    4.38   2
  17  -2  -4    1.01    2.90  -1
  16   2   4    1.01    2.90   2
  17   4  -4    0.60    5.53  -1
  16  -4   4    0.60    5.53   2
  19  -2  -4   -1.16    4.31  -1
  18   2   4   -1.16    4.31   2
  -3   8   5   14.68    1.79  -1
  -2  -8  -5   14.68    1.79   2
  -2  10   6    0.37    2.83  -1
  -1 -10  -6    0.37    2.83   2
  -1  11   5   -1.97    1.89  -1
   0 -11  -5   -1.97    1.89   2
   1  10   2   28.54    2.46  -1
   1 -10  -2   28.54    2.46   2
  -1 -11   7    1.62    4.41  -1
   1  11  -7    1.62    4.41   2
   0 -12   7   -0.23    4.40  -1
   2  12  -7   -0.23    4.40   2
   4  13   2    6.64    2.33  -1
   4 -13  -2    6.64    2.33   2
   4 -13   3    0.81    2.55  -1
   5  13  -3    0.81    2.55   2
  13 -12  -1    0.82    3.16  -1
  13  12   1    0.82    3.16   2
  -5  -2   8    0.51    3.74  -1
  -3   2  -8    0.51    3.74   2
  -5   0   9    0.30    3.10  -1
  -3   0  -9    0.30    3.10   2
  -5   1   9    3.74    3.03  -1
  -3  -1  -9    3.74    3.03   2
  -5   3   8   37.23    3.34  -1
  -3  -3  -8   37.23    3.34   2
  -4   4   4   21.26    1.99  -1
  -3  -4  -4   21.26    1.99   2
  -4   6   9    0.35    2.83  -1
  -2  -6  -9    0.35    2.83   2
  -3   7   4   35.67    2.01  -1
  -2  -7  -4   35.67    2.01   2
  -3   8   9    5.08    3.33  -1
  -1  -8  -9    5.08    3.33   2
  -2  10   8   -0.49    3.68  -1
   0 -10  -8   -0.49    3.68   2
  -1 -10   5   -1.60    2.73  -1
   0  10  -5   -1.60    2.73   2
  -1   9   3    7.37    2.42  -1
   0  -9  -3    7.37    2.42   2
  -1  10   4   55.55    2.20  -1
   0 -10  -4   55.55    2.20   2
   0  12   5    2.63    2.03  -1
   1 -12  -5    2.63    2.03   2
   1  13   5    1.26    1.73  -1
   2 -13  -5    1.26    1.73   2
   2 -13   5   -0.47    3.30  -1
   3  13  -5   -0.47    3.30   2
   2  14   6    7.52    3.54  -1
   3 -14  -6    7.52    3.54   2
   3  14   4    5.36    3.06  -1
   4 -14  -4    5.36    3.06   2
   4  -9   0  165.88    2.80  -1
   4   9   0  165.88    2.80   2
   5 -10   0   -1.40    1.86  -1
   5  10   0   -1.40    1.86   2
   6 -15   4   -5.30    3.73  -1
   7  15  -4   -5.30    3.73   2
   6  13   1    3.93    2.49  -1
   6 -13  -1    3.93    2.49   2
   7  10  -1  135.66    3.36  -1
   7 -10   1  135.66    3.36   2
   8 -12   0   -2.20    2.28  -1
   8  12   0   -2.20    2.28   2
  10 -14   1   -0.87    3.15  -1
  10  14  -1   -0.87    3.15   2
  10 -11  -1   -2.16    2.19  -1
  10  11   1   -2.16    2.19   2
  10  12  -1   -0.29    2.48  -1
  10 -12   1   -0.29    2.48   2
  10  15   1    6.03    3.30  -1
  10 -15  -1    6.03    3.30   2
  11  14   0   34.37    3.31  -1
  11 -14   0   34.37    3.31   2
  12 -12  -1   -3.19    3.29  -1
  12  12   1   -3.19    3.29   2
  14  -2  -4    3.95    2.79  -1
  13   2   4    3.95    2.79   2
  14  -1  -4   -1.04    3.01  -1
  13   1   4   -1.04    3.01   2
  15  -2  -4   -1.95    2.53  -1
  14   2   4   -1.95    2.53   2
  16  -3  -4   -1.87    3.35  -1
  15   3   4   -1.87    3.35   2
  16   4  -4    0.35    5.57  -1
  15  -4   4    0.35    5.57   2
  17  -3  -4    1.24    3.17  -1
  16   3   4    1.24    3.17   2
  18  -3  -4   -1.22    3.60  -1
  17   3   4   -1.22    3.60   2
  19  -3  -4   -0.21    4.53  -1
  18   3   4   -0.21    4.53   2
  -3   8   6    0.20    2.34  -1
  -2  -8  -6    0.20    2.34   2
  -2  -8   4    3.76    2.01  -1
  -1   8  -4    3.76    2.01   2
  -1  11   6    2.63    2.25  -1
   0 -11  -6    2.63    2.25   2
   0  12   6    4.70    3.09  -1
   1 -12  -6    4.70    3.09   2
   1   8   1   31.53    2.04  -1
   1  -8  -1   31.53    2.04   2
   1  13   6   -0.45    2.76  -1
   2 -13  -6   -0.45    2.76   2
   1 -11   3   19.01    2.54  -1
   2  11  -3   19.01    2.54   2
   4 -14   4   -0.30    2.60  -1
   5  14  -4   -0.30    2.60   2
   6  14   2   11.34    2.81  -1
   6 -14  -2   11.34    2.81   2
   5 -14   3    1.82    3.05  -1
   6  14  -3    1.82    3.05   2
   8  14   1    3.28    2.61  -1
   8 -14  -1    3.28    2.61   2
   7 -15   3    0.13    3.36  -1
   8  15  -3    0.13    3.36   2
  10  -9  -2    1.06    2.16  -1
  10   9   2    1.06    2.16   2
  -4   3   4   28.81    2.13  -1
  -3  -3  -4   28.81    2.13   2
  -4   5   5   15.71    1.85  -1
  -3  -5  -5   15.71    1.85   2
  -4   6   8    1.08    2.66  -1
  -2  -6  -8    1.08    2.66   2
  -3   8   8    6.32    3.01  -1
  -1  -8  -8    6.32    3.01   2
  -2  -9   5   10.23    2.51  -1
  -1   9  -5   10.23    2.51   2
  -2   9   5   16.54    1.72  -1
  -1  -9  -5   16.54    1.72   2
  -1  11   7   -0.50    3.69  -1
   1 -11  -7   -0.50    3.69   2
   0  11   4  146.62    2.73  -1
   1 -11  -4  146.62    2.73   2
   1   5   0   32.76    2.33  -1
   1  -5   0   32.76    2.33   2
   1  11   3   26.72    2.54  -1
   2 -11  -3   26.72    2.54   2
   1  12   4    8.87    2.43  -1
   2 -12  -4    8.87    2.43   2
   2   7   0   49.91    2.12  -1
   2  -7   0   49.91    2.12   2
   2  12   3   11.15    2.69  -1
   3 -12  -3   11.15    2.69   2
   2  13   4    5.22    2.28  -1
   3 -13  -4    5.22    2.28   2
   3 -14   5    5.46    3.50  -1
   4  14  -5    5.46    3.50   2
   3 -10   1    5.64    2.15  -1
   3  10  -1    5.64    2.15   2
   3  -8   0  130.00    2.24  -1
   3   8   0  130.00    2.24   2
   3  14   5   11.27    2.67  -1
   4 -14  -5   11.27    2.67   2
   4 -11   1   20.87    2.24  -1
   4  11  -1   20.87    2.24   2
   5   8  -1   17.08    2.31  -1
   5  -8   1   17.08    2.31   2
   5  12   1   16.55    2.02  -1
   5 -12  -1   16.55    2.02   2
   5  15   4    0.89    3.37  -1
   6 -15  -4    0.89    3.37   2
   6 -11   0   24.77    2.22  -1
   6  11   0   24.77    2.22   2
   6   9  -1    3.31    2.46  -1
   6  -9   1    3.31    2.46   2
   6  15   3    3.22    3.30  -1
   7 -15  -3    3.22    3.30   2
   7 -13   1   10.06    2.65  -1
   7  13  -1   10.06    2.65   2
   9 -11  -1   15.43    2.50  -1
   9  11   1   15.43    2.50   2
   9  11  -1    9.49    2.71  -1
   9 -11   1    9.49    2.71   2
   9  13   0   -0.03    1.53  -1
   9 -13   0   -0.03    1.53   2
  10 -13   0    3.63    2.18  -1
  10  13   0    3.63    2.18   2
  11 -12  -1    2.15    2.96  -1
  11  12   1    2.15    2.96   2
  12   7  -3    0.47    3.17  -1
  11  -7   3    0.47    3.17   2
  12  14   0    0.45    3.31  -1
  12 -14   0    0.45    3.31   2
  13   0  -4   33.07    2.87  -1
  12   0   4   33.07    2.87   2
  14   8  -3   -0.08    3.30  -1
  13  -8   3   -0.08    3.30   2
  15  -3  -4    2.64    2.77  -1
  14   3   4    2.64    2.77   2
  17  -4  -4    2.47    3.62  -1
  16   4   4    2.47    3.62   2
  18  -4  -4   -1.20    3.55  -1
  17   4   4   -1.20    3.55   2
  -4   5   9   17.56    3.34  -1
  -2  -5  -9   17.56    3.34   2
  -4   3  10    0.62    3.94  -1
  -2  -3 -10    0.62    3.94   2
  -2   9   6    5.72    2.39  -1
  -1  -9  -6    5.72    2.39   2
  -1 -11   8    1.44    4.79  -1
   1  11  -8    1.44    4.79   2
   2   9   1    8.03    2.00  -1
   2  -9  -1    8.03    2.00   2
   3 -13   3    0.25    2.67  -1
   4  13  -3    0.25    2.67   2
   5  13   2    0.63    2.64  -1
   5 -13  -2    0.63    2.64   2
   5  -8  -1   14.47    1.83  -1
   5   8   1   14.47    1.83   2
   6  -9  -1    1.18    1.88  -1
   6   9   1    1.18    1.88   2
  13   1  -4   13.14    2.90  -1
  12  -1   4   13.14    2.90   2
  13  -1  -4   15.15    2.44  -1
  12   1   4   15.15    2.44   2
  16  -4  -4    0.84    3.29  -1
  15   4   4    0.84    3.29   2
  -5  -1   8    3.08    3.04  -1
  -3   1  -8    3.08    3.04   2
  -5   0   8   15.56    2.87  -1
  -3   0  -8   15.56    2.87   2
  -5   1   8    3.73    2.76  -1
  -3  -1  -8    3.73    2.76   2
  -3   6   4   86.29    2.26  -1
  -2  -6  -4   86.29    2.26   2
  -3   7   5   46.71    2.04  -1
  -2  -7  -5   46.71    2.04   2
  -3   7   9    0.83    2.92  -1
  -1  -7  -9    0.83    2.92   2
  -2   8   4    1.47    1.86  -1
  -1  -8  -4    1.47    1.86   2
  -2   9   8    0.34    3.42  -1
   0  -9  -8    0.34    3.42   2
  -1  10   5    2.97    2.00  -1
   0 -10  -5    2.97    2.00   2
   1 -12   4    2.40    1.96  -1
   2  12  -4    2.40    1.96   2
   1  -8   1   32.01    2.19  -1
   1   8  -1   32.01    2.19   2
   1  -5   0   31.86    2.10  -1
   1   5   0   31.86    2.10   2
   2 -13   4    3.77    2.24  -1
   3  13  -4    3.77    2.24   2
   2  -7   0   58.55    2.19  -1
   2   7   0   58.55    2.19   2
   2  13   5    8.23    2.50  -1
   3 -13  -5    8.23    2.50   2
   3   8   0  142.11    2.76  -1
   3  -8   0  142.11    2.76   2
   3  10   1    8.58    1.95  -1
   3 -10  -1    8.58    1.95   2
   4  -7  -1   34.41    2.08  -1
   4   7   1   34.41    2.08   2
   4  11   1   11.76    1.97  -1
   4 -11  -1   11.76    1.97   2
   4  14   4    0.62    3.13  -1
   5 -14  -4    0.62    3.13   2
   5 -15   4    3.20    3.19  -1
   6  15  -4    3.20    3.19   2
   5 -12   1   13.19    2.25  -1
   5  12  -1   13.19    2.25   2
   5  10   0    2.04    1.90  -1
   5 -10   0    2.04    1.90   2
   6 -15   3   15.73    3.64  -1
   7  15  -3   15.73    3.64   2
   6  11   0   23.27    1.61  -1
   6 -11   0   23.27    1.61   2
   6  15   4    6.85    3.45  -1
   7 -15  -4    6.85    3.45   2
   7 -12   0   15.45    2.34  -1
   7  12   0   15.45    2.34   2
   7 -10  -1  146.71    2.65  -1
   7  10   1  146.71    2.65   2
   7  13   1   11.38    2.37  -1
   7 -13  -1   11.38    2.37   2
   8 -14   1    5.33    3.29  -1
   8  14  -1    5.33    3.29   2
   8  -3  -3   19.00    2.36  -1
   7   3   3   19.00    2.36   2
   9 -13   0   -0.72    2.26  -1
   9  13   0   -0.72    2.26   2
   9  -5  -3   79.07    2.85  -1
   8   5   3   79.07    2.85   2
   9  14   1    0.26    2.34  -1
   9 -14  -1    0.26    2.34   2
   9  15   2   -1.16    3.45  -1
   9 -15  -2   -1.16    3.45   2
  10  -6  -3    7.70    2.27  -1
   9   6   3    7.70    2.27   2
  10  13   0   -0.53    2.94  -1
  10 -13   0   -0.53    2.94   2
  11 -14   0   34.10    3.46  -1
  11  14   0   34.10    3.46   2
  12 -14   0    0.49    2.55  -1
  12  14   0    0.49    2.55   2
  13 -13  -1    3.02    3.67  -1
  13  13   1    3.02    3.67   2
  13  -2  -4    2.07    2.66  -1
  12   2   4    2.07    2.66   2
  14  -3  -4    4.44    2.28  -1
  13   3   4    4.44    2.28   2
  15  -4  -4    2.90    2.72  -1
  14   4   4    2.90    2.72   2
  15   8  -3   -1.71    5.02  -1
  14  -8   3   -1.71    5.02   2
  -4   4   5    4.14    2.15  -1
  -3  -4  -5    4.14    2.15   2
  -3   7   6    3.72    2.24  -1
  -2  -7  -6    3.72    2.24   2
  -4   0  10    6.16    4.73  -1
  -2   0 -10    6.16    4.73   2
  -4  -1  10   -0.47    4.78  -1
  -2   1 -10   -0.47    4.78   2
  -1  10   6   11.75    2.80  -1
   0 -10  -6   11.75    2.80   2
  -1  -9   3    6.81    2.61  -1
   0   9  -3    6.81    2.61   2
  -2 -10   8    0.03    5.24  -1
   0  10  -8    0.03    5.24   2
   0  11   5    1.43    1.86  -1
   1 -11  -5    1.43    1.86   2
   1   9   2  189.15    3.28  -1
   1  -9  -2  189.15    3.28   2
   1  12   5   11.02    2.02  -1
   2 -12  -5   11.02    2.02   2
   2  13   6    3.34    3.29  -1
   3 -13  -6    3.34    3.29   2
   4  12   2   14.48    2.47  -1
   4 -12  -2   14.48    2.47   2
   4 -14   3    2.38    3.01  -1
   5  14  -3    2.38    3.01   2
   8 -11  -1   22.62    2.33  -1
   8  11   1   22.62    2.33   2
  11   6  -3   24.01    4.41  -1
  10  -6   3   24.01    4.41   2
  10 -12  -1    0.65    2.24  -1
  10  12   1    0.65    2.24   2
  18  -5  -4    2.62    4.35  -1
  17   5   4    2.62    4.35   2
  -4   2   4   71.19    2.53  -1
  -3  -2  -4   71.19    2.53   2
  -4   4   9    2.03    2.47  -1
  -2  -4  -9    2.03    2.47   2
  -4   5   8    0.90    2.58  -1
  -2  -5  -8    0.90    2.58   2
  -3   7   8    6.23    3.03  -1
  -1  -7  -8    6.23    3.03   2
  -2   9   7    0.06    2.95  -1
   0  -9  -7    0.06    2.95   2
  -1   9   4   26.17    2.18  -1
   0  -9  -4   26.17    2.18   2
  -1  10   8    3.29    3.20  -1
   1 -10  -8    3.29    3.20   2
   0 -12   5    4.98    3.21  -1
   1  12  -5    4.98    3.21   2
   1 -13   5    1.99    3.48  -1
   2  13  -5    1.99    3.48   2
   1  12   6    1.37    2.62  -1
   2 -12  -6    1.37    2.62   2
   3 -14   4   12.19    2.53  -1
   4  14  -4   12.19    2.53   2
   3  13   4    2.85    2.67  -1
   4 -13  -4    2.85    2.67   2
   4 -10   0   64.59    2.29  -1
   4  10   0   64.59    2.29   2
   4   9   0  152.25    2.72  -1
   4  -9   0  152.25    2.72   2
   4  13   3    2.68    2.60  -1
   5 -13  -3    2.68    2.60   2
   4  14   5    0.63    2.89  -1
   5 -14  -5    0.63    2.89   2
   5 -11   0  329.44    3.37  -1
   5  11   0  329.44    3.37   2
   6 -13   1    2.71    2.31  -1
   6  13  -1    2.71    2.31   2
   8 -13   0   -4.89    2.44  -1
   8  13   0   -4.89    2.44   2
   8  -4  -3    4.07    2.27  -1
   7   4   3    4.07    2.27   2
   8  10  -1   39.50    2.68  -1
   8 -10   1   39.50    2.68   2
   8  12   0   -0.71    2.01  -1
   8 -12   0   -0.71    2.01   2
  10 -14   0    1.23    3.17  -1
  10  14   0    1.23    3.17   2
  10 -10  -2   27.81    2.51  -1
  10  10   2   27.81    2.51   2
  10  14   1   -0.64    3.25  -1
  10 -14  -1   -0.64    3.25   2
  12 -13  -1   -1.70    3.30  -1
  12  13   1   -1.70    3.30   2
  13  -3  -4   21.16    2.29  -1
  12   3   4   21.16    2.29   2
  13   2  -4    2.73    2.91  -1
  12  -2   4    2.73    2.91   2
  14  -4  -4   20.65    2.50  -1
  13   4   4   20.65    2.50   2
  14   3  -4    4.74    3.40  -1
  13  -3   4    4.74    3.40   2
  16  -5  -4    2.13    2.97  -1
  15   5   4    2.13    2.97   2
  17  -5  -4   -2.00    3.47  -1
  16   5   4   -2.00    3.47   2
  -2   8   5   46.68    2.08  -1
  -1  -8  -5   46.68    2.08   2
  -2   8   9    2.37    3.04  -1
   0  -8  -9    2.37    3.04   2
   1   7   1   37.07    2.21  -1
   1  -7  -1   37.07    2.21   2
   3  -6  -1   56.96    2.28  -1
   3   6   1   56.96    2.28   2
   6  13   2    5.15    3.00  -1
   6 -13  -2    5.15    3.00   2
   6  12   1    0.35    2.02  -1
   6 -12  -1    0.35    2.02   2
   7  -8  -2   54.46    2.75  -1
   7   8   2   54.46    2.75   2
   8  -9  -2  109.84    2.98  -1
   8   9   2  109.84    2.98   2
  -4   3   9    5.73    2.40  -1
  -2  -3  -9    5.73    2.40   2
  -4   4   8    6.86    2.76  -1
  -2  -4  -8    6.86    2.76   2
  -3   5   4  116.16    2.45  -1
  -2  -5  -4  116.16    2.45   2
  -3   6   5   10.94    1.74  -1
  -2  -6  -5   10.94    1.74   2
  -3   6   9    0.16    2.74  -1
  -1  -6  -9    0.16    2.74   2
  -2   7   4    3.28    1.86  -1
  -1  -7  -4    3.28    1.86   2
  -1 -11   5   -0.34    2.72  -1
   0  11  -5   -0.34    2.72   2
   0  10   4   50.98    2.14  -1
   1 -10  -4   50.98    2.14   2
   1  10   3  146.68    3.15  -1
   2 -10  -3  146.68    3.15   2
   1  11   4    1.38    1.86  -1
   2 -11  -4    1.38    1.86   2
   2 -14   5   -0.23    3.62  -1
   3  14  -5   -0.23    3.62   2
   2 -10   1   44.33    2.67  -1
   2  10  -1   44.33    2.67   2
   2   6   0  233.53    3.31  -1
   2  -6   0  233.53    3.31   2
   2  11   3   20.81    2.38  -1
   3 -11  -3   20.81    2.38   2
   2  12   4   22.11    2.17  -1
   3 -12  -4   22.11    2.17   2
   3 -11   1   52.69    2.55  -1
   3  11  -1   52.69    2.55   2
   3  -9   0    9.97    1.71  -1
   3   9   0    9.97    1.71   2
   3  13   5    7.08    2.41  -1
   4 -13  -5    7.08    2.41   2
   4 -15   4   -0.59    2.93  -1
   5  15  -4   -0.59    2.93   2
   4 -12   1   52.95    2.40  -1
   4  12  -1   52.95    2.40   2
   5 -15   3    3.62    3.17  -1
   6  15  -3    3.62    3.17   2
   5  -9  -1   33.57    2.11  -1
   5   9   1   33.57    2.11   2
   5  14   4   24.41    3.62  -1
   6 -14  -4   24.41    3.62   2
   6 -12   0    0.77    2.03  -1
   6  12   0    0.77    2.03   2
   6 -10  -1   11.17    1.96  -1
   6  10   1   11.17    1.96   2
   7 -14   1    5.41    2.89  -1
   7  14  -1    5.41    2.89   2
   7  -1  -3   89.68    3.43  -1
   6   1   3   89.68    3.43   2
   7  11   0    1.49    2.02  -1
   7 -11   0    1.49    2.02   2
   8  13   1    0.42    2.42  -1
   8 -13  -1    0.42    2.42   2
   8  14   2   54.94    3.03  -1
   8 -14  -2   54.94    3.03   2
   9 -12  -1   -0.42    2.38  -1
   9  12   1   -0.42    2.38   2
   9  -6  -3   20.66    2.44  -1
   8   6   3   20.66    2.44   2
  10  11  -1    0.29    2.71  -1
  10 -11   1    0.29    2.71   2
  11 -13  -1    1.77    2.54  -1
  11  13   1    1.77    2.54   2
  11  13   0   -0.47    2.86  -1
  11 -13   0   -0.47    2.86   2
  12  -2  -4    2.79    2.34  -1
  11   2   4    2.79    2.34   2
  12  -1  -4   55.94    2.59  -1
  11   1   4   55.94    2.59   2
  12   0  -4   15.45    2.63  -1
  11   0   4   15.45    2.63   2
  13  -4  -4    5.39    2.38  -1
  12   4   4    5.39    2.38   2
  15  -5  -4   -0.34    2.67  -1
  14   5   4   -0.34    2.67   2
  17  -6  -4    7.16    3.42  -1
  16   6   4    7.16    3.42   2
  18  -6  -4    0.89    3.90  -1
  17   6   4    0.89    3.90   2
  -4   3   5    8.58    2.08  -1
  -3  -3  -5    8.58    2.08   2
   1 -12   3   36.82    2.71  -1
   2  12  -3   36.82    2.71   2
   2 -13   3    3.15    2.61  -1
   3  13  -3    3.15    2.61   2
   3  13   6   -0.52    3.51  -1
   4 -13  -6   -0.52    3.51   2
   4  -8  -1   52.17    2.30  -1
   4   8   1   52.17    2.30   2
   5  12   2   14.20    2.87  -1
   5 -12  -2   14.20    2.87   2
   5  11   1   79.68    2.64  -1
   5 -11  -1   79.68    2.64   2
   7 -11  -1    2.69    1.97  -1
   7  11   1    2.69    1.97   2
  11  14   1    8.03    3.61  -1
  11 -14  -1    8.03    3.61   2
  13   7  -3    2.83    4.35  -1
  12  -7   3    2.83    4.35   2
  16  -6  -4   -1.12    2.73  -1
  15   6   4   -1.12    2.73   2
  -4   0   4   94.25    3.09  -1
  -3   0  -4   94.25    3.09   2
  -3  -8   5   15.36    3.12  -1
  -2   8  -5   15.36    3.12   2
  -3   6   8   12.56    2.80  -1
  -1  -6  -8   12.56    2.80   2
  -2  -9   4  261.16    4.24  -1
  -1   9  -4  261.16    4.24   2
  -2   8   8    0.76    2.61  -1
   0  -8  -8    0.76    2.61   2
  -1   9   5   35.12    1.89  -1
   0  -9  -5   35.12    1.89   2
  -1   9   8    4.87    3.48  -1
   1  -9  -8    4.87    3.48   2
   0  -2   0    2.85    2.31  -1
   0   2   0    2.85    2.31   2
   0  10   5    3.36    2.05  -1
   1 -10  -5    3.36    2.05   2
   1  -9   1    7.86    2.16  -1
   1   9  -1    7.86    2.16   2
   1  -6   0  122.22    2.43  -1
   1   6   0  122.22    2.43   2
   1   4   0   18.81    2.34  -1
   1  -4   0   18.81    2.34   2
   1  11   5    0.03    1.93  -1
   2 -11  -5    0.03    1.93   2
   2  -8   0   42.68    1.99  -1
   2   8   0   42.68    1.99   2
   2   8   1   33.72    1.95  -1
   2  -8  -1   33.72    1.95   2
   2  12   5    2.79    2.22  -1
   3 -12  -5    2.79    2.22   2
   3 -15   5    9.19    4.18  -1
   4  15  -5    9.19    4.18   2
   4  13   4    3.69    2.97  -1
   5 -13  -4    3.69    2.97   2
   5 -13   1    5.76    2.29  -1
   5  13  -1    5.76    2.29   2
   5   7  -1   51.34    2.83  -1
   5  -7   1   51.34    2.83   2
   5  13   3   -1.06    2.83  -1
   6 -13  -3   -1.06    2.83   2
   5  14   5    1.63    2.82  -1
   6 -14  -5    1.63    2.82   2
   6   8  -1   82.85    3.33  -1
   6  -8   1   82.85    3.33   2
   7 -13   0   35.58    2.47  -1
   7  13   0   35.58    2.47   2
   7  -2  -3  147.06    3.52  -1
   6   2   3  147.06    3.52   2
   7   9  -1    8.75    2.41  -1
   7  -9   1    8.75    2.41   2
   8 -15   1    7.55    3.21  -1
   8  15  -1    7.55    3.21   2
   8 -12  -1    2.56    2.36  -1
   8  12   1    2.56    2.36   2
   8  -5  -3    9.31    2.41  -1
   7   5   3    9.31    2.41   2
   9 -14   0   12.07    2.06  -1
   9  14   0   12.07    2.06   2
   9  12   0    1.08    2.39  -1
   9 -12   0    1.08    2.39   2
  10 -13  -1    5.02    3.16  -1
  10  13   1    5.02    3.16   2
  12  -3  -4   44.70    2.32  -1
  11   3   4   44.70    2.32   2
  12   1  -4   53.01    3.07  -1
  11  -1   4   53.01    3.07   2
  12  13   0   -0.70    3.35  -1
  12 -13   0   -0.70    3.35   2
  14  -5  -4    2.09    1.80  -1
  13   5   4    2.09    1.80   2
  15  -6  -4    9.18    3.00  -1
  14   6   4    9.18    3.00   2
  15   4  -4    3.40    5.09  -1
  14  -4   4    3.40    5.09   2
  -3  -7   4   29.31    2.75  -1
  -2   7  -4   29.31    2.75   2
  -2   7   9    1.56    2.84  -1
   0  -7  -9    1.56    2.84   2
   0  10   7   22.87    3.38  -1
   1 -10  -7   22.87    3.38   2
   0  10   6    5.26    2.80  -1
   1 -10  -6    5.26    2.80   2
   0 -11   3   13.40    2.43  -1
   1  11  -3   13.40    2.43   2
   1  11   6    2.01    2.73  -1
   2 -11  -6    2.01    2.73   2
   2  12   6   -1.75    3.02  -1
   3 -12  -6   -1.75    3.02   2
   3   9   1   29.01    2.38  -1
   3  -9  -1   29.01    2.38   2
   4  10   1  146.62    2.69  -1
   4 -10  -1  146.62    2.69   2
   3 -14   3    1.78    2.93  -1
   4  14  -3    1.78    2.93   2
   7  13   2    1.72    2.83  -1
   7 -13  -2    1.72    2.83   2
   7  -9  -2  131.61    3.10  -1
   7   9   2  131.61    3.10   2
   9  14   2    2.33    3.65  -1
   9 -14  -2    2.33    3.65   2
  12 -14  -1    1.80    3.11  -1
  12  14   1    1.80    3.11   2
  -4  -2   4   74.93    3.96  -1
  -3   2  -4   74.93    3.96   2
  -4  -1   4    0.78    2.25  -1
  -3   1  -4    0.78    2.25   2
  -4   3   8   25.69    2.69  -1
  -2  -3  -8   25.69    2.69   2
  -3   4   4  172.52    2.99  -1
  -2  -4  -4  172.52    2.99   2
  -3   5   9    1.30    2.63  -1
  -1  -5  -9    1.30    2.63   2
  -2 -10   5   37.36    3.05  -1
  -1  10  -5   37.36    3.05   2
  -2   7   5    5.37    1.75  -1
  -1  -7  -5    5.37    1.75   2
  -1   8   4    7.54    1.89  -1
   0  -8  -4    7.54    1.89   2
  -1   9   7   23.05    3.07  -1
   1  -9  -7   23.05    3.07   2
   0 -12   4    0.18    1.94  -1
   1  12  -4    0.18    1.94   2
   0  -3   0    2.11    2.13  -1
   0   3   0    2.11    2.13   2
   0  10   8    0.55    3.82  -1
   2 -10  -8    0.55    3.82   2
   1 -13   4    9.22    2.10  -1
   2  13  -4    9.22    2.10   2
   2 -14   4    0.06    2.44  -1
   3  14  -4    0.06    2.44   2
   3  -7  -1   29.49    1.96  -1
   3   7   1   29.49    1.96   2
   3   7   0  196.75    3.10  -1
   3  -7   0  196.75    3.10   2
   3  12   4   12.71    2.57  -1
   4 -12  -4   12.71    2.57   2
   4 -11   0   25.91    2.07  -1
   4  11   0   25.91    2.07   2
   4  12   3   26.34    2.68  -1
   5 -12  -3   26.34    2.68   2
   4  13   5    2.69    2.47  -1
   5 -13  -5    2.69    2.47   2
   5 -12   0   16.38    2.01  -1
   5  12   0   16.38    2.01   2
   5   9   0    6.05    2.17  -1
   5  -9   0    6.05    2.17   2
   6 -14   1    2.25    2.62  -1
   6  14  -1    2.25    2.62   2
   6  10   0   31.56    2.05  -1
   6 -10   0   31.56    2.05   2
   6  14   4   -0.55    3.05  -1
   7 -14  -4   -0.55    3.05   2
   7  -3  -3   56.05    2.58  -1
   6   3   3   56.05    2.58   2
   7  12   1   34.00    2.31  -1
   7 -12  -1   34.00    2.31   2
   8 -14   0    2.59    2.79  -1
   8  14   0    2.59    2.79   2
   8  -6  -3   71.52    2.80  -1
   7   6   3   71.52    2.80   2
   9  10  -1   12.48    2.58  -1
   9 -10   1   12.48    2.58   2
   9  13   1   -1.68    2.33  -1
   9 -13  -1   -1.68    2.33   2
  10 -15   0   -0.59    3.40  -1
  10  15   0   -0.59    3.40   2
  11  -2  -4   96.99    3.24  -1
  10   2   4   96.99    3.24   2
  11  -1  -4    4.06    2.43  -1
  10   1   4    4.06    2.43   2
  12  -4  -4    6.50    2.11  -1
  11   4   4    6.50    2.11   2
  12  14   1    1.13    3.56  -1
  12 -14  -1    1.13    3.56   2
  13  -5  -4   41.05    2.68  -1
  12   5   4   41.05    2.68   2
  13  13   0   -0.84    3.81  -1
  13 -13   0   -0.84    3.81   2
  14  -6  -4    2.63    2.75  -1
  13   6   4    2.63    2.75   2
  16  -7  -4    1.06    3.63  -1
  15   7   4    1.06    3.63   2
  17  -7  -4   -0.05    3.79  -1
  16   7   4   -0.05    3.79   2
  -4   2   5   17.03    2.02  -1
  -3  -2  -5   17.03    2.02   2
  -3   5   5   46.74    2.10  -1
  -2  -5  -5   46.74    2.10   2
  -4  -4   9    2.28    3.86  -1
  -2   4  -9    2.28    3.86   2
  -2   7   6    0.91    2.14  -1
  -1  -7  -6    0.91    2.14   2
  -1 -10   3  197.91    3.81  -1
   0  10  -3  197.91    3.81   2
   3  10   2   71.40    2.62  -1
   3 -10  -2   71.40    2.62   2
   4  13   6    0.73    3.66  -1
   5 -13  -6    0.73    3.66   2
   5 -10  -1   64.95    2.19  -1
   5  10   1   64.95    2.19   2
   4 -15   3    0.16    3.00  -1
   5  15  -3    0.16    3.00   2
   6 -11  -1   61.83    2.57  -1
   6  11   1   61.83    2.57   2
   9 -11  -2   15.17    2.69  -1
   9  11   2   15.17    2.69   2
   9 -13  -1    4.54    2.31  -1
   9  13   1    4.54    2.31   2
  11 -14  -1    0.06    3.03  -1
  11  14   1    0.06    3.03   2
  -3   4   9   13.63    2.38  -1
  -1  -4  -9   13.63    2.38   2
  -3   5   8    6.33    2.60  -1
  -1  -5  -8    6.33    2.60   2
  -2   6   4   17.54    1.74  -1
  -1  -6  -4   17.54    1.74   2
  -2   7   8   25.91    2.74  -1
   0  -7  -8   25.91    2.74   2
  -1 -11   4  215.20    3.37  -1
   0  11  -4  215.20    3.37   2
  -1   8   9    0.00    2.10  -1
   1  -8  -9    0.00    2.10   2
   0   8   3   11.19    2.38  -1
   1  -8  -3   11.19    2.38   2
   0   9   4   18.04    1.99  -1
   1  -9  -4   18.04    1.99   2
   1  -7   0  157.07    2.69  -1
   1   7   0  157.07    2.69   2
   1  10   4    5.28    1.97  -1
   2 -10  -4    5.28    1.97   2
   2 -11   1   96.49    2.84  -1
   2  11  -1   96.49    2.84   2
   2  11   4   22.14    2.20  -1
   3 -11  -4   22.14    2.20   2
   3 -15   4    1.58    2.73  -1
   4  15  -4    1.58    2.73   2
   3 -12   1   18.59    2.04  -1
   3  12  -1   18.59    2.04   2
   3 -10   0  199.42    2.53  -1
   3  10   0  199.42    2.53   2
   3  11   3   36.00    2.54  -1
   4 -11  -3   36.00    2.54   2
   3  12   5    1.57    2.21  -1
   4 -12  -5    1.57    2.21   2
   4 -13   1   16.30    2.63  -1
   4  13  -1   16.30    2.63   2
   4  -9  -1   24.08    2.09  -1
   4   9   1   24.08    2.09   2
   4   8   0  119.22    2.65  -1
   4  -8   0  119.22    2.65   2
   5  13   4   -1.13    3.07  -1
   6 -13  -4   -1.13    3.07   2
   6 -13   0   -0.85    2.07  -1
   6  13   0   -0.85    2.07   2
   6  13   3    7.52    3.01  -1
   7 -13  -3    7.52    3.01   2
   6  14   5   -0.16    2.91  -1
   7 -14  -5   -0.16    2.91   2
   7 -15   1   -1.31    3.15  -1
   7  15  -1   -1.31    3.15   2
   7  -4  -3   10.07    2.41  -1
   6   4   3   10.07    2.41   2
   7  14   4    1.08    3.19  -1
   8 -14  -4    1.08    3.19   2
   8  11   0   -0.08    2.04  -1
   8 -11   0   -0.08    2.04   2
   9 -15   0    2.76    3.10  -1
   9  15   0    2.76    3.10   2
  10  12   0   15.77    2.52  -1
  10 -12   0   15.77    2.52   2
  11  -3  -4   13.02    2.21  -1
  10   3   4   13.02    2.21   2
  11   0  -4   56.53    3.09  -1
  10   0   4   56.53    3.09   2
  12  -5  -4   26.52    2.28  -1
  11   5   4   26.52    2.28   2
  12   2  -4    2.68    3.11  -1
  11  -2   4    2.68    3.11   2
  13  -6  -4    2.70    2.35  -1
  12   6   4    2.70    2.35   2
  13   3  -4   15.91    3.78  -1
  12  -3   4   15.91    3.78   2
  14  -7  -4    6.55    2.65  -1
  13   7   4    6.55    2.65   2
  15  -7  -4    6.90    2.19  -1
  14   7   4    6.90    2.19   2
  17  -8  -4   -0.10    3.98  -1
  16   8   4   -0.10    3.98   2
  -4   0   9   -0.41    2.89  -1
  -2   0  -9   -0.41    2.89   2
  -3   2  10    5.72    3.85  -1
  -1  -2 -10    5.72    3.85   2
  -3  -9   8    0.29    7.34  -1
  -1   9  -8    0.29    7.34   2
  -1   8   6   49.11    2.58  -1
   0  -8  -6   49.11    2.58   2
  -1   8   5    8.87    1.81  -1
   0  -8  -5    8.87    1.81   2
   1   6   1  499.29    4.46  -1
   1  -6  -1  499.29    4.46   2
   3  12   7    0.98    4.11  -1
   4 -12  -7    0.98    4.11   2
   3  12   6    2.13    3.13  -1
   4 -12  -6    2.13    3.13   2
   6  12   2   15.09    2.77  -1
   6 -12  -2   15.09    2.77   2
   6  11   1   76.06    2.38  -1
   6 -11  -1   76.06    2.38   2
   5 -16   3    1.50    3.39  -1
   6  16  -3    1.50    3.39   2
   8  13   2    9.20    2.96  -1
   8 -13  -2    9.20    2.96   2
  10  13   1    2.49    2.60  -1
  10 -13  -1    2.49    2.60   2
  10 -12  -2    3.52    3.02  -1
  10  12   2    3.52    3.02   2
  10 -14  -1   -0.51    2.87  -1
  10  14   1   -0.51    2.87   2
  -4  -3   9    5.51    3.16  -1
  -2   3  -9    5.51    3.16   2
  -4  -1   9    3.05    3.01  -1
  -2   1  -9    3.05    3.01   2
  -4   2   8   24.06    2.50  -1
  -2  -2  -8   24.06    2.50   2
  -2   6   9    8.48    1.92  -1
   0  -6  -9    8.48    1.92   2
  -1   8   8   -0.05    3.07  -1
   1  -8  -8   -0.05    3.07   2
   0 -13   5   -0.13    3.15  -1
   1  13  -5   -0.13    3.15   2
   0  -4   0  628.85    5.87  -1
   0   4   0  628.85    5.87   2
   0   9   5   25.73    1.95  -1
   1  -9  -5   25.73    1.95   2
   0   9   8    0.66    3.44  -1
   2  -9  -8    0.66    3.44   2
   1 -14   5   -0.62    4.01  -1
   2  14  -5   -0.62    4.01   2
   1 -10   1   33.60    2.45  -1
   1  10  -1   33.60    2.45   2
   1  10   5   31.93    2.18  -1
   2 -10  -5   31.93    2.18   2
   1  10   8    2.75    3.75  -1
   3 -10  -8    2.75    3.75   2
   2 -15   5   -1.00    4.00  -1
   3  15  -5   -1.00    4.00   2
   2  -9   0   17.55    1.33  -1
   2   9   0   17.55    1.33   2
   2  11   5    2.64    2.10  -1
   3 -11  -5    2.64    2.10   2
   4  12   4   -0.48    2.42  -1
   5 -12  -4   -0.48    2.42   2
   5 -14   1    4.10    2.38  -1
   5  14  -1    4.10    2.38   2
   5  13   5    1.32    2.81  -1
   6 -13  -5    1.32    2.81   2
   7 -14   0    1.46    2.33  -1
   7  14   0    1.46    2.33   2
   7  -5  -3   33.59    2.39  -1
   6   5   3   33.59    2.39   2
   8 -16   1    0.93    3.70  -1
   8  16  -1    0.93    3.70   2
   8 -13  -1   -3.37    2.28  -1
   8  13   1   -3.37    2.28   2
   8  -7  -3   61.56    2.60  -1
   7   7   3   61.56    2.60   2
   8   9  -1  111.38    3.33  -1
   8  -9   1  111.38    3.33   2
   8  12   1   -0.10    2.31  -1
   8 -12  -1   -0.10    2.31   2
  11  -4  -4    3.12    2.18  -1
  10   4   4    3.12    2.18   2
  11  12   0    0.01    2.75  -1
  11 -12   0    0.01    2.75   2
  12  -6  -4    3.25    2.46  -1
  11   6   4    3.25    2.46   2
  13  -7  -4    8.88    2.75  -1
  12   7   4    8.88    2.75   2
  15  -8  -4    3.83    3.38  -1
  14   8   4    3.83    3.38   2
  16  -8  -4   19.49    2.62  -1
  15   8   4   19.49    2.62   2
  -3   4   5    9.80    2.25  -1
  -2  -4  -5    9.80    2.25   2
  -4  -2   9    0.45    2.92  -1
  -2   2  -9    0.45    2.92   2
  -2   4  10    0.10    3.91  -1
   0  -4 -10    0.10    3.91   2
   0   9   6    0.51    2.44  -1
   1  -9  -6    0.51    2.44   2
   0 -12   3   10.07    2.46  -1
   1  12  -3   10.07    2.46   2
   1  10   6    8.27    2.88  -1
   2 -10  -6    8.27    2.88   2
   2  -6  -1   25.84    2.22  -1
   2   6   1   25.84    2.22   2
   1 -13   3    9.11    2.56  -1
   2  13  -3    9.11    2.56   2
   2  11   6    5.14    2.50  -1
   3 -11  -6    5.14    2.50   2
   3  -8  -1   74.19    2.20  -1
   3   8   1   74.19    2.20   2
   2 -14   3   -1.08    2.85  -1
   3  14  -3   -1.08    2.85   2
   3 -15   3    2.47    3.22  -1
   4  15  -3    2.47    3.22   2
   5  11   2    1.10    2.35  -1
   5 -11  -2    1.10    2.35   2
   5  10   1   40.38    2.41  -1
   5 -10  -1   40.38    2.41   2
   5  13   6    0.97    3.97  -1
   6 -13  -6    0.97    3.97   2
  -3   3   4   79.88    2.50  -1
  -2  -3  -4   79.88    2.50   2
  -3   3   9    1.23    2.24  -1
  -1  -3  -9    1.23    2.24   2
  -3   4   8    1.98    2.78  -1
  -1  -4  -8    1.98    2.78   2
  -2   6   5   11.95    1.88  -1
  -1  -6  -5   11.95    1.88   2
  -2   6   8    1.42    2.89  -1
   0  -6  -8    1.42    2.89   2
  -1 -12   5    6.85    2.67  -1
   0  12  -5    6.85    2.67   2
  -1   7   4   18.90    1.99  -1
   0  -7  -4   18.90    1.99   2
  -1   7   9   -0.07    2.70  -1
   1  -7  -9   -0.07    2.70   2
   0   8   9    0.90    3.01  -1
   2  -8  -9    0.90    3.01   2
   0   9   7   -2.04    2.98  -1
   2  -9  -7   -2.04    2.98   2
   2   5   0  251.63    3.72  -1
   2  -5   0  251.63    3.72   2
   2   7   1   23.25    1.88  -1
   2  -7  -1   23.25    1.88   2
   3 -11   0    1.11    1.92  -1
   3  11   0    1.11    1.92   2
   3  11   4    2.80    2.16  -1
   4 -11  -4    2.80    2.16   2
   4 -12   0   65.63    2.23  -1
   4  12   0   65.63    2.23   2
   5 -13   0    1.80    2.04  -1
   5  13   0    1.80    2.04   2
   5 -11  -1  109.61    2.57  -1
   5  11   1  109.61    2.57   2
   5  12   3    5.03    2.30  -1
   6 -12  -3    5.03    2.30   2
   6 -15   1    1.60    2.76  -1
   6  15  -1    1.60    2.76   2
   6 -12  -1   -1.50    2.42  -1
   6  12   1   -1.50    2.42   2
   6  13   4    2.47    3.11  -1
   7 -13  -4    2.47    3.11   2
   7  -6  -3   64.80    2.80  -1
   6   6   3   64.80    2.80   2
   7  10   0    5.05    2.04  -1
   7 -10   0    5.05    2.04   2
   8 -15   0    2.15    3.09  -1
   8  15   0    2.15    3.09   2
   8  14   4    0.23    4.06  -1
   9 -14  -4    0.23    4.06   2
   9 -14  -1    1.76    2.44  -1
   9  14   1    1.76    2.44   2
   9  11   0    7.23    2.35  -1
   9 -11   0    7.23    2.35   2
  10  -3  -4  144.61    3.22  -1
   9   3   4  144.61    3.22   2
  10  -2  -4    1.16    2.23  -1
   9   2   4    1.16    2.23   2
  10  10  -1    8.83    3.14  -1
  10 -10   1    8.83    3.14   2
  11  -5  -4   48.28    2.41  -1
  10   5   4   48.28    2.41   2
  11   1  -4    3.67    2.88  -1
  10  -1   4    3.67    2.88   2
  11  13   1   -0.89    3.07  -1
  11 -13  -1   -0.89    3.07   2
  14  -8  -4    0.48    3.00  -1
  13   8   4    0.48    3.00   2
  16  -9  -4    0.56    3.85  -1
  15   9   4    0.56    3.85   2
  -3   0  10    0.11    3.93  -1
  -1   0 -10    0.11    3.93   2
  -3  -1  10    0.40    4.38  -1
  -1   1 -10    0.40    4.38   2
  -2 -10   4   13.37    2.37  -1
  -1  10  -4   13.37    2.37   2
   1 -14   4    3.66    2.85  -1
   2  14  -4    3.66    2.85   2
   3   8   1   78.58    2.63  -1
   3  -8  -1   78.58    2.63   2
   4  10   2   14.80    2.48  -1
   4 -10  -2   14.80    2.48   2
   4   9   1   23.91    2.11  -1
   4  -9  -1   23.91    2.11   2
   4 -10  -1   88.20    2.27  -1
   4  10   1   88.20    2.27   2
   4  12   5    0.63    2.32  -1
   5 -12  -5    0.63    2.32   2
   4 -16   3    1.47    3.83  -1
   5  16  -3    1.47    3.83   2
   7  12   2   14.94    2.72  -1
   7 -12  -2   14.94    2.72   2
   7 -13  -1    6.04    2.42  -1
   7  13   1    6.04    2.42   2
   9  13   2    1.57    2.92  -1
   9 -13  -2    1.57    2.92   2
  -4  -5   8    1.21    4.33  -1
  -2   5  -8    1.21    4.33   2
  -4   0   8    2.69    2.71  -1
  -2   0  -8    2.69    2.71   2
  -2   5   4   88.46    2.44  -1
  -1  -5  -4   88.46    2.44   2
  -2   5   9    0.24    1.92  -1
   0  -5  -9    0.24    1.92   2
  -1   7   5   15.66    1.89  -1
   0  -7  -5   15.66    1.89   2
  -1   7   8    5.38    3.10  -1
   1  -7  -8    5.38    3.10   2
   0 -13   4    9.07    2.13  -1
   1  13  -4    9.07    2.13   2
   0  -5   0    1.78    2.03  -1
   0   5   0    1.78    2.03   2
   0   8   4   11.94    1.93  -1
   1  -8  -4   11.94    1.93   2
   1  -8   0   20.18    1.70  -1
   1   8   0   20.18    1.70   2
   1   3   0 1875.32   11.27  -1
   1  -3   0 1875.32   11.27   2
   1   9   4  146.77    2.93  -1
   2  -9  -4  146.77    2.93   2
   2 -15   4    0.95    2.60  -1
   3  15  -4    0.95    2.60   2
   2 -12   1   15.11    2.46  -1
   2  12  -1   15.11    2.46   2
   2 -10   0   13.08    1.95  -1
   2  10   0   13.08    1.95   2
   2  10   4   32.35    2.00  -1
   3 -10  -4   32.35    2.00   2
   3 -13   1    2.46    2.33  -1
   3  13  -1    2.46    2.33   2
   4 -14   1    8.48    2.63  -1
   4  14  -1    8.48    2.63   2
   4  12   6    4.69    3.01  -1
   5 -12  -6    4.69    3.01   2
   6 -14   0    7.69    1.77  -1
   6  14   0    7.69    1.77   2
   6   9   0    8.65    1.95  -1
   6  -9   0    8.65    1.95   2
   6  13   5    1.66    2.79  -1
   7 -13  -5    1.66    2.79   2
   7 -16   1    1.40    3.56  -1
   7  16  -1    1.40    3.56   2
   7   8  -1   50.51    2.84  -1
   7  -8   1   50.51    2.84   2
   7  11   1    4.60    1.96  -1
   7 -11  -1    4.60    1.96   2
   9  -9  -3   -0.63    2.16  -1
   8   9   3   -0.63    2.16   2
   9  12   1    5.48    2.74  -1
   9 -12  -1    5.48    2.74   2
  10 -15  -1    0.13    3.83  -1
  10  15   1    0.13    3.83   2
  10 -13  -2    5.13    2.89  -1
  10  13   2    5.13    2.89   2
  10  -4  -4   15.57    2.23  -1
   9   4   4   15.57    2.23   2
  10  -1  -4  105.22    3.18  -1
   9   1   4  105.22    3.18   2
  11  -6  -4   29.36    2.34  -1
  10   6   4   29.36    2.34   2
  12  -7  -4    0.91    1.79  -1
  11   7   4    0.91    1.79   2
  12  12   0    1.37    2.80  -1
  12 -12   0    1.37    2.80   2
  12  13   1    0.63    3.24  -1
  12 -13  -1    0.63    3.24   2
  13  -8  -4   18.66    2.74  -1
  12   8   4   18.66    2.74   2
  14  -9  -4    0.11    3.09  -1
  13   9   4    0.11    3.09   2
  15  -9  -4    0.30    2.43  -1
  14   9   4    0.30    2.43   2
  -4  -1   5   16.87    2.58  -1
  -3   1  -5   16.87    2.58   2
  -4  -4   5    6.94    4.66  -1
  -3   4  -5    6.94    4.66   2
  -3  -8   4   62.65    2.78  -1
  -2   8  -4   62.65    2.78   2
  -3  -2  10   -3.09    4.54  -1
  -1   2 -10   -3.09    4.54   2
  -3  -3  10   -0.73    4.87  -1
  -1   3 -10   -0.73    4.87   2
  -1   7   6   21.90    2.28  -1
   0  -7  -6   21.90    2.28   2
  -2   3  10   -0.34    3.84  -1
   0  -3 -10   -0.34    3.84   2
  -1 -11   3   42.21    2.68  -1
   0  11  -3   42.21    2.68   2
   2  -7  -1   30.08    2.37  -1
   2   7   1   30.08    2.37   2
   3  -9  -1   32.48    2.42  -1
   3   9   1   32.48    2.42   2
   3  11   6   27.05    3.23  -1
   4 -11  -6   27.05    3.23   2
   3  11   5   30.78    2.25  -1
   4 -11  -5   30.78    2.25   2
   6  13   6   -0.71    3.40  -1
   7 -13  -6   -0.71    3.40   2
   8 -12  -2   -1.86    2.87  -1
   8  12   2   -1.86    2.87   2
   8 -14  -1    0.66    2.62  -1
   8  14   1    0.66    2.62   2
  -4  -1   8    3.28    2.96  -1
  -2   1  -8    3.28    2.96   2
  -3  -9   5   70.39    3.56  -1
  -2   9  -5   70.39    3.56   2
  -3   2   9    8.63    2.48  -1
  -1  -2  -9    8.63    2.48   2
  -3   3   8    7.74    2.59  -1
  -1  -3  -8    7.74    2.59   2
  -2 -11   5    1.22    2.70  -1
  -1  11  -5    1.22    2.70   2
  -2   5   8    5.86    2.73  -1
   0  -5  -8    5.86    2.73   2
  -1 -12   4    1.10    2.06  -1
   0  12  -4    1.10    2.06   2
  -1   6   9    0.60    2.78  -1
   1  -6  -9    0.60    2.78   2
   0   8   5    2.81    1.93  -1
   1  -8  -5    2.81    1.93   2
   0   8   8    2.97    3.15  -1
   2  -8  -8    2.97    3.15   2
   1 -11   1   58.94    2.64  -1
   1  11  -1   58.94    2.64   2
   1   8   3    8.11    2.47  -1
   2  -8  -3    8.11    2.47   2
   1   9   5   13.73    1.91  -1
   2  -9  -5   13.73    1.91   2
   1   9   8   -1.29    3.05  -1
   3  -9  -8   -1.29    3.05   2
   2   9   3   59.93    2.66  -1
   3  -9  -3   59.93    2.66   2
   2  10   5   42.87    2.33  -1
   3 -10  -5   42.87    2.33   2
   2  10   8    0.87    3.39  -1
   4 -10  -8    0.87    3.39   2
   3   6   0  203.24    3.15  -1
   3  -6   0  203.24    3.15   2
   5 -15   1   -0.94    2.89  -1
   5  15  -1   -0.94    2.89   2
   5   6  -1   82.20    3.15  -1
   5  -6   1   82.20    3.15   2
   5   8   0   81.32    2.37  -1
   5  -8   0   81.32    2.37   2
   5  12   4    3.16    2.37  -1
   6 -12  -4    3.16    2.37   2
   6 -16   1    9.26    3.83  -1
   6  16  -1    9.26    3.83   2
   6  -4  -3   19.37    2.40  -1
   5   4   3   19.37    2.40   2
   7 -15   0    2.12    2.08  -1
   7  15   0    2.12    2.08   2
   7  13   4    0.96    3.09  -1
   8 -13  -4    0.96    3.09   2
   8  -9  -3   17.00    2.54  -1
   7   9   3   17.00    2.54   2
   9 -10  -3    1.67    2.79  -1
   8  10   3    1.67    2.79   2
  10  -5  -4    8.02    2.25  -1
   9   5   4    8.02    2.25   2
  10   0  -4   42.71    2.87  -1
   9   0   4   42.71    2.87   2
  10  11   0    1.83    2.08  -1
  10 -11   0    1.83    2.08   2
  11  -7  -4   20.66    2.53  -1
  10   7   4   20.66    2.53   2
  11  10  -1    2.08    2.72  -1
  11 -10   1    2.08    2.72   2
  12  -8  -4   -0.28    2.80  -1
  11   8   4   -0.28    2.80   2
  13  -9  -4    4.71    3.03  -1
  12   9   4    4.71    3.03   2
  13  12   0    0.98    3.08  -1
  13 -12   0    0.98    3.08   2
  13  13   1    9.24    3.87  -1
  13 -13  -1    9.24    3.87   2
  15 -10  -4    0.90    3.92  -1
  14  10   4    0.90    3.92   2
  18  -3  -5    1.37    4.48  -1
  17   3   5    1.37    4.48   2
  18  -2  -5    0.10    4.92  -1
  17   2   5    0.10    4.92   2
  -3   3   5   25.67    2.18  -1
  -2  -3  -5   25.67    2.18   2
  -2   5   5    0.86    2.13  -1
  -1  -5  -5    0.86    2.13   2
  -2   2  10    0.87    3.81  -1
   0  -2 -10    0.87    3.81   2
   0   8   6   51.56    2.64  -1
   1  -8  -6   51.56    2.64   2
   1   9   6   16.40    2.53  -1
   2  -9  -6   16.40    2.53   2
   1 -14   3    2.54    2.94  -1
   2  14  -3    2.54    2.94   2
   2  10   6   42.32    2.82  -1
   3 -10  -6   42.32    2.82   2
   2 -15   3    2.05    3.16  -1
   3  15  -3    2.05    3.16   2
   4 -11  -1   23.41    2.40  -1
   4  11   1   23.41    2.40   2
   5 -12  -1   27.94    2.06  -1
   5  12   1   27.94    2.06   2
   5  12   6    1.47    3.71  -1
   6 -12  -6    1.47    3.71   2
   6  10   1   11.40    2.37  -1
   6 -10  -1   11.40    2.37   2
   6 -13  -1    8.43    2.03  -1
   6  13   1    8.43    2.03   2
   8  12   2   -0.07    2.84  -1
   8 -12  -2   -0.07    2.84   2
   9 -15  -1    4.01    3.15  -1
   9  15   1    4.01    3.15   2
  17  -3  -5    5.30    3.87  -1
  16   3   5    5.30    3.87   2
  -4  -4   8    5.82    4.16  -1
  -2   4  -8    5.82    4.16   2
  -4  -2   8   22.30    3.23  -1
  -2   2  -8   22.30    3.23   2
  -3   2   4  153.31    3.10  -1
  -2  -2  -4  153.31    3.10   2
  -2   4   9    2.13    1.58  -1
   0  -4  -9    2.13    1.58   2
  -1   6   4   35.82    2.06  -1
   0  -6  -4   35.82    2.06   2
   0 -14   5    2.59    3.59  -1
   1  14  -5    2.59    3.59   2
   0  -6   0  537.23    4.58  -1
   0   6   0  537.23    4.58   2
   0   7   9    0.77    2.06  -1
   2  -7  -9    0.77    2.06   2
   1 -15   5   -0.00    3.86  -1
   2  15  -5   -0.00    3.86   2
   1  -9   0   39.04    1.96  -1
   1   9   0   39.04    1.96   2
   1   8   9    2.34    3.12  -1
   3  -8  -9    2.34    3.12   2
   3 -12   0    4.91    1.79  -1
   3  12   0    4.91    1.79   2
   4 -13   0   15.08    1.62  -1
   4  13   0   15.08    1.62   2
   4   7   0    6.19    1.69  -1
   4  -7   0    6.19    1.69   2
   4  11   4    3.03    1.99  -1
   5 -11  -4    3.03    1.99   2
   5 -14   0    2.98    2.19  -1
   5  14   0    2.98    2.19   2
   5  11   3    6.01    2.49  -1
   6 -11  -3    6.01    2.49   2
   5  12   5    0.66    1.77  -1
   6 -12  -5    0.66    1.77   2
   6 -15   0   -0.52    2.58  -1
   6  15   0   -0.52    2.58   2
   7 -14  -1    4.94    3.00  -1
   7  14   1    4.94    3.00   2
   7  -8  -3   36.22    2.47  -1
   6   8   3   36.22    2.47   2
   7  13   5    9.59    2.69  -1
   8 -13  -5    9.59    2.69   2
   8 -16   0   -0.49    2.41  -1
   8  16   0   -0.49    2.41   2
   8  10   0   19.32    1.92  -1
   8 -10   0   19.32    1.92   2
   8  11   1   16.69    2.37  -1
   8 -11  -1   16.69    2.37   2
   8  13   4   -1.62    3.23  -1
   9 -13  -4   -1.62    3.23   2
   9  -3  -4   53.59    2.69  -1
   8   3   4   53.59    2.69   2
   9   9  -1   28.48    2.93  -1
   9  -9   1   28.48    2.93   2
  10 -11  -3   -0.72    2.62  -1
   9  11   3   -0.72    2.62   2
  10  -6  -4    6.74    2.00  -1
   9   6   4    6.74    2.00   2
  10  12   1    2.18    2.21  -1
  10 -12  -1    2.18    2.21   2
  11  -8  -4   18.50    2.44  -1
  10   8   4   18.50    2.44   2
  12  -9  -4   14.28    2.78  -1
  11   9   4   14.28    2.78   2
  14 -10  -4   21.56    3.51  -1
  13  10   4   21.56    3.51   2
  14  12   0    0.89    3.32  -1
  14 -12   0    0.89    3.32   2
  16  -4  -5   -0.48    3.23  -1
  15   4   5   -0.48    3.23   2
  16  -3  -5   26.50    3.26  -1
  15   3   5   26.50    3.26   2
  16  -2  -5    5.59    3.83  -1
  15   2   5    5.59    3.83   2
  17  -5  -5    1.10    3.89  -1
  16   5   5    1.10    3.89   2
  17  -4  -5    0.30    3.61  -1
  16   4   5    0.30    3.61   2
  17  -2  -5    1.68    3.61  -1
  16   2   5    1.68    3.61   2
  18  -1  -5    0.36    4.94  -1
  17   1   5    0.36    4.94   2
  -4  -2   5   15.07    2.79  -1
  -3   2  -5   15.07    2.79   2
  -1   4  10    0.74    3.43  -1
   1  -4 -10    0.74    3.43   2
   0 -13   3    2.14    2.49  -1
   1  13  -3    2.14    2.49   2
   2  -8  -1   25.76    2.21  -1
   2   8   1   25.76    2.21   2
   3 -10  -1   10.29    2.29  -1
   3  10   1   10.29    2.29   2
   3 -16   3   -0.60    3.46  -1
   4  16  -3   -0.60    3.46   2
   5  10   2    9.82    2.55  -1
   5 -10  -2    9.82    2.55   2
   5 -10  -2    2.94    2.53  -1
   5  10   2    2.94    2.53   2
   6 -11  -2   31.77    2.62  -1
   6  11   2   31.77    2.62   2
   7 -12  -2   25.94    2.49  -1
   7  12   2   25.94    2.49   2
   8 -13  -2   10.06    3.04  -1
   8  13   2   10.06    3.04   2
  17  -1  -5   15.26    4.08  -1
  16   1   5   15.26    4.08   2
  -4  -3   8   30.02    3.46  -1
  -2   3  -8   30.02    3.46   2
  -3   2   8    9.21    2.44  -1
  -1  -2  -8    9.21    2.44   2
  -2   4   4   58.22    2.04  -1
  -1  -4  -4   58.22    2.04   2
  -1 -13   5   -1.40    3.20  -1
   0  13  -5   -1.40    3.20   2
  -1   5   9   -1.55    2.71  -1
   1  -5  -9   -1.55    2.71   2
  -1   6   8   28.69    2.62  -1
   1  -6  -8   28.69    2.62   2
   0 -10   1    3.05    2.30  -1
   0  10  -1    3.05    2.30   2
   0  -7   0    1.88    1.44  -1
   0   7   0    1.88    1.44   2
   0   7   4   19.88    2.02  -1
   1  -7  -4   19.88    2.02   2
   0   7   8   38.17    3.34  -1
   2  -7  -8   38.17    3.34   2
   1 -15   4    0.42    2.82  -1
   2  15  -4    0.42    2.82   2
   1   8   4    3.33    2.16  -1
   2  -8  -4    3.33    2.16   2
   2 -16   4    0.48    3.29  -1
   3  16  -4    0.48    3.29   2
   2 -13   1   -0.14    2.64  -1
   2  13  -1   -0.14    2.64   2
   2 -11   0   41.76    2.03  -1
   2  11   0   41.76    2.03   2
   2   9   4   17.83    2.01  -1
   3  -9  -4   17.83    2.01   2
   2   9   8    4.46    3.60  -1
   4  -9  -8    4.46    3.60   2
   3 -14   1   10.48    2.60  -1
   3  14  -1   10.48    2.60   2
   3  10   4   -1.84    1.80  -1
   4 -10  -4   -1.84    1.80   2
   3  10   8    0.72    4.05  -1
   5 -10  -8    0.72    4.05   2
   4 -15   1    0.96    2.76  -1
   4  15  -1    0.96    2.76   2
   4  10   3   14.52    2.54  -1
   5 -10  -3   14.52    2.54   2
   4  11   5   23.24    2.34  -1
   5 -11  -5   23.24    2.34   2
   4  11   6    1.91    2.74  -1
   5 -11  -6    1.91    2.74   2
   5 -16   1    2.19    3.55  -1
   5  16  -1    2.19    3.55   2
   5   9   1   57.06    2.28  -1
   5  -9  -1   57.06    2.28   2
   6  12   4    4.42    2.27  -1
   7 -12  -4    4.42    2.27   2
   7 -16   0    1.47    3.10  -1
   7  16   0    1.47    3.10   2
   8 -15  -1    3.44    3.09  -1
   8  15   1    3.44    3.09   2
   8 -10  -3   31.06    2.75  -1
   7  10   3   31.06    2.75   2
   8  13   5    1.00    3.30  -1
   9 -13  -5    1.00    3.30   2
   9 -11  -3   11.05    2.44  -1
   8  11   3   11.05    2.44   2
   9  -5  -4   11.05    2.13  -1
   8   5   4   11.05    2.13   2
   9  -4  -4    7.59    2.03  -1
   8   4   4    7.59    2.03   2
   9  -2  -4   29.99    2.29  -1
   8   2   4   29.99    2.29   2
  10  -7  -4   11.42    1.91  -1
   9   7   4   11.42    1.91   2
  11  11   0   15.36    2.53  -1
  11 -11   0   15.36    2.53   2
  11  12   1    1.42    3.10  -1
  11 -12  -1    1.42    3.10   2
  12  10  -1    8.92    3.44  -1
  12 -10   1    8.92    3.44   2
  13 -10  -4    5.07    3.21  -1
  12  10   4    5.07    3.21   2
  15  -4  -5    4.96    3.07  -1
  14   4   5    4.96    3.07   2
  15  -3  -5    4.46    2.93  -1
  14   3   5    4.46    2.93   2
  15  12   0    1.09    3.67  -1
  15 -12   0    1.09    3.67   2
  16  -6  -5    6.35    3.37  -1
  15   6   5    6.35    3.37   2
  16  -5  -5   -0.50    3.40  -1
  15   5   5   -0.50    3.40   2
  16  -1  -5   -0.06    3.85  -1
  15   1   5   -0.06    3.85   2
  17  -6  -5    6.90    3.89  -1
  16   6   5    6.90    3.89   2
  -4  -3   5    6.86    3.37  -1
  -3   3  -5    6.86    3.37   2
  -2 -11   4    1.48    2.15  -1
  -1  11  -4    1.48    2.15   2
  -1   6   6    4.82    2.40  -1
   0  -6  -6    4.82    2.40   2
  -1   6   5   44.69    2.11  -1
   0  -6  -5   44.69    2.11   2
  -2   1  10    0.06    3.86  -1
   0  -1 -10    0.06    3.86   2
  -1 -12   3   18.09    2.48  -1
   0  12  -3   18.09    2.48   2
   1  -5  -1   42.48    2.57  -1
   1   5   1   42.48    2.57   2
   0 -14   4   -0.26    2.86  -1
   1  14  -4   -0.26    2.86   2
   2   6   1   32.80    2.20  -1
   2  -6  -1   32.80    2.20   2
   2   9   7    2.26    2.97  -1
   3  -9  -7    2.26    2.97   2
   3  10   6    6.66    2.76  -1
   4 -10  -6    6.66    2.76   2
   4   9   2   21.60    2.62  -1
   4  -9  -2   21.60    2.62   2
   4   8   1   28.70    2.27  -1
   4  -8  -1   28.70    2.27   2
   6  12   6    6.05    3.37  -1
   7 -12  -6    6.05    3.37   2
   6  12   5    1.46    2.45  -1
   7 -12  -5    1.46    2.45   2
   7  11   2   37.85    2.76  -1
   7 -11  -2   37.85    2.76   2
   9  12   2   13.76    2.98  -1
   9 -12  -2   13.76    2.98   2
  15  -2  -5    2.82    3.10  -1
  14   2   5    2.82    3.10   2
  15  -5  -5    1.05    3.14  -1
  14   5   5    1.05    3.14   2
  18   0  -5    0.03    4.52  -1
  17   0   5    0.03    4.52   2
  -3  -7   9    0.64    5.79  -1
  -1   7  -9    0.64    5.79   2
  -3   0   9   -0.10    2.14  -1
  -1   0  -9   -0.10    2.14   2
  -2   3   9    0.55    2.33  -1
   0  -3  -9    0.55    2.33   2
  -2   4   8    2.25    2.38  -1
   0  -4  -8    2.25    2.38   2
   0   6   9    1.86    2.82  -1
   2  -6  -9    1.86    2.82   2
   0   7   5   12.32    1.81  -1
   1  -7  -5   12.32    1.81   2
   1 -12   1   48.86    2.62  -1
   1  12  -1   48.86    2.62   2
   1 -10   0   19.34    1.87  -1
   1  10   0   19.34    1.87   2
   1   7   9    0.46    2.90  -1
   3  -7  -9    0.46    2.90   2
   1   8   8    3.92    2.64  -1
   3  -8  -8    3.92    2.64   2
   2   9   5   97.34    2.45  -1
   3  -9  -5   97.34    2.45   2
   3 -13   0    1.23    2.05  -1
   3  13   0    1.23    2.05   2
   3   9   3    8.04    2.26  -1
   4  -9  -3    8.04    2.26   2
   3  10   5   31.77    2.16  -1
   4 -10  -5   31.77    2.16   2
   4 -14   0   31.83    2.35  -1
   4  14   0   31.83    2.35   2
   4 -12  -1   48.67    2.25  -1
   4  12   1   48.67    2.25   2
   5 -15   0    1.08    2.45  -1
   5  15   0    1.08    2.45   2
   5 -13  -1    3.92    2.15  -1
   5  13   1    3.92    2.15   2
   5  11   4    0.49    2.44  -1
   6 -11  -4    0.49    2.44   2
   6 -14  -1    3.21    2.24  -1
   6  14   1    3.21    2.24   2
   7   9   0    3.44    1.78  -1
   7  -9   0    3.44    1.78   2
   7  12   4    0.34    2.53  -1
   8 -12  -4    0.34    2.53   2
   8   8  -1   10.41    2.45  -1
   8  -8   1   10.41    2.45   2
   9  -6  -4   18.18    2.29  -1
   8   6   4   18.18    2.29   2
   9  -1  -4    9.95    2.63  -1
   8   1   4    9.95    2.63   2
   9  10   0   21.96    2.08  -1
   9 -10   0   21.96    2.08   2
   9  13   4    1.78    3.51  -1
  10 -13  -4    1.78    3.51   2
  10 -12  -3   41.57    3.10  -1
   9  12   3   41.57    3.10   2
  10  -8  -4    6.18    2.51  -1
   9   8   4    6.18    2.51   2
  11  -9  -4    3.20    2.39  -1
  10   9   4    3.20    2.39   2
  11   2  -4   98.57    4.67  -1
  10  -2   4   98.57    4.67   2
  12 -10  -4   10.66    3.01  -1
  11  10   4   10.66    3.01   2
  13 -11  -4    0.24    2.88  -1
  12  11   4    0.24    2.88   2
  14 -11  -4    2.19    2.68  -1
  13  11   4    2.19    2.68   2
  14  -4  -5    2.02    2.65  -1
  13   4   5    2.02    2.65   2
  14  -3  -5    6.78    2.79  -1
  13   3   5    6.78    2.79   2
  15  -6  -5    0.86    3.16  -1
  14   6   5    0.86    3.16   2
  15  -1  -5   14.67    3.55  -1
  14   1   5   14.67    3.55   2
  16  -7  -5    2.41    3.93  -1
  15   7   5    2.41    3.93   2
  17   0  -5   -0.34    4.43  -1
  16   0   5   -0.34    4.43   2
  -3   2   5   31.35    2.18  -1
  -2  -2  -5   31.35    2.18   2
  -3  -9   4   13.28    2.27  -1
  -2   9  -4   13.28    2.27   2
  -2   4   6   11.51    2.26  -1
  -1  -4  -6   11.51    2.26   2
  -2   4   5   22.41    2.25  -1
  -1  -4  -5   22.41    2.25   2
  -1 -13   4    5.31    2.65  -1
   0  13  -4    5.31    2.65   2
  -1   3  10    6.42    3.28  -1
   1  -3 -10    6.42    3.28   2
   1  -6  -1  290.21    3.66  -1
   1   6   1  290.21    3.66   2
   1   8   6   19.23    2.41  -1
   2  -8  -6   19.23    2.41   2
   1   8   5   84.01    2.36  -1
   2  -8  -5   84.01    2.36   2
   2  -9  -1    9.33    1.87  -1
   2   9   1    9.33    1.87   2
   1 -15   3    0.17    3.26  -1
   2  15  -3    0.17    3.26   2
   2   9   6   23.23    2.38  -1
   3  -9  -6   23.23    2.38   2
   3 -11  -1   88.18    2.81  -1
   3  11   1   88.18    2.81   2
   5 -11  -2    6.79    2.48  -1
   5  11   2    6.79    2.48   2
   6 -12  -2   30.87    2.81  -1
   6  12   2   30.87    2.81   2
   7  10   1   85.94    2.51  -1
   7 -10  -1   85.94    2.51   2
   7 -13  -2    1.90    2.92  -1
   7  13   2    1.90    2.92   2
   7 -15  -1   -0.60    2.86  -1
   7  15   1   -0.60    2.86   2
   9  11   1    5.01    2.14  -1
   9 -11  -1    5.01    2.14   2
  14  -5  -5   -0.34    2.34  -1
  13   5   5   -0.34    2.34   2
  -3 -10   5   31.08    3.42  -1
  -2  10  -5   31.08    3.42   2
  -3  -1   9    9.44    2.92  -1
  -1   1  -9    9.44    2.92   2
  -2 -12   5   12.71    3.26  -1
  -1  12  -5   12.71    3.26   2
  -1   4   9   -0.11    2.39  -1
   1  -4  -9   -0.11    2.39   2
  -1   5   4   60.49    2.40  -1
   0  -5  -4   60.49    2.40   2
  -1   5   8   25.87    2.92  -1
   1  -5  -8   25.87    2.92   2
   0  -8   0   91.78    2.25  -1
   0   8   0   91.78    2.25   2
   2 -16   3    1.97    3.36  -1
   3  16  -3    1.97    3.36   2
   2 -12   0   77.40    2.34  -1
   2  12   0   77.40    2.34   2
   2   4   0  106.94    3.31  -1
   2  -4   0  106.94    3.31   2
   3 -15   1    0.15    3.20  -1
   3  15  -1    0.15    3.20   2
   4  10   4   56.44    2.23  -1
   5 -10  -4   56.44    2.23   2
   4  10   8    1.10    4.26  -1
   6 -10  -8    1.10    4.26   2
   5  11   5    3.01    2.24  -1
   6 -11  -5    3.01    2.24   2
   5  11   6    1.01    2.82  -1
   6 -11  -6    1.01    2.82   2
   6 -16   0    0.44    2.86  -1
   6  16   0    0.44    2.86   2
   6  -8  -3    4.40    2.50  -1
   5   8   3    4.40    2.50   2
   6   8   0    3.62    2.15  -1
   6  -8   0    3.62    2.15   2
   6  11   3    4.90    2.44  -1
   7 -11  -3    4.90    2.44   2
   7 -10  -3   26.25    2.59  -1
   6  10   3   26.25    2.59   2
   7  12   5    2.45    2.55  -1
   8 -12  -5    2.45    2.55   2
   7  12   6    3.25    4.05  -1
   8 -12  -6    3.25    4.05   2
   8 -16  -1   -0.17    3.96  -1
   8  16   1   -0.17    3.96   2
   8 -11  -3   18.46    2.50  -1
   7  11   3   18.46    2.50   2
   9 -12  -3    1.46    2.69  -1
   8  12   3    1.46    2.69   2
   9  -7  -4  132.82    2.71  -1
   8   7   4  132.82    2.71   2
   9  13   5   -0.16    2.24  -1
  10 -13  -5   -0.16    2.24   2
  10 -13  -3    2.39    3.41  -1
   9  13   3    2.39    3.41   2
  10  -9  -4   49.38    2.63  -1
   9   9   4   49.38    2.63   2
  10   1  -4   98.65    3.69  -1
   9  -1   4   98.65    3.69   2
  10   9  -1   46.65    3.14  -1
  10  -9   1   46.65    3.14   2
  10  13   4    2.74    4.09  -1
  11 -13  -4    2.74    4.09   2
  11 -10  -4    5.90    2.64  -1
  10  10   4    5.90    2.64   2
  12 -11  -4   11.21    2.92  -1
  11  11   4   11.21    2.92   2
  12   3  -4   41.81    5.12  -1
  11  -3   4   41.81    5.12   2
  12  11   0    3.37    2.58  -1
  12 -11   0    3.37    2.58   2
  12  12   1    9.96    2.77  -1
  12 -12  -1    9.96    2.77   2
  13  10  -1   13.66    3.11  -1
  13 -10   1   13.66    3.11   2
  14  -6  -5    5.83    2.95  -1
  13   6   5    5.83    2.95   2
  14  -2  -5    1.20    2.87  -1
  13   2   5    1.20    2.87   2
  15  -7  -5    2.29    3.54  -1
  14   7   5    2.29    3.54   2
  16   0  -5    0.75    3.89  -1
  15   0   5    0.75    3.89   2
   1  -7  -1   20.56    2.32  -1
   1   7   1   20.56    2.32   2
   0 -14   3   11.97    2.96  -1
   1  14  -3   11.97    2.96   2
   0   4  10   -0.10    3.85  -1
   2  -4 -10   -0.10    3.85   2
   4 -10  -2   10.84    2.42  -1
   4  10   2   10.84    2.42   2
   6  10   2   42.83    2.73  -1
   6 -10  -2   42.83    2.73   2
   8  11   2   40.99    3.05  -1
   8 -11  -2   40.99    3.05   2
   9 -15  -2    0.96    4.17  -1
   9  15   2    0.96    4.17   2
  13  -4  -5   11.17    2.95  -1
  12   4   5   11.17    2.95   2
  -2   2   9    6.18    2.23  -1
   0  -2  -9    6.18    2.23   2
  -2   3   4    3.51    1.96  -1
  -1  -3  -4    3.51    1.96   2
  -2   3   8    3.75    2.40  -1
   0  -3  -8    3.75    2.40   2
  -1   2  10    0.40    3.61  -1
   1  -2 -10    0.40    3.61   2
   0 -15   5    2.27    4.34  -1
   1  15  -5    2.27    4.34   2
   0   5   9    0.94    2.70  -1
   2  -5  -9    0.94    2.70   2
   0   6   8    1.30    2.51  -1
   2  -6  -8    1.30    2.51   2
   1 -13   1    2.70    2.63  -1
   1  13  -1    2.70    2.63   2
   1 -11   0   -0.78    1.64  -1
   1  11   0   -0.78    1.64   2
   1   7   8   11.54    3.09  -1
   3  -7  -8   11.54    3.09   2
   2 -14   1    4.51    2.40  -1
   2  14  -1    4.51    2.40   2
   2   8   8    2.23    2.70  -1
   4  -8  -8    2.23    2.70   2
   3   9   4   16.76    1.96  -1
   4  -9  -4   16.76    1.96   2
   3   9   8   -0.57    3.07  -1
   5  -9  -8   -0.57    3.07   2
   4 -16   1    6.44    3.29  -1
   4  16  -1    6.44    3.29   2
   4 -13  -1   12.57    2.46  -1
   4  13   1   12.57    2.46   2
   4  10   5    1.62    2.03  -1
   5 -10  -5    1.62    2.03   2
   4  10   6    1.87    2.53  -1
   5 -10  -6    1.87    2.53   2
   5 -14  -1    4.43    2.61  -1
   5  14   1    4.43    2.61   2
   5  -6  -3   18.86    2.30  -1
   4   6   3   18.86    2.30   2
   5  10   3   47.83    2.71  -1
   6 -10  -3   47.83    2.71   2
   6 -15  -1    1.15    3.02  -1
   6  15   1    1.15    3.02   2
   6  -9  -3   93.72    2.97  -1
   5   9   3   93.72    2.97   2
   6   9   1    2.28    2.38  -1
   6  -9  -1    2.28    2.38   2
   6  11   4    5.32    2.23  -1
   7 -11  -4    5.32    2.23   2
   7   7  -1   20.69    2.70  -1
   7  -7   1   20.69    2.70   2
   8  -6  -4   84.16    2.40  -1
   7   6   4   84.16    2.40   2
   8  -5  -4    5.37    2.19  -1
   7   5   4    5.37    2.19   2
   8  -4  -4   32.15    2.44  -1
   7   4   4   32.15    2.44   2
   8  -3  -4   36.02    2.41  -1
   7   3   4   36.02    2.41   2
   8  12   4   -1.63    3.21  -1
   9 -12  -4   -1.63    3.21   2
   9  -8  -4    5.98    1.97  -1
   8   8   4    5.98    1.97   2
   9   0  -4    0.61    2.73  -1
   8   0   4    0.61    2.73   2
   9  12   3   27.86    3.39  -1
  10 -12  -3   27.86    3.39   2
  10  10   0   37.27    2.57  -1
  10 -10   0   37.27    2.57   2
  10  11   1    2.33    2.49  -1
  10 -11  -1    2.33    2.49   2
  11 -14  -3   -0.42    3.59  -1
  10  14   3   -0.42    3.59   2
  13 -12  -4    5.47    3.81  -1
  12  12   4    5.47    3.81   2
  13  -6  -5    0.49    2.63  -1
  12   6   5    0.49    2.63   2
  13  -5  -5    2.07    2.74  -1
  12   5   5    2.07    2.74   2
  13  -3  -5   -0.16    2.43  -1
  12   3   5   -0.16    2.43   2
  13  11   0    1.40    2.70  -1
  13 -11   0    1.40    2.70   2
  13  12   1    1.43    3.60  -1
  13 -12  -1    1.43    3.60   2
  14  -7  -5   13.16    3.08  -1
  13   7   5   13.16    3.08   2
  14  -1  -5   -0.85    3.12  -1
  13   1   5   -0.85    3.12   2
  15  -8  -5   -1.20    3.65  -1
  14   8   5   -1.20    3.65   2
  15   0  -5   -0.67    3.43  -1
  14   0   5   -0.67    3.43   2
  18   1  -5    0.57    5.75  -1
  17  -1   5    0.57    5.75   2
  -3  -2   9   16.58    2.98  -1
  -1   2  -9   16.58    2.98   2
  -1   5   5   10.29    2.23  -1
   0  -5  -5   10.29    2.23   2
  -2  -1  10   -0.33    3.93  -1
   0   1 -10   -0.33    3.93   2
  -1 -13   3    0.66    2.46  -1
   0  13  -3    0.66    2.46   2
   2 -10  -1   32.94    2.23  -1
   2  10   1   32.94    2.23   2
   5 -12  -2   14.85    2.76  -1
   5  12   2   14.85    2.76   2
   6 -13  -2    6.87    3.06  -1
   6  13   2    6.87    3.06   2
   7 -14  -2    1.85    3.36  -1
   7  14   2    1.85    3.36   2
   8  12   6    0.46    4.03  -1
   9 -12  -6    0.46    4.03   2
  13  -2  -5    8.42    2.77  -1
  12   2   5    8.42    2.77   2
  -2 -12   4   11.37    1.98  -1
  -1  12  -4   11.37    1.98   2
  -1 -14   5    4.89    3.59  -1
   0  14  -5    4.89    3.59   2
   0 -15   4    0.81    2.82  -1
   1  15  -4    0.81    2.82   2
   0  -9   0   -0.72    1.67  -1
   0   9   0   -0.72    1.67   2
   0   6   4   26.85    1.87  -1
   1  -6  -4   26.85    1.87   2
   1 -16   4    0.24    3.30  -1
   2  16  -4    0.24    3.30   2
   1   6   9    2.42    2.74  -1
   3  -6  -9    2.42    2.74   2
   1   7   4    1.28    1.95  -1
   2  -7  -4    1.28    1.95   2
   2 -13   0    8.40    1.85  -1
   2  13   0    8.40    1.85   2
   2   7   9    3.35    3.00  -1
   4  -7  -9    3.35    3.00   2
   2   8   4   94.17    2.45  -1
   3  -8  -4   94.17    2.45   2
   3 -14   0    0.13    2.13  -1
   3  14   0    0.13    2.13   2
   3 -12  -1   21.08    2.01  -1
   3  12   1   21.08    2.01   2
   3   5   0    2.35    1.53  -1
   3  -5   0    2.35    1.53   2
   3   9   5    5.07    1.95  -1
   4  -9  -5    5.07    1.95   2
   3   9   6   11.12    2.23  -1
   4  -9  -6   11.12    2.23   2
   4 -15   0    0.66    2.33  -1
   4  15   0    0.66    2.33   2
   4   9   3   33.72    2.53  -1
   5  -9  -3   33.72    2.53   2
   5 -16   0    2.27    2.87  -1
   5  16   0    2.27    2.87   2
   5   7   0   18.98    1.78  -1
   5  -7   0   18.98    1.78   2
   6  11   5    6.00    2.36  -1
   7 -11  -5    6.00    2.36   2
   6  11   6    4.00    2.77  -1
   7 -11  -6    4.00    2.77   2
   7 -16  -1    8.86    3.43  -1
   7  16   1    8.86    3.43   2
   7 -11  -3    5.82    2.45  -1
   6  11   3    5.82    2.45   2
   8 -12  -3    1.12    2.63  -1
   7  12   3    1.12    2.63   2
   8  -7  -4    5.38    2.22  -1
   7   7   4    5.38    2.22   2
   8  -2  -4   12.26    2.16  -1
   7   2   4   12.26    2.16   2
   8   9   0    8.60    1.97  -1
   8  -9   0    8.60    1.97   2
   8  10   1   30.58    2.46  -1
   8 -10  -1   30.58    2.46   2
   8  12   5    3.19    2.75  -1
   9 -12  -5    3.19    2.75   2
   9  -9  -4   18.28    2.59  -1
   8   9   4   18.28    2.59   2
  10 -14  -3    1.81    3.97  -1
   9  14   3    1.81    3.97   2
  10 -10  -4    5.93    1.86  -1
   9  10   4    5.93    1.86   2
  11 -11  -4   43.50    2.79  -1
  10  11   4   43.50    2.79   2
  11   9  -1   73.84    3.49  -1
  11  -9   1   73.84    3.49   2
  12 -12  -4    3.63    3.53  -1
  11  12   4    3.63    3.53   2
  12  -5  -5   18.99    2.48  -1
  11   5   5   18.99    2.48   2
  12  -4  -5   28.75    2.57  -1
  11   4   5   28.75    2.57   2
  13  -7  -5    6.66    2.96  -1
  12   7   5    6.66    2.96   2
  14  -8  -5   -0.70    2.32  -1
  13   8   5   -0.70    2.32   2
  14  11   0    0.94    3.30  -1
  14 -11   0    0.94    3.30   2
  14  12   1   -0.42    3.91  -1
  14 -12  -1   -0.42    3.91   2
  15  -9  -5    1.14    3.88  -1
  14   9   5    1.14    3.88   2
  17   1  -5   17.87    4.61  -1
  16  -1   5   17.87    4.61   2
  -3 -10   4   20.34    2.29  -1
  -2  10  -4   20.34    2.29   2
  -2  -2  10    1.05    4.48  -1
   0   2 -10    1.05    4.48   2
   0   6   5   30.92    1.99  -1
   1  -6  -5   30.92    1.99   2
  -1   1  10   -1.78    3.92  -1
   1  -1 -10   -1.78    3.92   2
   1   7   6    1.06    2.22  -1
   2  -7  -6    1.06    2.22   2
   0   3  10    2.01    3.87  -1
   2  -3 -10    2.01    3.87   2
   2   8   6    1.09    2.53  -1
   3  -8  -6    1.09    2.53   2
   4 -11  -2   30.99    2.60  -1
   4  11   2   30.99    2.60   2
   5   8   1   22.82    2.29  -1
   5  -8  -1   22.82    2.29   2
   9  11   2    7.43    2.75  -1
   9 -11  -2    7.43    2.75   2
  12  -6  -5    6.71    2.21  -1
  11   6   5    6.71    2.21   2
  -4  -7   5   27.73    5.06  -1
  -3   7  -5   27.73    5.06   2
  -3  -6   9    2.83    3.97  -1
  -1   6  -9    2.83    3.97   2
  -3  -4   9    9.89    3.49  -1
  -1   4  -9    9.89    3.49   2
  -3  -3   9    1.18    2.40  -1
  -1   3  -9    1.18    2.40   2
  -2   1   9    2.99    2.31  -1
   0  -1  -9    2.99    2.31   2
  -2   2   8    6.89    2.56  -1
   0  -2  -8    6.89    2.56   2
  -2   3   5   22.63    1.81  -1
  -1  -3  -5   22.63    1.81   2
  -1 -14   4   -0.17    2.56  -1
   0  14  -4   -0.17    2.56   2
  -1   3   9   -0.66    2.32  -1
   1  -3  -9   -0.66    2.32   2
  -1   4   8   -0.61    2.34  -1
   1  -4  -8   -0.61    2.34   2
   0 -12   1   50.98    2.65  -1
   0  12  -1   50.98    2.65   2
   1   7   5    6.17    1.71  -1
   2  -7  -5    6.17    1.71   2
   2 -15   1    2.77    2.87  -1
   2  15  -1    2.77    2.87   2
   2 -11  -1   89.92    2.49  -1
   2  11   1   89.92    2.49   2
   2   8   5   13.30    1.92  -1
   3  -8  -5   13.30    1.92   2
   3 -16   1   -1.40    3.55  -1
   3  16  -1   -1.40    3.55   2
   4 -17   1    3.01    3.97  -1
   4  17  -1    3.01    3.97   2
   4   6   0  136.85    2.74  -1
   4  -6   0  136.85    2.74   2
   4   9   8    2.01    3.32  -1
   6  -9  -8    2.01    3.32   2
   5  10   4   17.21    1.99  -1
   6 -10  -4   17.21    1.99   2
   6 -10  -3   24.08    2.32  -1
   5  10   3   24.08    2.32   2
   6   6  -1    7.13    2.55  -1
   6  -6   1    7.13    2.55   2
   7  11   4   24.49    2.89  -1
   8 -11  -4   24.49    2.89   2
   8 -13  -3    1.15    3.25  -1
   7  13   3    1.15    3.25   2
   8  -8  -4   15.87    2.22  -1
   7   8   4   15.87    2.22   2
   9 -10  -4   12.99    2.50  -1
   8  10   4   12.99    2.50   2
   9   8  -1   52.23    2.88  -1
   9  -8   1   52.23    2.88   2
   9  12   4    4.39    2.65  -1
  10 -12  -4    4.39    2.65   2
   9  12   5    6.42    3.08  -1
  10 -12  -5    6.42    3.08   2
  10 -11  -4   10.12    2.86  -1
   9  11   4   10.12    2.86   2
  11 -12  -4    3.32    3.47  -1
  10  12   4    3.32    3.47   2
  11  11   1    4.41    2.87  -1
  11 -11  -1    4.41    2.87   2
  12  -7  -5    6.54    2.56  -1
  11   7   5    6.54    2.56   2
  12  -3  -5    0.99    2.53  -1
  11   3   5    0.99    2.53   2
  13  -8  -5    3.55    2.19  -1
  12   8   5    3.55    2.19   2
  13  -1  -5    9.34    2.73  -1
  12   1   5    9.34    2.73   2
  14  -9  -5    5.57    2.41  -1
  13   9   5    5.57    2.41   2
  14   0  -5    0.22    3.16  -1
  13   0   5    0.22    3.16   2
  15  11   0    0.63    3.62  -1
  15 -11   0    0.63    3.62   2
  16   1  -5    0.25    4.23  -1
  15  -1   5    0.25    4.23   2
  -3  -5   9    0.07    3.80  -1
  -1   5  -9    0.07    3.80   2
  -2  -3  10    1.41    4.49  -1
   0   3 -10    1.41    4.49   2
   1  -9  -1    5.85    2.00  -1
   1   9   1    5.85    2.00   2
   0 -15   3    0.38    3.22  -1
   1  15  -3    0.38    3.22   2
   1 -16   3    5.60    3.31  -1
   2  16  -3    5.60    3.31   2
   3 -10  -2   68.00    2.69  -1
   3  10   2   68.00    2.69   2
   4   7   1   28.93    2.27  -1
   4  -7  -1   28.93    2.27   2
   4 -14  -1   18.45    2.43  -1
   4  14   1   18.45    2.43   2
   5 -13  -2   -2.87    2.78  -1
   5  13   2   -2.87    2.78   2
   5 -15  -1    6.26    2.68  -1
   5  15   1    6.26    2.68   2
   5  10   6    0.45    2.55  -1
   6 -10  -6    0.45    2.55   2
   5  10   5    0.54    1.92  -1
   6 -10  -5    0.54    1.92   2
   6 -14  -2   10.72    3.31  -1
   6  14   2   10.72    3.31   2
   7 -15  -2    1.99    3.87  -1
   7  15   2    1.99    3.87   2
   7  11   6   -2.78    3.20  -1
   8 -11  -6   -2.78    3.20   2
  12  -2  -5   -0.66    2.68  -1
  11   2   5   -0.66    2.68   2
  -3 -11   5    5.01    2.86  -1
  -2  11  -5    5.01    2.86   2
  -2 -13   5   -0.22    3.10  -1
  -1  13  -5   -0.22    3.10   2
  -1  -5   0   33.44    2.24  -1
  -1   5   0   33.44    2.24   2
  -1   4   4   44.18    2.41  -1
   0  -4  -4   44.18    2.41   2
   0 -10   0   32.80    2.06  -1
   0  10   0   32.80    2.06   2
   0   4   9    4.45    2.40  -1
   2  -4  -9    4.45    2.40   2
   0   5   8    3.29    2.36  -1
   2  -5  -8    3.29    2.36   2
   1 -14   1   22.77    2.88  -1
   1  14  -1   22.77    2.88   2
   1 -12   0    7.59    1.80  -1
   1  12   0    7.59    1.80   2
   1   5   9    1.24    2.64  -1
   3  -5  -9    1.24    2.64   2
   1   6   8   33.90    2.53  -1
   3  -6  -8   33.90    2.53   2
   2   7   3   49.27    2.53  -1
   3  -7  -3   49.27    2.53   2
   2   7   8   18.48    2.80  -1
   4  -7  -8   18.48    2.80   2
   3 -15   0    0.40    2.42  -1
   3  15   0    0.40    2.42   2
   3 -13  -1    2.58    2.18  -1
   3  13   1    2.58    2.18   2
   3   7   9    2.29    2.99  -1
   5  -7  -9    2.29    2.99   2
   3   8   8   -1.55    2.85  -1
   5  -8  -8   -1.55    2.85   2
   4 -16   0    1.23    2.82  -1
   4  16   0    1.23    2.82   2
   4   9   4    6.50    1.94  -1
   5  -9  -4    6.50    1.94   2
   4   9   7   12.21    3.32  -1
   6  -9  -7   12.21    3.32   2
   5 -17   0   14.77    3.34  -1
   5  17   0   14.77    3.34   2
   5  -9  -3   39.78    2.58  -1
   4   9   3   39.78    2.58   2
   6 -16  -1    4.99    2.56  -1
   6  16   1    4.99    2.56   2
   6 -11  -3   10.78    2.53  -1
   5  11   3   10.78    2.53   2
   6  10   3   29.64    2.34  -1
   7 -10  -3   29.64    2.34   2
   7 -12  -3   29.69    2.59  -1
   6  12   3   29.69    2.59   2
   7  -6  -4    1.69    2.16  -1
   6   6   4    1.69    2.16   2
   7  -5  -4    8.23    2.17  -1
   6   5   4    8.23    2.17   2
   7  -4  -4    5.16    2.01  -1
   6   4   4    5.16    2.01   2
   7   8   0    4.40    1.96  -1
   7  -8   0    4.40    1.96   2
   7   9   1   21.91    2.30  -1
   7  -9  -1   21.91    2.30   2
   7  11   5   11.12    2.40  -1
   8 -11  -5   11.12    2.40   2
   8  -9  -4   19.73    2.33  -1
   7   9   4   19.73    2.33   2
   8  -1  -4    9.03    2.36  -1
   7   1   4    9.03    2.36   2
   8  11   3    7.04    2.40  -1
   9 -11  -3    7.04    2.40   2
   9 -14  -3    6.12    3.29  -1
   8  14   3    6.12    3.29   2
   9 -11  -4   -1.49    2.77  -1
   8  11   4   -1.49    2.77   2
   9  10   1   20.86    2.51  -1
   9 -10  -1   20.86    2.51   2
  10 -12  -4   12.92    2.57  -1
   9  12   4   12.92    2.57   2
  10  12   4    5.77    3.61  -1
  11 -12  -4    5.77    3.61   2
  10  12   5   -0.58    3.44  -1
  11 -12  -5   -0.58    3.44   2
  11  -6  -5    1.48    2.35  -1
  10   6   5    1.48    2.35   2
  11  -5  -5    1.16    2.40  -1
  10   5   5    1.16    2.40   2
  11  -4  -5    0.75    2.21  -1
  10   4   5    0.75    2.21   2
  11  10   0    2.18    2.03  -1
  11 -10   0    2.18    2.03   2
  12  -8  -5   12.96    2.92  -1
  11   8   5   12.96    2.92   2
  13  -9  -5   -0.08    2.38  -1
  12   9   5   -0.08    2.38   2
  14 -10  -5    5.05    3.75  -1
  13  10   5    5.05    3.75   2
  16  11   0   -0.48    3.47  -1
  16 -11   0   -0.48    3.47   2
  -1   4   6   47.29    2.57  -1
   0  -4  -6   47.29    2.57   2
  -1 -14   3   11.96    3.00  -1
   0  14  -3   11.96    3.00   2
   0   2  10   -0.44    3.83  -1
   2  -2 -10   -0.44    3.83   2
   4   9   6   60.37    2.59  -1
   5  -9  -6   60.37    2.59   2
  12  11   1   -0.84    2.88  -1
  12 -11  -1   -0.84    2.88   2
  -2 -13   4    9.65    2.70  -1
  -1  13  -4    9.65    2.70   2
  -2   2   4   25.86    2.30  -1
  -1  -2  -4   25.86    2.30   2
  -1 -15   5    0.85    4.61  -1
   0  15  -5    0.85    4.61   2
  -1 -11   1   64.48    2.63  -1
  -1  11  -1   64.48    2.63   2
  -1  -7   0  161.56    2.74  -1
  -1   7   0  161.56    2.74   2
  -1  -6   0  123.15    2.61  -1
  -1   6   0  123.15    2.61   2
  -1  -4   0   18.29    2.28  -1
  -1   4   0   18.29    2.28   2
  -1   2   9    0.56    2.28  -1
   1  -2  -9    0.56    2.28   2
  -1   3   8   -0.47    2.52  -1
   1  -3  -8   -0.47    2.52   2
  -1   4   5   16.87    1.96  -1
   0  -4  -5   16.87    1.96   2
   0 -16   4    4.66    3.33  -1
   1  16  -4    4.66    3.33   2
   0 -13   1    7.52    2.68  -1
   0  13  -1    7.52    2.68   2
   0   5   4   34.76    2.39  -1
   1  -5  -4   34.76    2.39   2
   1 -10  -1   19.16    2.03  -1
   1  10   1   19.16    2.03   2
   1   2   0   93.60    3.63  -1
   1  -2   0   93.60    3.63   2
   2 -14   0   15.43    2.13  -1
   2  14   0   15.43    2.13   2
   2 -12  -1   10.62    1.94  -1
   2  12   1   10.62    1.94   2
   2   6   9    2.38    1.88  -1
   4  -6  -9    2.38    1.88   2
   3   8   4  160.49    2.67  -1
   4  -8  -4  160.49    2.67   2
   4  -6  -3   35.24    2.52  -1
   3   6   3   35.24    2.52   2
   4  -5  -3   37.60    2.61  -1
   3   5   3   37.60    2.61   2
   4   9   5   27.00    1.94  -1
   5  -9  -5   27.00    1.94   2
   5 -10  -3   28.66    2.66  -1
   4  10   3   28.66    2.66   2
   5   9   3  103.48    3.04  -1
   6  -9  -3  103.48    3.04   2
   5   9   8    0.73    3.50  -1
   7  -9  -8    0.73    3.50   2
   6  10   4    8.70    2.49  -1
   7 -10  -4    8.70    2.49   2
   6  10   6    6.57    3.31  -1
   7 -10  -6    6.57    3.31   2
   7 -13  -3   15.88    3.08  -1
   6  13   3   15.88    3.08   2
   7  -8  -4    1.94    1.96  -1
   6   8   4    1.94    1.96   2
   7  -7  -4   85.61    2.46  -1
   6   7   4   85.61    2.46   2
   7  -3  -4   42.71    2.32  -1
   6   3   4   42.71    2.32   2
   8 -14  -3    0.55    3.62  -1
   7  14   3    0.55    3.62   2
   8 -10  -4   18.25    2.36  -1
   7  10   4   18.25    2.36   2
   8  11   4    3.57    2.67  -1
   9 -11  -4    3.57    2.67   2
   8  11   5    1.62    2.72  -1
   9 -11  -5    1.62    2.72   2
   8  11   6   -1.79    3.75  -1
   9 -11  -6   -1.79    3.75   2
   9   9   0  113.67    2.68  -1
   9  -9   0  113.67    2.68   2
   9  11   3    3.12    2.95  -1
  10 -11  -3    3.12    2.95   2
  11 -13  -4    0.22    3.45  -1
  10  13   4    0.22    3.45   2
  11  -8  -5    0.94    2.53  -1
  10   8   5    0.94    2.53   2
  11  -7  -5    1.07    2.14  -1
  10   7   5    1.07    2.14   2
  11  -3  -5    8.66    2.21  -1
  10   3   5    8.66    2.21   2
  11  12   4   -0.98    3.78  -1
  12 -12  -4   -0.98    3.78   2
  12  -9  -5    0.65    2.59  -1
  11   9   5    0.65    2.59   2
  12   9  -1   60.65    3.26  -1
  12  -9   1   60.65    3.26   2
  12  10   0    0.82    2.72  -1
  12 -10   0    0.82    2.72   2
  13 -10  -5   15.70    2.51  -1
  12  10   5   15.70    2.51   2
  15   1  -5   17.70    3.92  -1
  14  -1   5   17.70    3.92   2
  -4  -6   4    4.27    3.68  -1
  -3   6  -4    4.27    3.68   2
  -3 -11   4   43.18    3.03  -1
  -2  11  -4   43.18    3.03   2
   0   5   6   18.96    2.47  -1
   1  -5  -6   18.96    2.47   2
   1   6   6    2.98    2.34  -1
   2  -6  -6    2.98    2.34   2
   2   7   6    1.76    2.40  -1
   3  -7  -6    1.76    2.40   2
   3   8   6   23.08    2.51  -1
   4  -8  -6   23.08    2.51   2
   4 -13  -2    7.90    2.72  -1
   4  13   2    7.90    2.72   2
   4 -15  -1    3.90    2.57  -1
   4  15   1    3.90    2.57   2
   5 -14  -2   11.31    3.00  -1
   5  14   2   11.31    3.00   2
   5 -16  -1    8.14    2.93  -1
   5  16   1    8.14    2.93   2
   6 -15  -2   -0.29    3.67  -1
   6  15   2   -0.29    3.67   2
  12  -1  -5    3.10    2.53  -1
  11   1   5    3.10    2.53   2
  -2   1   8   -0.52    2.43  -1
   0  -1  -8   -0.52    2.43   2
  -1 -15   4   -0.29    3.57  -1
   0  15  -4   -0.29    3.57   2
  -1  -8   0   21.14    1.83  -1
  -1   8   0   21.14    1.83   2
   0 -11   0    0.04    1.77  -1
   0  11   0    0.04    1.77   2
   0   3   9    1.17    2.37  -1
   2  -3  -9    1.17    2.37   2
   0   4   8    5.63    2.71  -1
   2  -4  -8    5.63    2.71   2
   0   5   5   19.70    2.09  -1
   1  -5  -5   19.70    2.09   2
   1 -15   1    1.83    2.85  -1
   1  15  -1    1.83    2.85   2
   1 -13   0    9.30    1.98  -1
   1  13   0    9.30    1.98   2
   1   3  10    0.27    4.01  -1
   3  -3 -10    0.27    4.01   2
   1   6   4   14.42    1.74  -1
   2  -6  -4   14.42    1.74   2
   2 -16   1    2.88    3.03  -1
   2  16  -1    2.88    3.03   2
   2   7   4   49.30    2.19  -1
   3  -7  -4   49.30    2.19   2
   2   7   5   90.28    2.54  -1
   3  -7  -5   90.28    2.54   2
   3 -17   1   -1.26    3.52  -1
   3  17  -1   -1.26    3.52   2
   3 -14  -1    5.38    2.44  -1
   3  14   1    5.38    2.44   2
   3   7   8    1.35    3.17  -1
   5  -7  -8    1.35    3.17   2
   3   8   5   56.74    2.12  -1
   4  -8  -5   56.74    2.12   2
   4  -8  -3    9.25    2.63  -1
   3   8   3    9.25    2.63   2
   4   7   9    0.56    3.03  -1
   6  -7  -9    0.56    3.03   2
   4   8   8    0.09    3.15  -1
   6  -8  -8    0.09    3.15   2
   5 -11  -3   23.80    2.60  -1
   4  11   3   23.80    2.60   2
   6 -12  -3    7.15    2.43  -1
   5  12   3    7.15    2.43   2
   6   9   8    0.66    4.01  -1
   8  -9  -8    0.66    4.01   2
   6  10   5    3.24    1.50  -1
   7 -10  -5    3.24    1.50   2
   7 -16  -2    2.96    3.61  -1
   7  16   2    2.96    3.61   2
   7  -9  -4    4.07    2.28  -1
   6   9   4    4.07    2.28   2
   7  -2  -4   21.58    2.52  -1
   6   2   4   21.58    2.52   2
   7  10   3   48.99    2.48  -1
   8 -10  -3   48.99    2.48   2
   8 -11  -4   24.92    2.65  -1
   7  11   4   24.92    2.65   2
   8   7  -1   45.81    3.37  -1
   8  -7   1   45.81    3.37   2
   9 -15  -3    0.68    3.62  -1
   8  15   3    0.68    3.62   2
   9 -12  -4    1.36    3.00  -1
   8  12   4    1.36    3.00   2
   9   1  -4   12.82    3.36  -1
   8  -1   4   12.82    3.36   2
  10 -13  -4    4.41    3.37  -1
   9  13   4    4.41    3.37   2
  10  -7  -5    5.34    2.30  -1
   9   7   5    5.34    2.30   2
  10  -6  -5   23.36    2.55  -1
   9   6   5   23.36    2.55   2
  10  -5  -5    3.03    2.12  -1
   9   5   5    3.03    2.12   2
  10   8  -1   87.97    3.49  -1
  10  -8   1   87.97    3.49   2
  10  10   1   14.43    2.67  -1
  10 -10  -1   14.43    2.67   2
  11  -9  -5   11.07    2.88  -1
  10   9   5   11.07    2.88   2
  11  -2  -5    9.50    2.40  -1
  10   2   5    9.50    2.40   2
  12 -10  -5    5.05    2.93  -1
  11  10   5    5.05    2.93   2
  12  12   4   14.12    4.17  -1
  13 -12  -4   14.12    4.17   2
  13 -11  -5    0.20    3.82  -1
  12  11   5    0.20    3.82   2
  13   0  -5   -0.63    2.72  -1
  12   0   5   -0.63    2.72   2
  13   9  -1    6.28    3.41  -1
  13  -9   1    6.28    3.41   2
  13  11   1   -0.70    3.21  -1
  13 -11  -1   -0.70    3.21   2
  -4  -7   4    6.03    3.30  -1
  -3   7  -4    6.03    3.30   2
  -2   2   5   42.45    2.33  -1
  -1  -2  -5   42.45    2.33   2
   0  -7  -1   99.14    2.83  -1
   0   7   1   99.14    2.83   2
   1 -11  -1   76.03    2.66  -1
   1  11   1   76.03    2.66   2
   0 -16   3    0.35    3.68  -1
   1  16  -3    0.35    3.68   2
   1   6   5    5.51    1.90  -1
   2  -6  -5    5.51    1.90   2
   0   1  10    0.79    3.95  -1
   2  -1 -10    0.79    3.95   2
   3 -12  -2    6.01    2.52  -1
   3  12   2    6.01    2.52   2
   5   8   2   38.45    2.68  -1
   5  -8  -2   38.45    2.68   2
   5   9   6    2.81    3.03  -1
   6  -9  -6    2.81    3.03   2
   6   8   1   52.08    2.67  -1
   6  -8  -1   52.08    2.67   2
  10  -4  -5   34.60    2.42  -1
   9   4   5   34.60    2.42   2
   9  11   6   -1.59    3.52  -1
  10 -11  -6   -1.59    3.52   2
  -4  -8   5   37.94    4.28  -1
  -3   8  -5   37.94    4.28   2
  -2 -14   5   -0.08    4.06  -1
  -1  14  -5   -0.08    4.06   2
  -1 -12   1   28.27    2.59  -1
  -1  12  -1   28.27    2.59   2
  -1  -9   0   40.33    1.93  -1
  -1   9   0   40.33    1.93   2
  -1  -3   0 1842.04   11.13  -1
  -1   3   0 1842.04   11.13   2
  -1   1   9    1.52    2.26  -1
   1  -1  -9    1.52    2.26   2
   0 -14   1    3.06    2.57  -1
   0  14  -1    3.06    2.57   2
   0 -12   0    8.01    1.82  -1
   0  12   0    8.01    1.82   2
   1   4   9   25.45    2.49  -1
   3  -4  -9   25.45    2.49   2
   1   5   8   13.03    2.38  -1
   3  -5  -8   13.03    2.38   2
   2 -15   0   -0.11    2.24  -1
   2  15   0   -0.11    2.24   2
   2 -13  -1    1.02    2.10  -1
   2  13   1    1.02    2.10   2
   2   5   9   14.75    2.87  -1
   4  -5  -9   14.75    2.87   2
   2   6   8    3.57    2.50  -1
   4  -6  -8    3.57    2.50   2
   3 -16   0    3.35    1.89  -1
   3  16   0    3.35    1.89   2
   3   6   9   -0.23    2.81  -1
   5  -6  -9   -0.23    2.81   2
   4 -17   0   22.95    2.51  -1
   4  17   0   22.95    2.51   2
   4  -9  -3    6.85    2.33  -1
   3   9   3    6.85    2.33   2
   4   8   7    0.24    3.09  -1
   6  -8  -7    0.24    3.09   2
   5   9   4  119.67    2.53  -1
   6  -9  -4  119.67    2.53   2
   5   9   5   11.98    2.28  -1
   6  -9  -5   11.98    2.28   2
   6 -13  -3   -2.78    2.82  -1
   5  13   3   -2.78    2.82   2
   6  -7  -4   12.71    2.23  -1
   5   7   4   12.71    2.23   2
   6  -6  -4   38.24    2.21  -1
   5   6   4   38.24    2.21   2
   6  -5  -4    8.42    2.33  -1
   5   5   4    8.42    2.33   2
   6   7   0   72.35    2.34  -1
   6  -7   0   72.35    2.34   2
   7 -14  -3    1.39    2.93  -1
   6  14   3    1.39    2.93   2
   7 -10  -4   12.77    2.53  -1
   6  10   4   12.77    2.53   2
   7  10   4   11.12    2.53  -1
   8 -10  -4   11.12    2.53   2
   7  10   5   11.77    2.42  -1
   8 -10  -5   11.77    2.42   2
   7  10   6   -2.35    2.92  -1
   8 -10  -6   -2.35    2.92   2
   8   0  -4  244.42    4.70  -1
   7   0   4  244.42    4.70   2
   8   9   1  139.42    3.15  -1
   8  -9  -1  139.42    3.15   2
   9 -13  -4    0.46    2.86  -1
   8  13   4    0.46    2.86   2
   9  11   4    6.40    2.60  -1
  10 -11  -4    6.40    2.60   2
   9  11   5    1.15    2.79  -1
  10 -11  -5    1.15    2.79   2
  10  -8  -5    0.23    2.34  -1
   9   8   5    0.23    2.34   2
  10   2  -4    1.62    3.47  -1
   9  -2   4    1.62    3.47   2
  10   9   0    1.53    1.78  -1
  10  -9   0    1.53    1.78   2
  11 -10  -5    3.28    2.89  -1
  10  10   5    3.28    2.89   2
  12 -11  -5   -0.49    3.40  -1
  11  11   5   -0.49    3.40   2
  13  10   0    6.29    2.38  -1
  13 -10   0    6.29    2.38   2
  14  11   1    0.68    3.71  -1
  14 -11  -1    0.68    3.71   2
  18   2  -5    0.30    5.99  -1
  17  -2   5    0.30    5.99   2
  -1 -15   3    1.14    3.20  -1
   0  15  -3    1.14    3.20   2
   4 -14  -2    3.36    2.94  -1
   4  14   2    3.36    2.94   2
   4   8   6   10.81    2.65  -1
   5  -8  -6   10.81    2.65   2
   5 -15  -2    1.79    3.28  -1
   5  15   2    1.79    3.28   2
   6 -16  -2    3.61    4.15  -1
   6  16   2    3.61    4.15   2
   7   9   2   87.57    3.03  -1
   7  -9  -2   87.57    3.03   2
  10  -3  -5    1.54    2.29  -1
   9   3   5    1.54    2.29   2
  14   1  -5   -1.13    3.50  -1
  13  -1   5   -1.13    3.50   2
  -3 -12   5    3.93    3.21  -1
  -2  12  -5    3.93    3.21   2
  -3  -3   8   10.93    3.21  -1
  -1   3  -8   10.93    3.21   2
  -2 -14   4   12.58    3.25  -1
  -1  14  -4   12.58    3.25   2
  -2  -2   9    5.41    2.82  -1
   0   2  -9    5.41    2.82   2
  -1   2   8    1.11    2.56  -1
   1  -2  -8    1.11    2.56   2
  -1   3   4   44.85    2.36  -1
   0  -3  -4   44.85    2.36   2
   1 -14   0   11.25    2.11  -1
   1  14   0   11.25    2.11   2
   1   2  10   16.61    4.04  -1
   3  -2 -10   16.61    4.04   2
   2 -17   1    1.34    4.06  -1
   2  17  -1    1.34    4.06   2
   3 -15  -1   -0.03    2.64  -1
   3  15   1   -0.03    2.64   2
   3   7   7    2.55    3.00  -1
   5  -7  -7    2.55    3.00   2
   4 -16  -1    2.26    3.16  -1
   4  16   1    2.26    3.16   2
   4 -10  -3   54.30    2.72  -1
   3  10   3   54.30    2.72   2
   4   8   4   50.44    2.20  -1
   5  -8  -4   50.44    2.20   2
   5 -12  -3   27.09    2.51  -1
   4  12   3   27.09    2.51   2
   5   8   8    2.84    2.91  -1
   7  -8  -8    2.84    2.91   2
   6  -9  -4   67.41    2.63  -1
   5   9   4   67.41    2.63   2
   6  -8  -4   41.71    2.43  -1
   5   8   4   41.71    2.43   2
   6  -4  -4   12.12    2.07  -1
   5   4   4   12.12    2.07   2
   6   9   3    0.53    2.55  -1
   7  -9  -3    0.53    2.55   2
   7 -11  -4    4.36    2.09  -1
   6  11   4    4.36    2.09   2
   8 -12  -4    6.59    2.47  -1
   7  12   4    6.59    2.47   2
   8   8   0   53.32    2.31  -1
   8  -8   0   53.32    2.31   2
   8  10   3    2.34    2.43  -1
   9 -10  -3    2.34    2.43   2
   9  -7  -5    7.89    2.27  -1
   8   7   5    7.89    2.27   2
   9  -6  -5   20.56    2.08  -1
   8   6   5   20.56    2.08   2
  10 -14  -4    0.45    2.65  -1
   9  14   4    0.45    2.65   2
  10 -10  -5    9.01    2.88  -1
   9  10   5    9.01    2.88   2
  10  -9  -5    3.36    1.64  -1
   9   9   5    3.36    1.64   2
  10  11   4   23.13    3.18  -1
  11 -11  -4   23.13    3.18   2
  10  11   5    1.30    3.22  -1
  11 -11  -5    1.30    3.22   2
  11 -11  -5    4.79    3.10  -1
  10  11   5    4.79    3.10   2
  11  10   1    7.03    2.71  -1
  11 -10  -1    7.03    2.71   2
  14   9  -1    0.85    3.43  -1
  14  -9   1    0.85    3.43   2
  14  10   0    1.22    2.53  -1
  14 -10   0    1.22    2.53   2
  15  11   1    0.04    3.42  -1
  15 -11  -1    0.04    3.42   2
  17   2  -5    0.53    5.80  -1
  16  -2   5    0.53    5.80   2
  -4  -8   4  117.76    4.07  -1
  -3   8  -4  117.76    4.07   2
  -3 -12   4   35.49    2.63  -1
  -2  12  -4   35.49    2.63   2
  -1  -2  10    0.87    3.97  -1
   1   2 -10    0.87    3.97   2
   1 -12  -1   27.11    2.11  -1
   1  12   1   27.11    2.11   2
   0   0  10    2.42    4.45  -1
   2   0 -10    2.42    4.45   2
   2 -11  -2  116.07    3.03  -1
   2  11   2  116.07    3.03   2
   2 -14  -1    6.32    2.65  -1
   2  14   1    6.32    2.65   2
   3 -13  -2    5.69    2.76  -1
   3  13   2    5.69    2.76   2
   3   7   6  124.37    3.04  -1
   4  -7  -6  124.37    3.04   2
   4   8   5    2.41    1.80  -1
   5  -8  -5    2.41    1.80   2
   5   7   1   41.20    2.20  -1
   5  -7  -1   41.20    2.20   2
   6   9   6   -0.15    2.83  -1
   7  -9  -6   -0.15    2.83   2
   9  -5  -5   38.74    2.46  -1
   8   5   5   38.74    2.46   2
   8  10   6    2.09    2.89  -1
   9 -10  -6    2.09    2.89   2
  11  -1  -5   39.76    2.76  -1
  10   1   5   39.76    2.76   2
  -2 -10   1   30.96    2.57  -1
  -2  10  -1   30.96    2.57   2
  -1 -13   1    5.24    2.55  -1
  -1  13  -1    5.24    2.55   2
  -1 -10   0   17.28    1.88  -1
  -1  10   0   17.28    1.88   2
  -1   0   9   -0.21    2.83  -1
   1   0  -9   -0.21    2.83   2
  -1   3   5  158.12    2.76  -1
   0  -3  -5  158.12    2.76   2
   0 -13   0    1.64    1.83  -1
   0  13   0    1.64    1.83   2
   0   2   9   11.16    2.35  -1
   2  -2  -9   11.16    2.35   2
   0   3   8    3.83    2.49  -1
   2  -3  -8    3.83    2.49   2
   1 -16   1    1.96    2.74  -1
   1  16  -1    1.96    2.74   2
   2 -16   0   37.95    2.77  -1
   2  16   0   37.95    2.77   2
   2   3  10    0.84    3.44  -1
   4  -3 -10    0.84    3.44   2
   3 -17   0    2.48    3.16  -1
   3  17   0    2.48    3.16   2
   3   6   8    5.93    3.08  -1
   5  -6  -8    5.93    3.08   2
   3   7   4    6.18    2.02  -1
   4  -7  -4    6.18    2.02   2
   4 -11  -3   22.03    2.52  -1
   3  11   3   22.03    2.52   2
   4   6   9    2.56    2.98  -1
   6  -6  -9    2.56    2.98   2
   4   7   8    2.55    2.70  -1
   6  -7  -8    2.55    2.70   2
   5 -13  -3    3.85    3.08  -1
   4  13   3    3.85    3.08   2
   5   6   0    9.93    1.78  -1
   5  -6   0    9.93    1.78   2
   6 -10  -4   15.35    2.07  -1
   5  10   4   15.35    2.07   2
   6  -3  -4   58.77    2.60  -1
   5   3   4   58.77    2.60   2
   6   8   8    3.72    3.85  -1
   8  -8  -8    3.72    3.85   2
   6   9   4    6.35    2.18  -1
   7  -9  -4    6.35    2.18   2
   6   9   5   -0.02    2.13  -1
   7  -9  -5   -0.02    2.13   2
   7 -15  -3    3.86    3.23  -1
   6  15   3    3.86    3.23   2
   7 -12  -4    4.60    2.30  -1
   6  12   4    4.60    2.30   2
   7  -1  -4  135.23    3.52  -1
   6   1   4  135.23    3.52   2
   8 -13  -4    0.03    2.94  -1
   7  13   4    0.03    2.94   2
   8  10   4    9.07    2.60  -1
   9 -10  -4    9.07    2.60   2
   8  10   5    4.97    2.38  -1
   9 -10  -5    4.97    2.38   2
   9 -14  -4    3.52    3.83  -1
   8  14   4    3.52    3.83   2
   9  -9  -5   12.65    2.57  -1
   8   9   5   12.65    2.57   2
   9  -8  -5    1.38    2.03  -1
   8   8   5    1.38    2.03   2
   9  -4  -5   45.44    2.49  -1
   8   4   5   45.44    2.49   2
  10 -11  -5    1.23    2.71  -1
   9  11   5    1.23    2.71   2
  10  -2  -5   12.34    2.71  -1
   9   2   5   12.34    2.71   2
  11 -12  -5   -0.43    3.49  -1
  10  12   5   -0.43    3.49   2
  11   8  -1   17.41    2.89  -1
  11  -8   1   17.41    2.89   2
  11   9   0   95.06    2.96  -1
  11  -9   0   95.06    2.96   2
  11  11   4    3.50    3.53  -1
  12 -11  -4    3.50    3.53   2
  11  11   5    1.60    3.28  -1
  12 -11  -5    1.60    3.28   2
  12   0  -5   -0.35    2.76  -1
  11   0   5   -0.35    2.76   2
  15   9  -1    2.02    3.85  -1
  15  -9   1    2.02    3.85   2
  15  10   0    0.82    2.76  -1
  15 -10   0    0.82    2.76   2
  -3  -1   5   28.47    2.57  -1
  -2   1  -5   28.47    2.57   2
  -2 -14   3    1.17    2.97  -1
  -1  14  -3    1.17    2.97   2
   0 -10  -1    1.87    1.99  -1
   0  10   1    1.87    1.99   2
  -1 -16   4   16.68    3.90  -1
   0  16  -4   16.68    3.90   2
  -1  -3  10    8.78    5.00  -1
   1   3 -10    8.78    5.00   2
   1   5   6   34.12    2.63  -1
   2  -5  -6   34.12    2.63   2
   2 -12  -2   17.62    2.52  -1
   2  12   2   17.62    2.52   2
   2   6   6   18.10    2.13  -1
   3  -6  -6   18.10    2.13   2
   3   7   5   34.90    2.10  -1
   4  -7  -5   34.90    2.10   2
   4   6   1  158.64    3.06  -1
   4  -6  -1  158.64    3.06   2
   4 -15  -2    7.84    3.44  -1
   4  15   2    7.84    3.44   2
   5 -16  -2    3.70    3.50  -1
   5  16   2    3.70    3.50   2
   7   8   1   86.63    2.81  -1
   7  -8  -1   86.63    2.81   2
   9   9   1   39.84    2.72  -1
   9  -9  -1   39.84    2.72   2
  12  10   1   10.73    3.00  -1
  12 -10  -1   10.73    3.00   2
  -4  -9   5    3.33    3.35  -1
  -3   9  -5    3.33    3.35   2
  -3  -9   8    0.35    7.72  -1
  -1   9  -8    0.35    7.72   2
  -3  -4   8    2.05    3.52  -1
  -1   4  -8    2.05    3.52   2
  -2  -3   9    0.41    2.86  -1
   0   3  -9    0.41    2.86   2
  -2   1   4   42.31    2.33  -1
  -1  -1  -4   42.31    2.33   2
  -1 -11   0    3.02    1.74  -1
  -1  11   0    3.02    1.74   2
   0 -15   1    3.84    2.84  -1
   0  15  -1    3.84    2.84   2
   0   4   4   75.26    2.27  -1
   1  -4  -4   75.26    2.27   2
   0   4   5   10.06    1.84  -1
   1  -4  -5   10.06    1.84   2
   1 -15   0    5.47    2.28  -1
   1  15   0    5.47    2.28   2
   1 -13  -1    9.50    2.15  -1
   1  13   1    9.50    2.15   2
   1   3   9    2.35    2.41  -1
   3  -3  -9    2.35    2.41   2
   1   5   4  146.80    2.94  -1
   2  -5  -4  146.80    2.94   2
   2   3   0  208.11    4.28  -1
   2  -3   0  208.11    4.28   2
   2   4   9    3.70    2.50  -1
   4  -4  -9    3.70    2.50   2
   2   5   8    2.98    2.48  -1
   4  -5  -8    2.98    2.48   2
   2   6   4   65.34    2.23  -1
   3  -6  -4   65.34    2.23   2
   2   6   5    9.37    1.90  -1
   3  -6  -5    9.37    1.90   2
   3 -16  -1   -0.06    3.33  -1
   3  16   1   -0.06    3.33   2
   3  -9  -3   38.18    2.78  -1
   2   9   3   38.18    2.78   2
   3   5   9    0.08    2.71  -1
   5  -5  -9    0.08    2.71   2
   4 -17  -1    3.25    3.22  -1
   4  17   1    3.25    3.22   2
   4 -12  -3   -0.32    2.87  -1
   3  12   3   -0.32    2.87   2
   4   5   0   93.53    2.46  -1
   4  -5   0   93.53    2.46   2
   5  -7  -4    9.16    2.41  -1
   4   7   4    9.16    2.41   2
   5   8   6    0.07    2.77  -1
   6  -8  -6    0.07    2.77   2
   6 -15  -3   11.12    3.86  -1
   5  15   3   11.12    3.86   2
   6 -11  -4    2.12    2.18  -1
   5  11   4    2.12    2.18   2
   7   6  -1    9.90    2.41  -1
   7  -6   1    9.90    2.41   2
   7   9   3   15.72    2.58  -1
   8  -9  -3   15.72    2.58   2
   8 -14  -4    0.34    2.99  -1
   7  14   4    0.34    2.99   2
   9 -10  -5    2.41    2.43  -1
   8  10   5    2.41    2.43   2
   9  10   6    5.04    3.24  -1
  10 -10  -6    5.04    3.24   2
  12  11   4    1.78    3.55  -1
  13 -11  -4    1.78    3.55   2
  12  11   5    0.33    3.62  -1
  13 -11  -5    0.33    3.62   2
  16   2  -5    5.47    5.07  -1
  15  -2   5    5.47    5.07   2
  16  10   0    1.53    2.93  -1
  16 -10   0    1.53    2.93   2
  17  10   0    0.56    3.55  -1
  17 -10   0    0.56    3.55   2
  -4  -9   4   14.26    2.61  -1
  -3   9  -4   14.26    2.61   2
  -2   1   5    8.40    2.08  -1
  -1  -1  -5    8.40    2.08   2
   0 -11  -1   65.59    2.54  -1
   0  11   1   65.59    2.54   2
  -1 -16   3    6.14    3.69  -1
   0  16  -3    6.14    3.69   2
  -1  -4  10    2.96    4.81  -1
   1   4 -10    2.96    4.81   2
   1   5   5    5.07    1.84  -1
   2  -5  -5    5.07    1.84   2
   2 -15  -1    0.02    2.81  -1
   2  15   1    0.02    2.81   2
   3   5   1  224.89    3.46  -1
   3  -5  -1  224.89    3.46   2
   1   1  10   -0.32    3.96  -1
   3  -1 -10   -0.32    3.96   2
   8  -7  -5   34.06    2.12  -1
   7   7   5   34.06    2.12   2
   7   9   6    2.75    2.56  -1
   8  -9  -6    2.75    2.56   2
   9  -3  -5   58.38    2.72  -1
   8   3   5   58.38    2.72   2
  10 -12  -5    6.03    2.69  -1
   9  12   5    6.03    2.69   2
  13  -7  -6    9.20    3.21  -1
  12   7   6    9.20    3.21   2
  13  -8  -6    8.94    3.73  -1
  12   8   6    8.94    3.73   2
  -3 -13   5    7.36    3.71  -1
  -2  13  -5    7.36    3.71   2
  -3  -5   8    8.37    3.72  -1
  -1   5  -8    8.37    3.72   2
  -2 -15   4   -0.08    3.57  -1
  -1  15  -4   -0.08    3.57   2
  -2 -15   5    0.35    3.97  -1
  -1  15  -5    0.35    3.97   2
  -1 -14   1   23.19    2.70  -1
  -1  14  -1   23.19    2.70   2
  -1   1   8    0.23    2.54  -1
   1  -1  -8    0.23    2.54   2
   0 -14   0   19.98    2.07  -1
   0  14   0   19.98    2.07   2
   0   1   9    3.47    2.34  -1
   2  -1  -9    3.47    2.34   2
   1 -17   1    8.29    4.07  -1
   1  17  -1    8.29    4.07   2
   2 -17   0   -0.07    2.98  -1
   2  17   0   -0.07    2.98   2
   2   2  10    0.39    4.00  -1
   4  -2 -10    0.39    4.00   2
   3 -10  -3   20.13    2.65  -1
   2  10   3   20.13    2.65   2
   3   4   0  441.23    5.09  -1
   3  -4   0  441.23    5.09   2
   5 -14  -3    1.19    2.84  -1
   4  14   3    1.19    2.84   2
   5  -9  -4    8.24    2.01  -1
   4   9   4    8.24    2.01   2
   5  -8  -4   33.48    2.11  -1
   4   8   4   33.48    2.11   2
   5  -6  -4   11.30    1.98  -1
   4   6   4   11.30    1.98   2
   5  -5  -4   50.50    2.17  -1
   4   5   4   50.50    2.17   2
   5   6   9    1.34    3.17  -1
   7  -6  -9    1.34    3.17   2
   5   7   8   -1.78    3.15  -1
   7  -7  -8   -1.78    3.15   2
   5   8   4   28.57    2.35  -1
   6  -8  -4   28.57    2.35   2
   5   8   5   10.22    2.06  -1
   6  -8  -5   10.22    2.06   2
   6 -12  -4    3.79    2.39  -1
   5  12   4    3.79    2.39   2
   7 -13  -4    0.05    2.59  -1
   6  13   4    0.05    2.59   2
   7   7   0  113.90    2.55  -1
   7  -7   0  113.90    2.55   2
   7   8   8    1.15    3.51  -1
   9  -8  -8    1.15    3.51   2
   7   9   4   25.66    2.08  -1
   8  -9  -4   25.66    2.08   2
   7   9   5    1.56    2.14  -1
   8  -9  -5    1.56    2.14   2
   8  -9  -5    1.71    2.22  -1
   7   9   5    1.71    2.22   2
   8  -8  -5    3.22    2.12  -1
   7   8   5    3.22    2.12   2
   8  -6  -5    3.88    1.88  -1
   7   6   5    3.88    1.88   2
   8  -5  -5   33.98    2.31  -1
   7   5   5   33.98    2.31   2
   9 -11  -5    3.66    2.66  -1
   8  11   5    3.66    2.66   2
   9   7  -1   40.24    3.12  -1
   9  -7   1   40.24    3.12   2
   9   8   0   52.56    2.21  -1
   9  -8   0   52.56    2.21   2
   9  10   4    7.58    2.45  -1
  10 -10  -4    7.58    2.45   2
   9  10   5    7.38    1.89  -1
  10 -10  -5    7.38    1.89   2
  10  10   6    4.97    3.91  -1
  11 -10  -6    4.97    3.91   2
  12   9   0   -0.04    2.05  -1
  12  -9   0   -0.04    2.05   2
  13  -5  -6    3.10    3.30  -1
  12   5   6    3.10    3.30   2
  13   1  -5    5.10    3.35  -1
  12  -1   5    5.10    3.35   2
  13  10   1    9.80    2.99  -1
  13 -10  -1    9.80    2.99   2
  13  11   4    6.01    4.10  -1
  14 -11  -4    6.01    4.10   2
  -3 -13   4    7.87    2.71  -1
  -2  13  -4    7.87    2.71   2
  -2 -15   3    1.69    3.59  -1
  -1  15  -3    1.69    3.59   2
   1 -14  -1   24.24    2.61  -1
   1  14   1   24.24    2.61   2
   3 -15  -2    2.99    3.38  -1
   3  15   2    2.99    3.38   2
   4 -16  -2   -3.38    3.83  -1
   4  16   2   -3.38    3.83   2
   4   7   6    2.68    2.12  -1
   5  -7  -6    2.68    2.12   2
  10   9   1   40.77    2.53  -1
  10  -9  -1   40.77    2.53   2
  12  -7  -6   11.37    3.46  -1
  11   7   6   11.37    3.46   2
  13  -4  -6   -0.32    3.58  -1
  12   4   6   -0.32    3.58   2
  -4 -10   5   57.83    4.04  -1
  -3  10  -5   57.83    4.04   2
  -2 -12   1    8.16    2.40  -1
  -2  12  -1    8.16    2.40   2
  -2  -4   9    2.95    2.91  -1
   0   4  -9    2.95    2.91   2
  -1 -12   0   12.75    1.92  -1
  -1  12   0   12.75    1.92   2
   0 -16   1    4.59    3.35  -1
   0  16  -1    4.59    3.35   2
   0 -12  -1   57.08    2.29  -1
   0  12   1   57.08    2.29   2
   0   2   8   11.66    2.68  -1
   2  -2  -8   11.66    2.68   2
   1 -16   0   -0.05    2.47  -1
   1  16   0   -0.05    2.47   2
   1   2   9   22.78    2.68  -1
   3  -2  -9   22.78    2.68   2
   3 -17  -1   -1.76    3.75  -1
   3  17   1   -1.76    3.75   2
   3 -11  -3   14.70    2.48  -1
   2  11   3   14.70    2.48   2
   3   4   9   18.64    2.85  -1
   5  -4  -9   18.64    2.85   2
   3   5   8   -0.24    3.03  -1
   5  -5  -8   -0.24    3.03   2
   4   5   9    2.10    2.74  -1
   6  -5  -9    2.10    2.74   2
   4   6   8    9.51    2.73  -1
   6  -6  -8    9.51    2.73   2
   4   7   4    6.18    2.34  -1
   5  -7  -4    6.18    2.34   2
   4   7   5  103.05    2.49  -1
   5  -7  -5  103.05    2.49   2
   5 -15  -3   -1.99    3.73  -1
   4  15   3   -1.99    3.73   2
   5 -10  -4   37.71    2.37  -1
   4  10   4   37.71    2.37   2
   5  -4  -4   30.93    2.33  -1
   4   4   4   30.93    2.33   2
   6 -16  -3   -2.16    4.30  -1
   5  16   3   -2.16    4.30   2
   6  -2  -4    3.81    2.27  -1
   5   2   4    3.81    2.27   2
   7 -14  -4    0.82    3.47  -1
   6  14   4    0.82    3.47   2
   8 -10  -5   18.78    2.45  -1
   7  10   5   18.78    2.45   2
   8  -4  -5   60.61    2.62  -1
   7   4   5   60.61    2.62   2
   8   9   3    6.01    2.52  -1
   9  -9  -3    6.01    2.52   2
   8   9   6    0.42    3.32  -1
   9  -9  -6    0.42    3.32   2
   9 -12  -5    1.06    3.03  -1
   8  12   5    1.06    3.03   2
  10 -13  -5    2.28    2.31  -1
   9  13   5    2.28    2.31   2
  10  -1  -5   33.67    2.89  -1
   9   1   5   33.67    2.89   2
  10  10   4    6.39    2.81  -1
  11 -10  -4    6.39    2.81   2
  10  10   5    1.14    2.70  -1
  11 -10  -5    1.14    2.70   2
  11  10   6    1.51    4.20  -1
  12 -10  -6    1.51    4.20   2
  12  -8  -6    2.57    3.23  -1
  11   8   6    2.57    3.23   2
  12  -6  -6    3.23    3.30  -1
  11   6   6    3.23    3.30   2
  12   8  -1   49.96    3.37  -1
  12  -8   1   49.96    3.37   2
  14  10   1    1.80    3.29  -1
  14 -10  -1    1.80    3.29   2
  -4 -10   4    1.69    2.31  -1
  -3  10  -4    1.69    2.31   2
  -3 -13   3    3.65    2.97  -1
  -2  13  -3    3.65    2.97   2
  -1  -7  -1   32.59    2.38  -1
  -1   7   1   32.59    2.38   2
  -1  -8  -1   27.60    2.21  -1
  -1   8   1   27.60    2.21   2
   0   3   6    9.50    2.28  -1
   1  -3  -6    9.50    2.28   2
   2 -14  -2   10.13    3.18  -1
   2  14   2   10.13    3.18   2
   2 -16  -1    5.57    2.80  -1
   2  16   1    5.57    2.80   2
   2   5   6   17.22    2.51  -1
   3  -5  -6   17.22    2.51   2
   1   0  10    0.67    3.94  -1
   3   0 -10    0.67    3.94   2
   3   6   6    4.11    2.12  -1
   4  -6  -6    4.11    2.12   2
   6   7   1    3.01    1.85  -1
   6  -7  -1    3.01    1.85   2
   6   8   6   16.89    2.42  -1
   7  -8  -6   16.89    2.42   2
   7   8   2   55.45    2.79  -1
   7  -8  -2   55.45    2.79   2
   8   8   1   13.83    2.31  -1
   8  -8  -1   13.83    2.31   2
   9  -2  -5    7.33    2.70  -1
   8   2   5    7.33    2.70   2
  11   0  -5   -0.10    2.68  -1
  10   0   5   -0.10    2.68   2
  12  -5  -6   -0.60    3.03  -1
  11   5   6   -0.60    3.03   2
  -3  -6   8   20.05    4.05  -1
  -1   6  -8   20.05    4.05   2
  -2  -9   0   18.66    1.75  -1
  -2   9   0   18.66    1.75   2
  -2  -8   0   46.79    1.99  -1
  -2   8   0   46.79    1.99   2
  -2  -7   0   57.41    2.17  -1
  -2   7   0   57.41    2.17   2
  -2  -6   0  225.38    3.31  -1
  -2   6   0  225.38    3.31   2
  -2  -5   9   -0.26    3.18  -1
   0   5  -9   -0.26    3.18   2
  -1 -15   1    2.35    2.81  -1
  -1  15  -1    2.35    2.81   2
  -1 -13   0   15.02    1.90  -1
  -1  13   0   15.02    1.90   2
  -1   2   4   99.56    2.89  -1
   0  -2  -4   99.56    2.89   2
  -1   2   5   87.38    2.45  -1
   0  -2  -5   87.38    2.45   2
   0 -15   0    2.41    2.23  -1
   0  15   0    2.41    2.23   2
   2   3   9   13.33    2.64  -1
   4  -3  -9   13.33    2.64   2
   2   4   8    7.14    2.62  -1
   4  -4  -8    7.14    2.62   2
   3 -12  -3   20.05    2.85  -1
   2  12   3   20.05    2.85   2
   4 -14  -3    0.99    3.24  -1
   3  14   3    0.99    3.24   2
   5 -11  -4    6.82    2.08  -1
   4  11   4    6.82    2.08   2
   6 -13  -4    1.85    2.51  -1
   5  13   4    1.85    2.51   2
   6   6   9    0.39    3.46  -1
   8  -6  -9    0.39    3.46   2
   6   7   8    0.20    3.22  -1
   8  -7  -8    0.20    3.22   2
   6   8   4    8.92    2.09  -1
   7  -8  -4    8.92    2.09   2
   6   8   5   22.60    2.16  -1
   7  -8  -5   22.60    2.16   2
   7  -9  -5   -1.13    2.19  -1
   6   9   5   -1.13    2.19   2
   7  -8  -5   16.69    2.09  -1
   6   8   5   16.69    2.09   2
   7  -7  -5   24.23    2.03  -1
   6   7   5   24.23    2.03   2
   7  -6  -5    9.65    2.10  -1
   6   6   5    9.65    2.10   2
   8 -11  -5   11.65    1.97  -1
   7  11   5   11.65    1.97   2
   8   9   4   18.59    2.71  -1
   9  -9  -4   18.59    2.71   2
   8   9   5   12.92    2.38  -1
   9  -9  -5   12.92    2.38   2
   9 -13  -5    2.06    3.36  -1
   8  13   5    2.06    3.36   2
  11  -7  -6    0.43    3.18  -1
  10   7   6    0.43    3.18   2
  11  10   4    1.40    3.23  -1
  12 -10  -4    1.40    3.23   2
  11  10   5    4.63    2.94  -1
  12 -10  -5    4.63    2.94   2
  13   9   0    7.96    2.38  -1
  13  -9   0    7.96    2.38   2
  15   2  -5    2.58    4.80  -1
  14  -2   5    2.58    4.80   2
  15  10   1   -1.66    3.61  -1
  15 -10  -1   -1.66    3.61   2
  16  10   1    4.87    3.95  -1
  16 -10  -1    4.87    3.95   2
  -1 -10  -1   35.57    2.41  -1
  -1  10   1   35.57    2.41   2
   0 -13  -1    7.90    2.23  -1
   0  13   1    7.90    2.23   2
   1 -15  -1   -0.48    2.25  -1
   1  15   1   -0.48    2.25   2
   3 -16  -2    0.80    3.74  -1
   3  16   2    0.80    3.74   2
   3   6   5    1.77    1.78  -1
   4  -6  -5    1.77    1.78   2
   2   1  10    0.90    3.92  -1
   4  -1 -10    0.90    3.92   2
   5   7   6   33.77    2.90  -1
   6  -7  -6   33.77    2.90   2
   9   9   6    2.64    2.94  -1
  10  -9  -6    2.64    2.94   2
  11  -6  -6   15.25    3.07  -1
  10   6   6   15.25    3.07   2
  11  -9  -6    1.72    3.20  -1
  10   9   6    1.72    3.20   2
  11   9   1   49.99    2.73  -1
  11  -9  -1   49.99    2.73   2
  12  -4  -6   13.09    3.09  -1
  11   4   6   13.09    3.09   2
  -3 -14   4    0.32    3.02  -1
  -2  14  -4    0.32    3.02   2
  -3 -14   5   -0.10    4.28  -1
  -2  14  -5   -0.10    4.28   2
  -3  -8   8    7.28    5.31  -1
  -1   8  -8    7.28    5.31   2
  -3  -7   8   10.06    4.60  -1
  -1   7  -8   10.06    4.60   2
  -2 -16   4    0.31    3.89  -1
  -1  16  -4    0.31    3.89   2
  -2 -13   1    2.11    2.49  -1
  -2  13  -1    2.11    2.49   2
  -2 -10   0   16.67    1.86  -1
  -2  10   0   16.67    1.86   2
  -1  -2   0   91.08    3.62  -1
  -1   2   0   91.08    3.62   2
   0 -17   1    4.35    4.03  -1
   0  17  -1    4.35    4.03   2
   0   0   9    0.61    2.34  -1
   2   0  -9    0.61    2.34   2
   0   3   5  153.85    2.84  -1
   1  -3  -5  153.85    2.84   2
   1 -17   0   -0.76    3.15  -1
   1  17   0   -0.76    3.15   2
   2 -10  -3  113.19    3.05  -1
   1  10   3  113.19    3.05   2
   2   5   5   64.42    2.44  -1
   3  -5  -5   64.42    2.44   2
   3 -13  -3    3.88    2.82  -1
   2  13   3    3.88    2.82   2
   3   2  10    0.73    3.35  -1
   5  -2 -10    0.73    3.35   2
   3   6   4    2.71    2.00  -1
   4  -6  -4    2.71    2.00   2
   4 -10  -4   -3.91    2.24  -1
   3  10   4   -3.91    2.24   2
   4  -9  -4   14.77    2.20  -1
   3   9   4   14.77    2.20   2
   4  -8  -4  106.40    2.49  -1
   3   8   4  106.40    2.49   2
   4  -7  -4    9.53    2.16  -1
   3   7   4    9.53    2.16   2
   4  -6  -4    2.33    1.97  -1
   3   6   4    2.33    1.97   2
   5 -16  -3   -2.67    4.14  -1
   4  16   3   -2.67    4.14   2
   5 -12  -4   -1.16    2.42  -1
   4  12   4   -1.16    2.42   2
   5  -3  -4   39.10    2.45  -1
   4   3   4   39.10    2.45   2
   5   5   9   -0.06    3.06  -1
   7  -5  -9   -0.06    3.06   2
   5   6   8   -1.11    3.43  -1
   7  -6  -8   -1.11    3.43   2
   6 -14  -4   16.14    3.46  -1
   5  14   4   16.14    3.46   2
   6   6   0    3.46    1.69  -1
   6  -6   0    3.46    1.69   2
   7 -15  -4    2.89    3.30  -1
   6  15   4    2.89    3.30   2
   7 -10  -5    0.88    2.43  -1
   6  10   5    0.88    2.43   2
   7  -5  -5    1.87    2.10  -1
   6   5   5    1.87    2.10   2
   7   7   8   -2.04    3.23  -1
   9  -7  -8   -2.04    3.23   2
   7   8   6   11.11    3.03  -1
   8  -8  -6   11.11    3.03   2
   8 -12  -5    6.21    1.75  -1
   7  12   5    6.21    1.75   2
   8  -3  -5   43.45    2.25  -1
   7   3   5   43.45    2.25   2
   9   9   3    1.27    2.69  -1
  10  -9  -3    1.27    2.69   2
  10   7  -1   59.05    2.89  -1
  10  -7   1   59.05    2.89   2
  10   8   0  256.69    3.56  -1
  10  -8   0  256.69    3.56   2
  11 -10  -6    4.10    3.97  -1
  10  10   6    4.10    3.97   2
  11  -5  -6    1.27    3.03  -1
  10   5   6    1.27    3.03   2
  12  10   4    4.64    3.33  -1
  13 -10  -4    4.64    3.33   2
  12  10   5   11.04    3.17  -1
  13 -10  -5   11.04    3.17   2
  13   8  -1   -0.52    2.85  -1
  13  -8   1   -0.52    2.85   2
  14   9   0    2.93    2.34  -1
  14  -9   0    2.93    2.34   2
  -4 -11   4    3.46    2.82  -1
  -3  11  -4    3.46    2.82   2
  -3  -2   5   29.21    2.63  -1
  -2   2  -5   29.21    2.63   2
  -1 -11  -1   69.24    2.55  -1
  -1  11   1   69.24    2.55   2
  -2 -16   3    0.62    3.72  -1
  -1  16  -3    0.62    3.72   2
  -1 -17   2   -0.33    4.21  -1
   0  17  -2   -0.33    4.21   2
   1   4   5   30.51    2.33  -1
   2  -4  -5   30.51    2.33   2
   0  -3  10    5.89    4.08  -1
   2   3 -10    5.89    4.08   2
   2 -15  -2   11.92    3.35  -1
   2  15   2   11.92    3.35   2
   2 -17  -1    2.47    3.24  -1
   2  17   1    2.47    3.24   2
   1  -1  10    2.38    4.00  -1
   3   1 -10    2.38    4.00   2
   5   6   1  136.49    3.03  -1
   5  -6  -1  136.49    3.03   2
   7 -11  -5    8.62    2.27  -1
   6  11   5    8.62    2.27   2
   9   9   5    4.51    2.17  -1
  10  -9  -5    4.51    2.17   2
  11 -11  -6    1.23    4.37  -1
  10  11   6    1.23    4.37   2
  -4 -11   5   39.77    3.73  -1
  -3  11  -5   39.77    3.73   2
  -2 -11   0   46.18    2.03  -1
  -2  11   0   46.18    2.03   2
  -2  -6   9    7.65    3.37  -1
   0   6  -9    7.65    3.37   2
  -2  -5   0  251.75    3.71  -1
  -2   5   0  251.75    3.71   2
  -1 -14   0   12.97    2.08  -1
  -1  14   0   12.97    2.08   2
   0 -16   0   34.03    2.54  -1
   0  16   0   34.03    2.54   2
   0 -14  -1    5.23    2.21  -1
   0  14   1    5.23    2.21   2
   0   1   8   -0.07    2.59  -1
   2  -1  -8   -0.07    2.59   2
   0   3   4   32.80    1.94  -1
   1  -3  -4   32.80    1.94   2
   1 -16  -1    0.19    3.04  -1
   1  16   1    0.19    3.04   2
   1   1   9   18.49    2.44  -1
   3  -1  -9   18.49    2.44   2
   1   4   4   37.10    2.01  -1
   2  -4  -4   37.10    2.01   2
   2 -11  -3   26.00    2.60  -1
   1  11   3   26.00    2.60   2
   2   2   9    0.14    2.51  -1
   4  -2  -9    0.14    2.51   2
   2   5   4  158.83    2.68  -1
   3  -5  -4  158.83    2.68   2
   3 -14  -3    0.55    3.05  -1
   2  14   3    0.55    3.05   2
   3   3   9    0.57    2.41  -1
   5  -3  -9    0.57    2.41   2
   3   4   8   -1.45    2.75  -1
   5  -4  -8   -1.45    2.75   2
   4 -15  -3   -1.18    3.00  -1
   3  15   3   -1.18    3.00   2
   4 -11  -4    2.39    2.17  -1
   3  11   4    2.39    2.17   2
   4  -5  -4   57.04    2.22  -1
   3   5   4   57.04    2.22   2
   4   4   9    1.75    2.89  -1
   6  -4  -9    1.75    2.89   2
   4   5   8   12.79    3.13  -1
   6  -5  -8   12.79    3.13   2
   4   6   6   31.30    2.27  -1
   5  -6  -6   31.30    2.27   2
   5 -13  -4    5.21    2.30  -1
   4  13   4    5.21    2.30   2
   5   7   4    8.82    1.84  -1
   6  -7  -4    8.82    1.84   2
   5   7   5    5.02    2.00  -1
   6  -7  -5    5.02    2.00   2
   6 -15  -4   -0.31    3.26  -1
   5  15   4   -0.31    3.26   2
   6  -1  -4  237.39    4.32  -1
   5   1   4  237.39    4.32   2
   7 -12  -5    1.94    2.67  -1
   6  12   5    1.94    2.67   2
   7   0  -4   45.53    2.94  -1
   6   0   4   45.53    2.94   2
   7   8   3   13.33    2.60  -1
   8  -8  -3   13.33    2.60   2
   7   8   5    1.79    2.29  -1
   8  -8  -5    1.79    2.29   2
   8 -13  -5    4.84    2.04  -1
   7  13   5    4.84    2.04   2
   8   1  -4    8.01    2.96  -1
   7  -1   4    8.01    2.96   2
   8   6  -1   31.88    2.83  -1
   8  -6   1   31.88    2.83   2
   8   7   0  126.33    2.81  -1
   8  -7   0  126.33    2.81   2
   9   8   1   94.38    2.89  -1
   9  -8  -1   94.38    2.89   2
   9   9   4   31.97    2.23  -1
  10  -9  -4   31.97    2.23   2
  10  -9  -6    2.25    2.98  -1
   9   9   6    2.25    2.98   2
  10  -8  -6   -0.06    2.87  -1
   9   8   6   -0.06    2.87   2
  10  -7  -6   -0.53    2.55  -1
   9   7   6   -0.53    2.55   2
  10   9   6    2.27    3.22  -1
  11  -9  -6    2.27    3.22   2
  12   9   1   34.10    2.81  -1
  12  -9  -1   34.10    2.81   2
  13  10   4   17.60    3.66  -1
  14 -10  -4   17.60    3.66   2
  13  10   5    8.36    3.35  -1
  14 -10  -5    8.36    3.35   2
  14   8  -1   22.12    3.55  -1
  14  -8   1   22.12    3.55   2
  15   9   0    2.28    2.67  -1
  15  -9   0    2.28    2.67   2
  16   9   0   -1.22    3.60  -1
  16  -9   0   -1.22    3.60   2
  -1 -12  -1   54.09    2.57  -1
  -1  12   1   54.09    2.57   2
   1 -14  -2    5.84    3.22  -1
   1  14   2    5.84    3.22   2
   3 -17  -2    2.46    4.30  -1
   3  17   2    2.46    4.30   2
   2   0  10   11.71    4.10  -1
   4   0 -10   11.71    4.10   2
   6  -8  -5   15.63    1.94  -1
   5   8   5   15.63    1.94   2
   7  -4  -5   15.75    2.28  -1
   6   4   5   15.75    2.28   2
   7   7   1   30.04    2.45  -1
   7  -7  -1   30.04    2.45   2
  10  -6  -6   -0.15    3.14  -1
   9   6   6   -0.15    3.14   2
  10 -10  -6    6.74    3.39  -1
   9  10   6    6.74    3.39   2
  11  -4  -6    3.90    2.86  -1
  10   4   6    3.90    2.86   2
  12   1  -5   -0.24    3.20  -1
  11  -1   5   -0.24    3.20   2
  -3  -2   4  154.48    4.44  -1
  -2   2  -4  154.48    4.44   2
  -2 -12   0   72.56    2.34  -1
  -2  12   0   72.56    2.34   2
  -2  -7   9    2.57    3.52  -1
   0   7  -9    2.57    3.52   2
  -2  -3   8    1.75    2.92  -1
   0   3  -8    1.75    2.92   2
  -1  -3   9   -0.39    2.74  -1
   1   3  -9   -0.39    2.74   2
   0  -1   9    2.91    2.22  -1
   2   1  -9    2.91    2.22   2
   1   2   8   11.92    2.41  -1
   3  -2  -8   11.92    2.41   2
   2 -12  -3   32.47    2.95  -1
   1  12   3   32.47    2.95   2
   2   3   8   49.60    2.67  -1
   4  -3  -8   49.60    2.67   2
   3   1  10    0.18    3.96  -1
   5  -1 -10    0.18    3.96   2
   4 -16  -3    1.66    4.10  -1
   3  16   3    1.66    4.10   2
   4 -12  -4   15.90    2.48  -1
   3  12   4   15.90    2.48   2
   5 -14  -4    0.21    2.98  -1
   4  14   4    0.21    2.98   2
   6 -10  -5    1.54    2.13  -1
   5  10   5    1.54    2.13   2
   6  -9  -5    5.28    2.17  -1
   5   9   5    5.28    2.17   2
   6  -7  -5    7.96    1.85  -1
   5   7   5    7.96    1.85   2
   6  -6  -5   12.07    2.17  -1
   5   6   5   12.07    2.17   2
   6   5   9   -0.34    3.08  -1
   8  -5  -9   -0.34    3.08   2
   6   6   8    0.90    2.75  -1
   8  -6  -8    0.90    2.75   2
   6   7   6   -2.35    2.33  -1
   7  -7  -6   -2.35    2.33   2
   7 -13  -5    2.90    3.09  -1
   6  13   5    2.90    3.09   2
   7   8   4   25.45    2.11  -1
   8  -8  -4   25.45    2.11   2
   8   7   8    0.06    3.56  -1
  10  -7  -8    0.06    3.56   2
   8   8   6    2.81    2.69  -1
   9  -8  -6    2.81    2.69   2
   9  -1  -5   15.83    2.75  -1
   8   1   5   15.83    2.75   2
  10 -11  -6    0.86    3.56  -1
   9  11   6    0.86    3.56   2
  10   9   4    0.79    2.99  -1
  11  -9  -4    0.79    2.99   2
  10   9   5    4.75    2.53  -1
  11  -9  -5    4.75    2.53   2
  11   8   0   32.11    2.24  -1
  11  -8   0   32.11    2.24   2
  11   9   6   -0.33    3.29  -1
  12  -9  -6   -0.33    3.29   2
  13   9   1    8.60    2.95  -1
  13  -9  -1    8.60    2.95   2
  14  10   4    0.75    4.15  -1
  15 -10  -4    0.75    4.15   2
  15   8  -1   34.26    3.75  -1
  15  -8   1   34.26    3.75   2
  17   9   0    3.63    3.34  -1
  17  -9   0    3.63    3.34   2
  -4 -12   4   13.84    2.88  -1
  -3  12  -4   13.84    2.88   2
  -3 -15   3    1.84    3.55  -1
  -2  15  -3    1.84    3.55   2
  -2  -8   9    3.61    4.37  -1
   0   8  -9    3.61    4.37   2
   0 -15  -1    4.49    2.80  -1
   0  15   1    4.49    2.80   2
   0   2   6   75.90    3.00  -1
   1  -2  -6   75.90    3.00   2
   0  -4  10    1.72    4.22  -1
   2   4 -10    1.72    4.22   2
   2   4   6   48.28    2.70  -1
   3  -4  -6   48.28    2.70   2
   1  -2  10   14.49    4.55  -1
   3   2 -10   14.49    4.55   2
   4   5   1  219.55    3.52  -1
   4  -5  -1  219.55    3.52   2
   4   6   5   54.73    2.07  -1
   5  -6  -5   54.73    2.07   2
   6 -11  -5    9.86    2.26  -1
   5  11   5    9.86    2.26   2
   8  -2  -5  120.37    3.11  -1
   7   2   5  120.37    3.11   2
   9  -7  -6    0.33    3.06  -1
   8   7   6    0.33    3.06   2
   9  -8  -6   12.65    3.06  -1
   8   8   6   12.65    3.06   2
   9  -9  -6    1.63    3.32  -1
   8   9   6    1.63    3.32   2
  -4 -12   5    2.08    3.56  -1
  -3  12  -5    2.08    3.56   2
  -3 -15   4    0.77    2.69  -1
  -2  15  -4    0.77    2.69   2
  -3 -15   5   -0.42    4.70  -1
  -2  15  -5   -0.42    4.70   2
  -2 -15   1    2.49    2.89  -1
  -2  15  -1    2.49    2.89   2
  -2 -13   0    7.24    1.85  -1
  -2  13   0    7.24    1.85   2
  -1 -15   0    5.20    2.17  -1
  -1  15   0    5.20    2.17   2
  -1 -13  -1    5.75    2.17  -1
  -1  13   1    5.75    2.17   2
   0 -17   0   -0.63    3.02  -1
   0  17   0   -0.63    3.02   2
   1 -17  -1    5.30    3.71  -1
   1  17   1    5.30    3.71   2
   1   0   9    1.23    2.80  -1
   3   0  -9    1.23    2.80   2
   2 -13  -3   17.80    2.77  -1
   1  13   3   17.80    2.77   2
   3 -15  -3    1.86    2.90  -1
   2  15   3    1.86    2.90   2
   3 -10  -4   24.30    2.02  -1
   2  10   4   24.30    2.02   2
   3  -9  -4   11.83    2.06  -1
   2   9   4   11.83    2.06   2
   3  -8  -4   66.33    2.23  -1
   2   8   4   66.33    2.23   2
   3  -7  -4   36.78    2.53  -1
   2   7   4   36.78    2.53   2
   4 -13  -4    0.94    2.69  -1
   3  13   4    0.94    2.69   2
   4  -4  -4   21.54    2.22  -1
   3   4   4   21.54    2.22   2
   4   6   4    8.23    2.32  -1
   5  -6  -4    8.23    2.32   2
   5 -15  -4   -2.22    3.11  -1
   4  15   4   -2.22    3.11   2
   5  -2  -4  197.94    3.59  -1
   4   2   4  197.94    3.59   2
   5   4   9    1.36    2.76  -1
   7  -4  -9    1.36    2.76   2
   5   5   0   45.98    2.10  -1
   5  -5   0   45.98    2.10   2
   5   5   8    3.52    2.90  -1
   7  -5  -8    3.52    2.90   2
   6 -12  -5    2.78    2.73  -1
   5  12   5    2.78    2.73   2
   6  -5  -5  156.42    2.88  -1
   5   5   5  156.42    2.88   2
   6   7   3   67.81    2.94  -1
   7  -7  -3   67.81    2.94   2
   6   7   5   20.30    2.02  -1
   7  -7  -5   20.30    2.02   2
   7 -14  -5    1.08    3.40  -1
   6  14   5    1.08    3.40   2
   7   5   9    0.29    3.14  -1
   9  -5  -9    0.29    3.14   2
   7   6   8    1.41    3.69  -1
   9  -6  -8    1.41    3.69   2
   8   8   3   31.93    2.70  -1
   9  -8  -3   31.93    2.70   2
   8   8   4   -1.22    2.46  -1
   9  -8  -4   -1.22    2.46   2
   8   8   5    6.94    2.11  -1
   9  -8  -5    6.94    2.11   2
   9 -10  -6    0.18    2.95  -1
   8  10   6    0.18    2.95   2
   9   8   6    3.65    3.38  -1
  10  -8  -6    3.65    3.38   2
  10   0  -5   -0.22    2.80  -1
   9   0   5   -0.22    2.80   2
  11   7  -1   31.22    2.93  -1
  11  -7   1   31.22    2.93   2
  11   9   4   12.10    2.59  -1
  12  -9  -4   12.10    2.59   2
  11   9   5    3.12    2.65  -1
  12  -9  -5    3.12    2.65   2
  12   9   6    3.19    3.71  -1
  13  -9  -6    3.19    3.71   2
  14   9   1    6.73    2.93  -1
  14  -9  -1    6.73    2.93   2
  -1   1   5   22.45    2.29  -1
   0  -1  -5   22.45    2.29   2
   0 -13  -2   15.30    2.86  -1
   0  13   2   15.30    2.86   2
   2 -17  -2    1.31    4.23  -1
   2  17   2    1.31    4.23   2
   5   6   6   12.46    2.53  -1
   6  -6  -6   12.46    2.53   2
   7  -3  -5   14.00    2.49  -1
   6   3   5   14.00    2.49   2
   9  -6  -6    5.64    2.71  -1
   8   6   6    5.64    2.71   2
   9 -11  -6   -1.03    3.19  -1
   8  11   6   -1.03    3.19   2
   9   8   2   12.29    2.74  -1
   9  -8  -2   12.29    2.74   2
  10  -4  -6   -1.76    2.72  -1
   9   4   6   -1.76    2.72   2
  10   8   1   49.14    2.55  -1
  10  -8  -1   49.14    2.55   2
  11  -3  -6    2.20    2.71  -1
  10   3   6    2.20    2.71   2
  14   2  -5    1.58    5.09  -1
  13  -2   5    1.58    5.09   2
  -2  -4   0  109.34    3.10  -1
  -2   4   0  109.34    3.10   2
  -2  -4   8    2.44    3.41  -1
   0   4  -8    2.44    3.41   2
  -1 -17   1    8.04    3.93  -1
  -1  17  -1    8.04    3.93   2
  -1 -16   0   -1.45    2.45  -1
  -1  16   0   -1.45    2.45   2
  -1  -4   9    0.03    2.85  -1
   1   4  -9    0.03    2.85   2
   0 -16  -1    5.14    2.96  -1
   0  16   1    5.14    2.96   2
   0   0   8    4.25    2.66  -1
   2   0  -8    4.25    2.66   2
   1 -11  -3   36.09    2.59  -1
   0  11   3   36.09    2.59   2
   2 -14  -3   -1.32    3.01  -1
   1  14   3   -1.32    3.01   2
   2  -1  10    1.19    4.04  -1
   4   1 -10    1.19    4.04   2
   2   1   9    2.25    2.53  -1
   4  -1  -9    2.25    2.53   2
   3 -16  -3   -0.33    4.00  -1
   2  16   3   -0.33    4.00   2
   3 -11  -4   41.40    2.63  -1
   2  11   4   41.40    2.63   2
   3  -6  -4   85.53    2.26  -1
   2   6   4   85.53    2.26   2
   3   2   9    3.62    2.45  -1
   5  -2  -9    3.62    2.45   2
   3   5   4   62.98    2.48  -1
   4  -5  -4   62.98    2.48   2
   3   5   5   32.22    2.04  -1
   4  -5  -5   32.22    2.04   2
   4 -14  -4    6.32    3.01  -1
   3  14   4    6.32    3.01   2
   4   3   9    1.42    2.58  -1
   6  -3  -9    1.42    2.58   2
   4   4   8    5.46    2.50  -1
   6  -4  -8    5.46    2.50   2
   5 -10  -5    0.64    2.25  -1
   4  10   5    0.64    2.25   2
   5  -9  -5   16.48    2.14  -1
   4   9   5   16.48    2.14   2
   5  -8  -5    7.10    2.01  -1
   4   8   5    7.10    2.01   2
   6 -13  -5    1.43    3.03  -1
   5  13   5    1.43    3.03   2
   6   7   4  144.84    2.88  -1
   7  -7  -4  144.84    2.88   2
   7   6   0    5.34    2.10  -1
   7  -6   0    5.34    2.10   2
   7   7   6   -0.73    2.35  -1
   8  -7  -6   -0.73    2.35   2
   9 -12  -6    2.97    4.27  -1
   8  12   6    2.97    4.27   2
   9   7   0    4.49    1.90  -1
   9  -7   0    4.49    1.90   2
  12   9   4   -1.39    2.79  -1
  13  -9  -4   -1.39    2.79   2
  12   9   5   -1.18    3.01  -1
  13  -9  -5   -1.18    3.01   2
  15   9   1    2.56    3.42  -1
  15  -9  -1    2.56    3.42   2
  -4 -13   4    1.53    3.06  -1
  -3  13  -4    1.53    3.06   2
  -2  -8  -1   35.12    2.40  -1
  -2   8   1   35.12    2.40   2
  -2  -9  -1    6.37    2.17  -1
  -2   9   1    6.37    2.17   2
  -2 -10  -1   48.97    2.63  -1
  -2  10   1   48.97    2.63   2
  -1 -14  -1   23.67    2.31  -1
  -1  14   1   23.67    2.31   2
   0 -14  -2    0.90    3.07  -1
   0  14   2    0.90    3.07   2
   1 -16  -2    6.57    3.74  -1
   1  16   2    6.57    3.74   2
   3   4   1    2.19    2.56  -1
   3  -4  -1    2.19    2.56   2
   5  -7  -5   62.22    2.22  -1
   4   7   5   62.22    2.22   2
   3   0  10    0.45    3.99  -1
   5   0 -10    0.45    3.99   2
   8  -8  -6    0.07    3.10  -1
   7   8   6    0.07    3.10   2
   8  -9  -6    4.38    2.62  -1
   7   9   6    4.38    2.62   2
   8 -10  -6    2.01    3.39  -1
   7  10   6    2.01    3.39   2
   9  -5  -6   10.08    2.82  -1
   8   5   6   10.08    2.82   2
   9   8   5    0.45    2.18  -1
  10  -8  -5    0.45    2.18   2
  10   8   6    0.23    2.98  -1
  11  -8  -6    0.23    2.98   2
  -3 -13   1   -0.59    2.72  -1
  -3  13  -1   -0.59    2.72   2
  -3  -9   0    9.14    1.70  -1
  -3   9   0    9.14    1.70   2
  -2 -16   1    4.66    3.38  -1
  -2  16  -1    4.66    3.38   2
  -2 -14   0   13.07    2.17  -1
  -2  14   0   13.07    2.17   2
  -1   1   4    4.01    1.96  -1
   0  -1  -4    4.01    1.96   2
   0   2   5   87.52    2.41  -1
   1  -2  -5   87.52    2.41   2
   1 -12  -3   17.46    2.62  -1
   0  12   3   17.46    2.62   2
   1   1   8   29.13    2.84  -1
   3  -1  -8   29.13    2.84   2
   1   3   5   24.09    1.95  -1
   2  -3  -5   24.09    1.95   2
   2 -15  -3    2.80    3.28  -1
   1  15   3    2.80    3.28   2
   2   2   8   16.27    2.64  -1
   4  -2  -8   16.27    2.64   2
   2   4   5   20.17    2.06  -1
   3  -4  -5   20.17    2.06   2
   3 -13  -4    6.93    2.25  -1
   2  13   4    6.93    2.25   2
   3 -12  -4   29.22    2.22  -1
   2  12   4   29.22    2.22   2
   3  -5  -4  120.99    2.85  -1
   2   5   4  120.99    2.85   2
   3   3   8   74.14    3.12  -1
   5  -3  -8   74.14    3.12   2
   4 -15  -4    1.76    2.84  -1
   3  15   4    1.76    2.84   2
   4  -3  -4   30.38    2.31  -1
   3   3   4   30.38    2.31   2
   4   5   6   17.55    2.20  -1
   5  -5  -6   17.55    2.20   2
   5 -12  -5    5.00    2.48  -1
   4  12   5    5.00    2.48   2
   5 -11  -5   39.04    2.46  -1
   4  11   5   39.04    2.46   2
   5   6   5   14.37    2.17  -1
   6  -6  -5   14.37    2.17   2
   6 -14  -5    2.16    3.37  -1
   5  14   5    2.16    3.37   2
   6  -4  -5   45.36    2.46  -1
   5   4   5   45.36    2.46   2
   6   4   9   -2.80    3.14  -1
   8  -4  -9   -2.80    3.14   2
   6   5   8    1.59    3.45  -1
   8  -5  -8    1.59    3.45   2
   6   6   1   15.01    1.92  -1
   6  -6  -1   15.01    1.92   2
   7   7   5   21.21    2.14  -1
   8  -7  -5   21.21    2.14   2
   8 -11  -6    2.06    3.25  -1
   7  11   6    2.06    3.25   2
   8  -7  -6    0.91    2.40  -1
   7   7   6    0.91    2.40   2
   8   6   8    3.75    3.79  -1
  10  -6  -8    3.75    3.79   2
   8   7   1   34.34    2.31  -1
   8  -7  -1   34.34    2.31   2
   9   6  -1   12.26    3.22  -1
   9  -6   1   12.26    3.22   2
   9   8   3   62.02    2.56  -1
  10  -8  -3   62.02    2.56   2
   9   8   4    1.44    2.58  -1
  10  -8  -4    1.44    2.58   2
  11   8   1   21.68    2.49  -1
  11  -8  -1   21.68    2.49   2
  12   7  -1    8.96    2.86  -1
  12  -7   1    8.96    2.86   2
  13   8   0  113.48    3.01  -1
  13  -8   0  113.48    3.01   2
  13   9   4   -1.03    3.32  -1
  14  -9  -4   -1.03    3.32   2
  13   9   5    4.72    2.41  -1
  14  -9  -5    4.72    2.41   2
  14   9   5   -1.43    3.43  -1
  15  -9  -5   -1.43    3.43   2
  16   9   1    2.74    3.68  -1
  16  -9  -1    2.74    3.68   2
  17   9   1   -0.56    4.13  -1
  17  -9  -1   -0.56    4.13   2
  -3  -3   5   24.93    3.00  -1
  -2   3  -5   24.93    3.00   2
  -2 -12  -1   15.01    2.38  -1
  -2  12   1   15.01    2.38   2
  -3 -16   4    0.47    4.08  -1
  -2  16  -4    0.47    4.08   2
  -3 -16   3    1.49    3.93  -1
  -2  16  -3    1.49    3.93   2
  -1 -15  -1    1.94    2.77  -1
  -1  15   1    1.94    2.77   2
   5  -6  -5   65.76    2.22  -1
   4   6   5   65.76    2.22   2
   6   6   6    8.81    2.66  -1
   7  -6  -6    8.81    2.66   2
   8  -6  -6    1.19    2.87  -1
   7   6   6    1.19    2.87   2
   8 -12  -6    2.45    3.51  -1
   7  12   6    2.45    3.51   2
   8   7   6   -1.22    2.69  -1
   9  -7  -6   -1.22    2.69   2
  10  -3  -6    3.29    2.86  -1
   9   3   6    3.29    2.86   2
  11   8   6    5.02    3.20  -1
  12  -8  -6    5.02    3.20   2
  15   4  -4    4.06    5.12  -1
  14  -4   4    4.06    5.12   2
  -4 -13   5    4.41    3.71  -1
  -3  13  -5    4.41    3.71   2
  -3 -14   1    5.80    2.98  -1
  -3  14  -1    5.80    2.98   2
  -3 -11   0   -1.45    1.96  -1
  -3  11   0   -1.45    1.96   2
  -3 -10   0  210.47    3.11  -1
  -3  10   0  210.47    3.11   2
  -3  -8   0  142.67    2.73  -1
  -3   8   0  142.67    2.73   2
  -2 -15   0    1.36    2.09  -1
  -2  15   0    1.36    2.09   2
  -1 -17   0    1.77    3.10  -1
  -1  17   0    1.77    3.10   2
   0 -17  -1    6.67    3.39  -1
   0  17   1    6.67    3.39   2
   0   2   4  162.56    3.23  -1
   1  -2  -4  162.56    3.23   2
   1  -1   9   17.51    2.56  -1
   3   1  -9   17.51    2.56   2
   1   3   4    0.52    2.05  -1
   2  -3  -4    0.52    2.05   2
   2 -10  -4   13.14    2.38  -1
   1  10   4   13.14    2.38   2
   2  -9  -4  263.33    3.36  -1
   1   9   4  263.33    3.36   2
   2   4   4  239.76    3.04  -1
   3  -4  -4  239.76    3.04   2
   3 -14  -4   -1.23    2.57  -1
   2  14   4   -1.23    2.57   2
   4   4   0   18.98    1.93  -1
   4  -4   0   18.98    1.93   2
   5 -13  -5    2.66    2.64  -1
   4  13   5    2.66    2.64   2
   5   3   9   -0.25    2.87  -1
   7  -3  -9   -0.25    2.87   2
   5   4   8    0.09    2.46  -1
   7  -4  -8    0.09    2.46   2
   5   6   3   13.66    2.35  -1
   6  -6  -3   13.66    2.35   2
   5   6   4   55.97    2.56  -1
   6  -6  -4   55.97    2.56   2
   7   4   9   -0.11    3.16  -1
   9  -4  -9   -0.11    3.16   2
   7   5  -1   25.74    2.90  -1
   7  -5   1   25.74    2.90   2
   7   7   3  113.06    2.96  -1
   8  -7  -3  113.06    2.96   2
   7   7   4    3.53    2.33  -1
   8  -7  -4    3.53    2.33   2
   9  -4  -6   12.07    2.74  -1
   8   4   6   12.07    2.74   2
   9   2  -4   24.27    4.43  -1
   8  -2   4   24.27    4.43   2
   9   6   8    0.04    4.13  -1
  11  -6  -8    0.04    4.13   2
  10   7   0   17.83    2.35  -1
  10  -7   0   17.83    2.35   2
  10   8   5    1.36    2.41  -1
  11  -8  -5    1.36    2.41   2
  14   8   0    0.60    2.37  -1
  14  -8   0    0.60    2.37   2
  14   9   4   -0.76    3.58  -1
  15  -9  -4   -0.76    3.58   2
  15   9   4   -0.51    4.17  -1
  16  -9  -4   -0.51    4.17   2
  -2 -13  -1    0.82    2.53  -1
  -2  13   1    0.82    2.53   2
   0   1   6   22.42    2.70  -1
   1  -1  -6   22.42    2.70   2
   1 -17  -2    7.35    4.36  -1
   1  17   2    7.35    4.36   2
   2   3   6   24.65    2.46  -1
   3  -3  -6   24.65    2.46   2
   2  -2  10   -0.09    4.05  -1
   4   2 -10   -0.09    4.05   2
   5  -5  -5    8.87    2.26  -1
   4   5   5    8.87    2.26   2
   7  -2  -5   82.05    3.21  -1
   6   2   5   82.05    3.21   2
   7  -8  -6    4.55    2.85  -1
   6   8   6    4.55    2.85   2
   7  -9  -6    0.28    2.59  -1
   6   9   6    0.28    2.59   2
   7 -10  -6    1.74    2.88  -1
   6  10   6    1.74    2.88   2
   7 -11  -6    1.79    3.35  -1
   6  11   6    1.79    3.35   2
   8  -1  -5  607.27    6.02  -1
   7   1   5  607.27    6.02   2
   8  -5  -6   28.00    2.79  -1
   7   5   6   28.00    2.79   2
  11   1  -5   37.00    3.73  -1
  10  -1   5   37.00    3.73   2
  11  -2  -6    1.38    2.88  -1
  10   2   6    1.38    2.88   2
  -4 -14   4    5.81    3.06  -1
  -3  14  -4    5.81    3.06   2
  -3 -12   0    4.05    1.78  -1
  -3  12   0    4.05    1.78   2
  -3  -7   0  195.39    3.08  -1
  -3   7   0  195.39    3.08   2
  -2 -17   1    2.61    4.06  -1
  -2  17  -1    2.61    4.06   2
  -2  -5   8    5.11    3.66  -1
   0   5  -8    5.11    3.66   2
  -1 -16  -1    5.72    2.97  -1
  -1  16   1    5.72    2.97   2
  -1  -5   9   -0.13    2.58  -1
   1   5  -9   -0.13    2.58   2
   0  -1   8    0.97    2.62  -1
   2   1  -8    0.97    2.62   2
   2 -12  -4   15.62    2.12  -1
   1  12   4   15.62    2.12   2
   2 -11  -4    2.83    1.96  -1
   1  11   4    2.83    1.96   2
   2  -8  -4    3.79    1.99  -1
   1   8   4    3.79    1.99   2
   2  -7  -4    0.64    2.02  -1
   1   7   4    0.64    2.02   2
   2   0   9    0.53    2.49  -1
   4   0  -9    0.53    2.49   2
   3 -15  -4    0.46    2.70  -1
   2  15   4    0.46    2.70   2
   3  -4  -4  171.80    3.13  -1
   2   4   4  171.80    3.13   2
   3  -1  10   -0.77    4.14  -1
   5   1 -10   -0.77    4.14   2
   3   1   9    1.68    2.52  -1
   5  -1  -9    1.68    2.52   2
   4 -11  -5   41.36    2.47  -1
   3  11   5   41.36    2.47   2
   4 -10  -5   64.50    2.37  -1
   3  10   5   64.50    2.37   2
   4  -9  -5    4.70    1.93  -1
   3   9   5    4.70    1.93   2
   4  -8  -5   34.42    2.30  -1
   3   8   5   34.42    2.30   2
   4   2   9    2.38    1.79  -1
   6  -2  -9    2.38    1.79   2
   4   3   8   10.12    2.88  -1
   6  -3  -8   10.12    2.88   2
   4   5   5   14.56    1.86  -1
   5  -5  -5   14.56    1.86   2
   5 -14  -5   -0.00    3.20  -1
   4  14   5   -0.00    3.20   2
   7 -12  -6    6.58    3.87  -1
   6  12   6    6.58    3.87   2
   7  -7  -6   -0.71    2.89  -1
   6   7   6   -0.71    2.89   2
   7   5   8    2.63    2.83  -1
   9  -5  -8    2.63    2.83   2
   8   7   5    0.26    2.25  -1
   9  -7  -5    0.26    2.25   2
   9   7   6   -0.10    2.52  -1
  10  -7  -6   -0.10    2.52   2
  10   8   4    9.21    2.26  -1
  11  -8  -4    9.21    2.26   2
  11   8   5   18.78    2.61  -1
  12  -8  -5   18.78    2.61   2
  12   8   1   63.49    2.88  -1
  12  -8  -1   63.49    2.88   2
  13   7  -1   37.26    3.27  -1
  13  -7   1   37.26    3.27   2
  15   8   0   -1.97    2.43  -1
  15  -8   0   -1.97    2.43   2
   0 -16  -2   -0.80    3.67  -1
   0  16   2   -0.80    3.67   2
   4  -7  -5   23.69    2.40  -1
   3   7   5   23.69    2.40   2
   6  -3  -5   99.33    3.00  -1
   5   3   5   99.33    3.00   2
   5   5   6    3.86    2.37  -1
   6  -5  -6    3.86    2.37   2
   6   6   5   12.68    1.96  -1
   7  -6  -5   12.68    1.96   2
   7   6   6    3.01    2.74  -1
   8  -6  -6    3.01    2.74   2
   9   7   1   41.09    2.82  -1
   9  -7  -1   41.09    2.82   2
  -4 -14   5    3.95    4.43  -1
  -3  14  -5    3.95    4.43   2
  -4 -10   1   93.50    3.03  -1
  -4  10  -1   93.50    3.03   2
  -3 -15   1    0.31    3.12  -1
  -3  15  -1    0.31    3.12   2
  -3 -13   0   -1.23    2.14  -1
  -3  13   0   -1.23    2.14   2
  -3  -6   0  194.10    3.14  -1
  -3   6   0  194.10    3.14   2
  -2 -16   0   38.35    2.80  -1
  -2  16   0   38.35    2.80   2
  -2 -14  -1    3.74    2.15  -1
  -2  14   1    3.74    2.15   2
  -1  -3   8    1.66    2.84  -1
   1   3  -8    1.66    2.84   2
   0 -12  -3   12.43    2.57  -1
  -1  12   3   12.43    2.57   2
   1 -15  -3   -0.33    3.29  -1
   0  15   3   -0.33    3.29   2
   1   0   8   20.30    2.82  -1
   3   0  -8   20.30    2.82   2
   2 -13  -4    9.20    2.53  -1
   1  13   4    9.20    2.53   2
   2  -6  -4   20.07    2.21  -1
   1   6   4   20.07    2.21   2
   2   1   8    4.09    2.56  -1
   4  -1  -8    4.09    2.56   2
   3   2   8    1.75    2.39  -1
   5  -2  -8    1.75    2.39   2
   3   4   5   11.25    2.09  -1
   4  -4  -5   11.25    2.09   2
   4 -13  -5    4.19    2.71  -1
   3  13   5    4.19    2.71   2
   4 -12  -5    0.25    1.60  -1
   3  12   5    0.25    1.60   2
   4   5   3   -0.00    2.29  -1
   5  -5  -3   -0.00    2.29   2
   4   5   4   36.85    2.21  -1
   5  -5  -4   36.85    2.21   2
   5  -1  -4  572.41    5.79  -1
   4   1   4  572.41    5.79   2
   6   0  -4 2496.33   12.91  -1
   5   0   4 2496.33   12.91   2
   6   3   9    0.60    1.97  -1
   8  -3  -9    0.60    1.97   2
   6   4   8    1.12    2.85  -1
   8  -4  -8    1.12    2.85   2
   7 -13  -6    0.52    3.62  -1
   6  13   6    0.52    3.62   2
   7  -6  -6   10.38    2.39  -1
   6   6   6   10.38    2.39   2
   8   5   8    7.29    3.82  -1
  10  -5  -8    7.29    3.82   2
   8   6   0    5.28    2.13  -1
   8  -6   0    5.28    2.13   2
   8   7   3   17.38    2.62  -1
   9  -7  -3   17.38    2.62   2
   8   7   4  161.67    3.05  -1
   9  -7  -4  161.67    3.05   2
   9   0  -5    0.63    2.71  -1
   8   0   5    0.63    2.71   2
  10   7   6   -0.67    3.30  -1
  11  -7  -6   -0.67    3.30   2
  11   8   4    3.05    2.80  -1
  12  -8  -4    3.05    2.80   2
  12   8   5    2.28    2.76  -1
  13  -8  -5    2.28    2.76   2
  13   8   1    5.10    2.63  -1
  13  -8  -1    5.10    2.63   2
  16   8   0   -0.11    2.62  -1
  16  -8   0   -0.11    2.62   2
  17   8   0   -0.92    3.16  -1
  17  -8   0   -0.92    3.16   2
  18   8   0   -0.56    3.51  -1
  18  -8   0   -0.56    3.51   2
  -4 -15   3   -0.10    3.80  -1
  -3  15  -3   -0.10    3.80   2
  -2  -5  -1   -0.07    2.08  -1
  -2   5   1   -0.07    2.08   2
   0 -17  -2    1.73    4.14  -1
   0  17   2    1.73    4.14   2
   2  -3  10    0.21    4.21  -1
   4   3 -10    0.21    4.21   2
   5  -4  -5   10.74    2.30  -1
   4   4   5   10.74    2.30   2
   6  -8  -6   14.47    2.77  -1
   5   8   6   14.47    2.77   2
   6  -9  -6    5.13    3.13  -1
   5   9   6    5.13    3.13   2
   6 -10  -6    2.77    2.54  -1
   5  10   6    2.77    2.54   2
   6 -11  -6   14.25    3.41  -1
   5  11   6   14.25    3.41   2
   7   6   1   12.42    2.39  -1
   7  -6  -1   12.42    2.39   2
   8  -4  -6   19.51    2.75  -1
   7   4   6   19.51    2.75   2
   9  -3  -6   29.19    2.79  -1
   8   3   6   29.19    2.79   2
  10  -2  -6    3.35    3.40  -1
   9   2   6    3.35    3.40   2
  -4 -15   4    1.31    3.53  -1
  -3  15  -4    1.31    3.53   2
  -4 -12   1   44.45    2.67  -1
  -4  12  -1   44.45    2.67   2
  -3 -16   1    0.01    3.56  -1
  -3  16  -1    0.01    3.56   2
  -3 -14   0    0.38    2.18  -1
  -3  14   0    0.38    2.18   2
  -2 -15  -1   -0.76    2.68  -1
  -2  15   1   -0.76    2.68   2
  -1 -17  -1   16.87    3.35  -1
  -1  17   1   16.87    3.35   2
  -1  -6   9    0.10    2.64  -1
   1   6  -9    0.10    2.64   2
  -1   0   5    0.65    1.85  -1
   0   0  -5    0.65    1.85   2
   1 -16  -3    4.68    3.82  -1
   0  16   3    4.68    3.82   2
   1  -2   9   19.33    2.57  -1
   3   2  -9   19.33    2.57   2
   2 -14  -4   16.60    2.58  -1
   1  14   4   16.60    2.58   2
   3 -16  -4    1.65    3.28  -1
   2  16   4    1.65    3.28   2
   3   3   0   98.55    3.22  -1
   3  -3   0   98.55    3.22   2
   4 -14  -5    1.57    3.08  -1
   3  14   5    1.57    3.08   2
   4  -6  -5    0.91    1.82  -1
   3   6   5    0.91    1.82   2
   4  -2  -4   75.15    2.76  -1
   3   2   4   75.15    2.76   2
   4   1   9    3.01    2.46  -1
   6  -1  -9    3.01    2.46   2
   4   4   6    9.75    2.20  -1
   5  -4  -6    9.75    2.20   2
   5   2   9    0.53    2.68  -1
   7  -2  -9    0.53    2.68   2
   5   3   8    2.44    3.00  -1
   7  -3  -8    2.44    3.00   2
   6 -12  -6    5.47    3.40  -1
   5  12   6    5.47    3.40   2
   6   5   0  219.93    3.38  -1
   6  -5   0  219.93    3.38   2
   6   6   3   63.09    2.88  -1
   7  -6  -3   63.09    2.88   2
   6   6   4    4.75    1.96  -1
   7  -6  -4    4.75    1.96   2
   7   3   9    0.26    3.13  -1
   9  -3  -9    0.26    3.13   2
   9   5   8    2.77    3.34  -1
  11  -5  -8    2.77    3.34   2
   9   7   5    3.99    1.59  -1
  10  -7  -5    3.99    1.59   2
  10   6  -1    8.70    2.63  -1
  10  -6   1    8.70    2.63   2
  11   7   0   16.99    2.08  -1
  11  -7   0   16.99    2.08   2
  11   7   6    8.27    3.41  -1
  12  -7  -6    8.27    3.41   2
  12   8   4   32.60    2.95  -1
  13  -8  -4   32.60    2.95   2
  13   8   5    1.43    2.10  -1
  14  -8  -5    1.43    2.10   2
  14   7  -1    0.36    2.76  -1
  14  -7   1    0.36    2.76   2
  14   8   1   16.58    3.09  -1
  14  -8  -1   16.58    3.09   2
  14   8   5    1.80    3.31  -1
  15  -8  -5    1.80    3.31   2
  -3  -9  -1   27.83    2.40  -1
  -3   9   1   27.83    2.40   2
  -3 -10  -1    3.56    2.51  -1
  -3  10   1    3.56    2.51   2
  -3 -11  -1   63.25    2.82  -1
  -3  11   1   63.25    2.82   2
   3  -9  -5   62.65    2.28  -1
   2   9   5   62.65    2.28   2
   3 -10  -5   27.89    2.24  -1
   2  10   5   27.89    2.24   2
   2   3   5   38.35    2.07  -1
   3  -3  -5   38.35    2.07   2
   3  -2  10    0.51    4.30  -1
   5   2 -10    0.51    4.30   2
   6  -7  -6   21.62    2.91  -1
   5   7   6   21.62    2.91   2
   6 -13  -6    3.94    3.59  -1
   5  13   6    3.94    3.59   2
   5   5   5   96.89    2.29  -1
   6  -5  -5   96.89    2.29   2
   7  -5  -6   23.43    2.79  -1
   6   5   6   23.43    2.79   2
   6   5   6   14.72    2.55  -1
   7  -5  -6   14.72    2.55   2
   8   6   6    4.16    2.44  -1
   9  -6  -6    4.16    2.44   2
  10   7   1   76.16    2.79  -1
  10  -7  -1   76.16    2.79   2
  13   2  -5    6.44    5.60  -1
  12  -2   5    6.44    5.60   2
  -4 -13   1   11.57    2.65  -1
  -4  13  -1   11.57    2.65   2
  -3 -15   0   -0.62    2.42  -1
  -3  15   0   -0.62    2.42   2
  -2 -17   0   -0.45    3.11  -1
  -2  17   0   -0.45    3.11   2
  -2  -6   8    0.78    3.72  -1
   0   6  -8    0.78    3.72   2
  -2  -3   0  202.32    4.28  -1
  -2   3   0  202.32    4.28   2
   0  -4   9    4.59    2.52  -1
   2   4  -9    4.59    2.52   2
   0   1   5   11.65    1.99  -1
   1  -1  -5   11.65    1.99   2
   1 -12  -4   -1.30    2.41  -1
   0  12   4   -1.30    2.41   2
   1 -11  -4  204.60    3.02  -1
   0  11   4  204.60    3.02   2
   1 -10  -4   55.81    2.28  -1
   0  10   4   55.81    2.28   2
   1  -9  -4   30.79    2.20  -1
   0   9   4   30.79    2.20   2
   1  -8  -4    5.39    2.06  -1
   0   8   4    5.39    2.06   2
   1   2   5   55.61    2.21  -1
   2  -2  -5   55.61    2.21   2
   2 -15  -4    0.48    2.92  -1
   1  15   4    0.48    2.92   2
   2  -5  -4   90.88    2.49  -1
   1   5   4   90.88    2.49   2
   2  -1   9    6.89    2.57  -1
   4   1  -9    6.89    2.57   2
   3 -12  -5    4.51    2.46  -1
   2  12   5    4.51    2.46   2
   3 -11  -5    6.56    1.56  -1
   2  11   5    6.56    1.56   2
   3  -8  -5   19.19    2.15  -1
   2   8   5   19.19    2.15   2
   3   0   9   -0.61    2.47  -1
   5   0  -9   -0.61    2.47   2
   3   4   4   18.61    1.95  -1
   4  -4  -4   18.61    1.95   2
   4 -15  -5    8.10    3.47  -1
   3  15   5    8.10    3.47   2
   4  -5  -5   22.18    2.18  -1
   3   5   5   22.18    2.18   2
   4   2   8   66.21    3.35  -1
   6  -2  -8   66.21    3.35   2
   7   4   8    0.45    3.47  -1
   9  -4  -8    0.45    3.47   2
   7   6   5    3.29    1.42  -1
   8  -6  -5    3.29    1.42   2
   9   7   4   13.69    2.14  -1
  10  -7  -4   13.69    2.14   2
  10   5   8    2.19    3.63  -1
  12  -5  -8    2.19    3.63   2
  10   7   5    2.52    2.27  -1
  11  -7  -5    2.52    2.27   2
  12   7   6    3.06    3.73  -1
  13  -7  -6    3.06    3.73   2
  13   8   4    0.15    2.23  -1
  14  -8  -4    0.15    2.23   2
  14   8   4   19.23    3.56  -1
  15  -8  -4   19.23    3.56   2
  15   7  -1    1.40    3.07  -1
  15  -7   1    1.40    3.07   2
  15   8   1   16.20    2.69  -1
  15  -8  -1   16.20    2.69   2
  16   4  -4    0.22    4.91  -1
  15  -4   4    0.22    4.91   2
  16   7  -1    3.18    4.11  -1
  16  -7   1    3.18    4.11   2
  16   8   1    0.64    3.44  -1
  16  -8  -1    0.64    3.44   2
  17   8   1    2.75    3.80  -1
  17  -8  -1    2.75    3.80   2
  18   8   1   -0.10    4.29  -1
  18  -8  -1   -0.10    4.29   2
  -5 -10   4   37.23    3.18  -1
  -4  10  -4   37.23    3.18   2
  -3  -8  -1   80.05    2.68  -1
  -3   8   1   80.05    2.68   2
  -3 -12  -1   12.32    1.94  -1
  -3  12   1   12.32    1.94   2
  -3 -13  -1   -1.55    2.59  -1
  -3  13   1   -1.55    2.59   2
  -4 -16   3   -0.18    4.52  -1
  -3  16  -3   -0.18    4.52   2
  -2 -16  -1    9.00    3.43  -1
  -2  16   1    9.00    3.43   2
   3 -13  -5    6.36    2.44  -1
   2  13   5    6.36    2.44   2
   5  -9  -6   71.59    3.13  -1
   4   9   6   71.59    3.13   2
   5 -10  -6    1.38    2.97  -1
   4  10   6    1.38    2.97   2
   5 -11  -6   -1.66    3.31  -1
   4  11   6   -1.66    3.31   2
   6  -6  -6   10.97    2.61  -1
   5   6   6   10.97    2.61   2
  -4 -15   5    4.91    4.88  -1
  -3  15  -5    4.91    4.88   2
  -4 -14   1   13.80    2.96  -1
  -4  14  -1   13.80    2.96   2
  -4 -11   0   28.41    2.02  -1
  -4  11   0   28.41    2.02   2
  -4 -10   0   57.72    2.25  -1
  -4  10   0   57.72    2.25   2
  -3 -17   1   -1.06    3.98  -1
  -3  17  -1   -1.06    3.98   2
  -3  -5   0    0.09    1.98  -1
  -3   5   0    0.09    1.98   2
  -1 -11  -3   32.15    2.62  -1
  -2  11   3   32.15    2.62   2
  -1  -7   9    0.09    3.70  -1
   1   7  -9    0.09    3.70   2
  -1  -4   8    0.26    3.13  -1
   1   4  -8    0.26    3.13   2
   1 -14  -4    1.98    2.50  -1
   0  14   4    1.98    2.50   2
   1 -13  -4    3.60    2.18  -1
   0  13   4    3.60    2.18   2
   1  -7  -4   18.80    2.22  -1
   0   7   4   18.80    2.22   2
   1  -1   8   35.72    2.97  -1
   3   1  -8   35.72    2.97   2
   2 -16  -4    1.24    3.31  -1
   1  16   4    1.24    3.31   2
   2   2   0  523.76    7.36  -1
   2  -2   0  523.76    7.36   2
   2   3   4   50.85    2.09  -1
   3  -3  -4   50.85    2.09   2
   3 -14  -5    2.98    2.88  -1
   2  14   5    2.98    2.88   2
   3  -7  -5   58.62    2.23  -1
   2   7   5   58.62    2.23   2
   3  -3  -4   79.96    2.48  -1
   2   3   4   79.96    2.48   2
   3   1   8    2.22    2.75  -1
   5  -1  -8    2.22    2.75   2
   5 -12  -6   18.12    3.19  -1
   4  12   6   18.12    3.19   2
   5   5   4    5.92    2.36  -1
   6  -5  -4    5.92    2.36   2
   6  -2  -5   33.00    2.37  -1
   5   2   5   33.00    2.37   2
   6   2   9    0.79    1.98  -1
   8  -2  -9    0.79    1.98   2
   6   3   8    1.28    3.08  -1
   8  -3  -8    1.28    3.08   2
   7   1  -4  129.69    4.61  -1
   6  -1   4  129.69    4.61   2
   7   6   3  131.30    3.23  -1
   8  -6  -3  131.30    3.23   2
   7   6   4   71.41    2.45  -1
   8  -6  -4   71.41    2.45   2
   8   3   9    1.67    2.20  -1
  10  -3  -9    1.67    2.20   2
   8   4   8   -0.45    3.02  -1
  10  -4  -8   -0.45    3.02   2
   8   5  -1   57.13    3.19  -1
   8  -5   1   57.13    3.19   2
   8   6   5    9.88    2.03  -1
   9  -6  -5    9.88    2.03   2
   9   6   6   -1.24    2.59  -1
  10  -6  -6   -1.24    2.59   2
  10   7   4   16.99    2.66  -1
  11  -7  -4   16.99    2.66   2
  11   7   5    4.47    2.32  -1
  12  -7  -5    4.47    2.32   2
  15   8   4   13.39    2.68  -1
  16  -8  -4   13.39    2.68   2
  16   8   4    1.43    4.26  -1
  17  -8  -4    1.43    4.26   2
  17   4  -4    1.30    4.69  -1
  16  -4   4    1.30    4.69   2
  18   4  -4    0.30    5.17  -1
  17  -4   4    0.30    5.17   2
  19   4  -4    0.01    6.23  -1
  18  -4   4    0.01    6.23   2
  -5  -9   4    9.88    3.13  -1
  -4   9  -4    9.88    3.13   2
  -5 -11   4    5.02    2.70  -1
  -4  11  -4    5.02    2.70   2
  -5 -12   4    1.15    3.23  -1
  -4  12  -4    1.15    3.23   2
  -3  -7  -1   27.77    2.26  -1
  -3   7   1   27.77    2.26   2
  -3 -14  -1   11.41    2.89  -1
  -3  14   1   11.41    2.89   2
  -1 -17  -2   17.14    4.25  -1
  -1  17   2   17.14    4.25   2
   1   1   6   16.41    2.64  -1
   2  -1  -6   16.41    2.64   2
   5  -3  -5    6.52    2.44  -1
   4   3   5    6.52    2.44   2
   5  -8  -6    6.35    2.47  -1
   4   8   6    6.35    2.47   2
   5 -13  -6    1.04    3.43  -1
   4  13   6    1.04    3.43   2
   4   4   5   10.00    1.86  -1
   5  -4  -5   10.00    1.86   2
   5   4   6   33.18    2.65  -1
   6  -4  -6   33.18    2.65   2
   7  -1  -5   32.31    2.82  -1
   6   1   5   32.31    2.82   2
   7  -4  -6    6.69    2.63  -1
   6   4   6    6.69    2.63   2
   8  -3  -6   49.90    2.87  -1
   7   3   6   49.90    2.87   2
   8   6   1   43.49    2.46  -1
   8  -6  -1   43.49    2.46   2
   7   5   6   26.19    2.68  -1
   8  -5  -6   26.19    2.68   2
   9  -2  -6   -0.62    3.01  -1
   8   2   6   -0.62    3.01   2
  11   7   1   26.12    2.32  -1
  11  -7  -1   26.12    2.32   2
  -4 -15   1    2.85    3.13  -1
  -4  15  -1    2.85    3.13   2
  -4 -13   0   15.74    2.10  -1
  -4  13   0   15.74    2.10   2
  -4 -12   0   60.22    2.10  -1
  -4  12   0   60.22    2.10   2
  -4  -9   0  164.14    2.85  -1
  -4   9   0  164.14    2.85   2
  -3 -16   0    6.14    2.69  -1
  -3  16   0    6.14    2.69   2
  -3  -3   4   75.51    3.99  -1
  -2   3  -4   75.51    3.99   2
  -2 -17  -1    0.79    3.40  -1
  -2  17   1    0.79    3.40   2
  -1 -13  -3    7.07    2.82  -1
  -2  13   3    7.07    2.82   2
  -1  -8   9    0.02    4.34  -1
   1   8  -9    0.02    4.34   2
   0  -5   9    0.63    3.24  -1
   2   5  -9    0.63    3.24   2
   0   1   4    7.75    2.00  -1
   1  -1  -4    7.75    2.00   2
   1 -15  -4    0.61    2.84  -1
   0  15   4    0.61    2.84   2
   1  -6  -4   43.12    2.36  -1
   0   6   4   43.12    2.36   2
   1  -3   9    1.86    2.51  -1
   3   3  -9    1.86    2.51   2
   1   2   4   20.95    2.27  -1
   2  -2  -4   20.95    2.27   2
   2 -11  -5    1.02    2.10  -1
   1  11   5    1.02    2.10   2
   2 -10  -5   40.20    2.39  -1
   1  10   5   40.20    2.39   2
   2  -4  -4   57.37    2.47  -1
   1   4   4   57.37    2.47   2
   2  -2   9    2.27    2.51  -1
   4   2  -9    2.27    2.51   2
   2   0   8    1.49    2.25  -1
   4   0  -8    1.49    2.25   2
   3 -15  -5    0.63    3.39  -1
   2  15   5    0.63    3.39   2
   3  -6  -5   11.20    1.97  -1
   2   6   5   11.20    1.97   2
   4   0   9    0.15    2.47  -1
   6   0  -9    0.15    2.47   2
   5   1   9   -0.35    1.87  -1
   7  -1  -9   -0.35    1.87   2
   6   5   5    2.14    1.98  -1
   7  -5  -5    2.14    1.98   2
   7   2   9   -0.21    3.04  -1
   9  -2  -9   -0.21    3.04   2
   9   4   8    0.02    3.28  -1
  11  -4  -8    0.02    3.28   2
   9   6   0    1.18    1.87  -1
   9  -6   0    1.18    1.87   2
  10   6   6   13.04    3.06  -1
  11  -6  -6   13.04    3.06   2
  11   6  -1  103.75    3.55  -1
  11  -6   1  103.75    3.55   2
  11   7   4    1.10    2.42  -1
  12  -7  -4    1.10    2.42   2
  12   7   5    7.23    2.75  -1
  13  -7  -5    7.23    2.75   2
  13   7   0    6.03    1.96  -1
  13  -7   0    6.03    1.96   2
  -3 -15  -1    0.39    3.09  -1
  -3  15   1    0.39    3.09   2
  -2  -2   5   39.58    2.47  -1
  -1   2  -5   39.58    2.47   2
   2  -9  -5   17.54    1.90  -1
   1   9   5   17.54    1.90   2
   2 -12  -5   18.47    2.21  -1
   1  12   5   18.47    2.21   2
   4  -4  -5    5.25    2.39  -1
   3   4   5    5.25    2.39   2
   5  -7  -6    2.91    2.34  -1
   4   7   6    2.91    2.34   2
   6  -5  -6    1.61    2.49  -1
   5   5   6    1.61    2.49   2
   6   5   1  109.04    2.95  -1
   6  -5  -1  109.04    2.95   2
  10   1  -5   34.44    3.83  -1
   9  -1   5   34.44    3.83   2
  -5 -13   4    2.64    2.86  -1
  -4  13  -4    2.64    2.86   2
  -4 -14   0   25.94    2.45  -1
  -4  14   0   25.94    2.45   2
  -4  -8   0  117.24    2.54  -1
  -4   8   0  117.24    2.54   2
  -3 -17   0    0.98    3.04  -1
  -3  17   0    0.98    3.04   2
  -2  -7   8   23.14    4.25  -1
   0   7  -8   23.14    4.25   2
   0 -13  -4   12.77    2.64  -1
  -1  13   4   12.77    2.64   2
   0 -12  -4   -2.77    2.34  -1
  -1  12   4   -2.77    2.34   2
   0 -11  -4  158.97    2.85  -1
  -1  11   4  158.97    2.85   2
   0 -10  -4   54.38    2.40  -1
  -1  10   4   54.38    2.40   2
   0  -9  -4   17.41    2.03  -1
  -1   9   4   17.41    2.03   2
   1 -16  -4   10.16    3.25  -1
   0  16   4   10.16    3.25   2
   2 -14  -5    2.38    3.04  -1
   1  14   5    2.38    3.04   2
   2 -13  -5    2.44    2.45  -1
   1  13   5    2.44    2.45   2
   2  -8  -5   50.50    2.32  -1
   1   8   5   50.50    2.32   2
   3  -1   9    2.01    2.50  -1
   5   1  -9    2.01    2.50   2
   3   3   5   11.73    2.09  -1
   4  -3  -5   11.73    2.09   2
   4 -12  -6   11.74    2.91  -1
   3  12   6   11.74    2.91   2
   4 -11  -6   53.47    3.05  -1
   3  11   6   53.47    3.05   2
   4 -10  -6    9.90    2.68  -1
   3  10   6    9.90    2.68   2
   4   4   4   37.35    1.95  -1
   5  -4  -4   37.35    1.95   2
   5   2   8    0.93    2.46  -1
   7  -2  -8    0.93    2.46   2
   5   4   0    0.41    1.48  -1
   5  -4   0    0.41    1.48   2
   6   1   9   -0.58    2.70  -1
   8  -1  -9   -0.58    2.70   2
   7   3   8   -0.01    3.32  -1
   9  -3  -8   -0.01    3.32   2
   7   5   0  178.68    3.05  -1
   7  -5   0  178.68    3.05   2
   8   5   6   13.11    2.89  -1
   9  -5  -6   13.11    2.89   2
   8   6   4    6.25    2.07  -1
   9  -6  -4    6.25    2.07   2
   9   6   5   15.71    2.13  -1
  10  -6  -5   15.71    2.13   2
  10   4   8   -0.33    3.52  -1
  12  -4  -8   -0.33    3.52   2
  11   6   6    4.45    3.35  -1
  12  -6  -6    4.45    3.35   2
  12   7   1    7.22    2.33  -1
  12  -7  -1    7.22    2.33   2
  12   7   4   10.58    2.91  -1
  13  -7  -4   10.58    2.91   2
  13   7   5   29.27    2.19  -1
  14  -7  -5   29.27    2.19   2
  14   7   0   31.52    2.24  -1
  14  -7   0   31.52    2.24   2
  14   7   5    3.19    3.36  -1
  15  -7  -5    3.19    3.36   2
  15   7   0    5.39    2.90  -1
  15  -7   0    5.39    2.90   2
  15   7   5    7.19    3.63  -1
  16  -7  -5    7.19    3.63   2
  19   7   0    0.97    4.09  -1
  19  -7   0    0.97    4.09   2
  -5 -15   3    0.25    4.47  -1
  -4  15  -3    0.25    4.47   2
  -3 -12  -2    5.17    2.49  -1
  -3  12   2    5.17    2.49   2
  -3  -4   5   13.20    3.31  -1
  -2   4  -5   13.20    3.31   2
   4  -8  -6   31.94    2.97  -1
   3   8   6   31.94    2.97   2
   4  -9  -6   17.17    2.43  -1
   3   9   6   17.17    2.43   2
   4 -13  -6   -0.82    3.35  -1
   3  13   6   -0.82    3.35   2
   5  -6  -6   12.44    2.62  -1
   4   6   6   12.44    2.62   2
   6   4   6   12.57    2.44  -1
   7  -4  -6   12.57    2.44   2
   8   0  -5    3.06    2.82  -1
   7   0   5    3.06    2.82   2
  10  -1  -6   59.10    3.95  -1
   9   1   6   59.10    3.95   2
  -4 -15   0    0.98    2.48  -1
  -4  15   0    0.98    2.48   2
  -3 -16  -1    2.43    2.89  -1
  -3  16   1    2.43    2.89   2
  -1  -5   8   25.59    3.42  -1
   1   5  -8   25.59    3.42   2
   0 -14  -4    1.80    2.80  -1
  -1  14   4    1.80    2.80   2
   0  -8  -4   10.39    2.17  -1
  -1   8   4   10.39    2.17   2
   2 -15  -5    2.42    3.23  -1
   1  15   5    2.42    3.23   2
   2  -7  -5    5.32    1.83  -1
   1   7   5    5.32    1.83   2
   3  -5  -5   51.76    2.34  -1
   2   5   5   51.76    2.34   2
   3   0   8   37.33    3.05  -1
   5   0  -8   37.33    3.05   2
   4   1   8    5.22    3.01  -1
   6  -1  -8    5.22    3.01   2
   4   4   3   47.41    2.58  -1
   5  -4  -3   47.41    2.58   2
   5   0   9   -0.78    2.59  -1
   7   0  -9   -0.78    2.59   2
   5   4   5   71.27    2.47  -1
   6  -4  -5   71.27    2.47   2
   6   5   4   10.54    2.11  -1
   7  -5  -4   10.54    2.11   2
   7   5   5   25.25    2.16  -1
   8  -5  -5   25.25    2.16   2
   8   2   9    0.64    2.15  -1
  10  -2  -9    0.64    2.15   2
   8   3   8    1.69    2.84  -1
  10  -3  -8    1.69    2.84   2
   8   6   3   29.18    2.28  -1
   9  -6  -3   29.18    2.28   2
   9   6   1   25.01    2.68  -1
   9  -6  -1   25.01    2.68   2
   9   6   4    3.85    2.00  -1
  10  -6  -4    3.85    2.00   2
  10   6   0    3.70    1.76  -1
  10  -6   0    3.70    1.76   2
  10   6   5   -2.69    2.21  -1
  11  -6  -5   -2.69    2.21   2
  11   4   8   -0.21    3.73  -1
  13  -4  -8   -0.21    3.73   2
  12   6  -1   11.16    3.00  -1
  12  -6   1   11.16    3.00   2
  12   6   6   -1.33    3.02  -1
  13  -6  -6   -1.33    3.02   2
  13   7   1   23.72    2.73  -1
  13  -7  -1   23.72    2.73   2
  13   7   4    6.05    2.84  -1
  14  -7  -4    6.05    2.84   2
  14   7   4    8.70    3.28  -1
  15  -7  -4    8.70    3.28   2
  16   7   0    0.02    2.36  -1
  16  -7   0    0.02    2.36   2
  17   7   0    0.05    2.51  -1
  17  -7   0    0.05    2.51   2
  18   7   0   -0.28    2.75  -1
  18  -7   0   -0.28    2.75   2
  -5  -8   4   35.88    4.00  -1
  -4   8  -4   35.88    4.00   2
  -4 -10  -1  141.06    3.02  -1
  -4  10   1  141.06    3.02   2
  -4 -11  -1   16.29    2.55  -1
  -4  11   1   16.29    2.55   2
  -4 -12  -1   62.24    2.78  -1
  -4  12   1   62.24    2.78   2
  -5 -14   4    0.11    3.66  -1
  -4  14  -4    0.11    3.66   2
  -3 -14  -2    5.15    2.93  -1
  -3  14   2    5.15    2.93   2
  -2 -17  -2    2.80    4.31  -1
  -2  17   2    2.80    4.31   2
   2   2   5   33.84    1.93  -1
   3  -2  -5   33.84    1.93   2
   4  -7  -6   86.38    2.93  -1
   3   7   6   86.38    2.93   2
   3   2   6   36.35    2.56  -1
   4  -2  -6   36.35    2.56   2
   6  -4  -6   19.72    2.54  -1
   5   4   6   19.72    2.54   2
   7  -3  -6   77.54    2.92  -1
   6   3   6   77.54    2.92   2
   9   5   6    2.14    2.81  -1
  10  -5  -6    2.14    2.81   2
  12   0  -6   10.68    4.23  -1
  11   0   6   10.68    4.23   2
  -5 -13   1    3.13    2.58  -1
  -5  13  -1    3.13    2.58   2
  -5 -12   1   23.35    2.51  -1
  -5  12  -1   23.35    2.51   2
  -5 -10   1   63.94    2.87  -1
  -5  10  -1   63.94    2.87   2
  -4 -17   1    8.72    4.04  -1
  -4  17  -1    8.72    4.04   2
  -4 -16   0    1.54    2.78  -1
  -4  16   0    1.54    2.78   2
  -4 -13  -1   16.57    2.19  -1
  -4  13   1   16.57    2.19   2
  -4  -7   0    6.87    1.59  -1
  -4   7   0    6.87    1.59   2
  -3 -17  -1    1.50    3.63  -1
  -3  17   1    1.50    3.63   2
  -2 -13  -3    2.96    2.83  -1
  -3  13   3    2.96    2.83   2
  -2 -12  -3   15.01    2.73  -1
  -3  12   3   15.01    2.73   2
  -2 -10  -3   17.66    2.59  -1
  -3  10   3   17.66    2.59   2
  -2  -8   8    1.30    4.51  -1
   0   8  -8    1.30    4.51   2
   0 -15  -4   -0.32    2.94  -1
  -1  15   4   -0.32    2.94   2
   0  -7  -4   19.67    2.02  -1
  -1   7   4   19.67    2.02   2
   0  -6   9    6.60    2.82  -1
   2   6  -9    6.60    2.82   2
   1 -13  -5    0.13    2.59  -1
   0  13   5    0.13    2.59   2
   1 -12  -5    3.22    2.38  -1
   0  12   5    3.22    2.38   2
   1 -11  -5   -0.37    2.15  -1
   0  11   5   -0.37    2.15   2
   1 -10  -5    2.07    2.23  -1
   0  10   5    2.07    2.23   2
   1  -5  -4   57.32    2.22  -1
   0   5   4   57.32    2.22   2
   1  -2   8   11.50    2.64  -1
   3   2  -8   11.50    2.64   2
   2  -3   9   13.99    2.35  -1
   4   3  -9   13.99    2.35   2
   2  -1   8    4.39    2.73  -1
   4   1  -8    4.39    2.73   2
   3 -11  -6    2.01    3.27  -1
   2  11   6    2.01    3.27   2
   3  -2  -4  162.40    3.29  -1
   2   2   4  162.40    3.29   2
   3  -2   9    1.45    2.33  -1
   5   2  -9    1.45    2.33   2
   3   3   4   57.03    2.42  -1
   4  -3  -4   57.03    2.42   2
   4  -1  -4    1.08    2.08  -1
   3   1   4    1.08    2.08   2
   4  -1   9    3.29    2.27  -1
   6   1  -9    3.29    2.27   2
   6 -12  -7    1.04    4.42  -1
   4  12   7    1.04    4.42   2
   6   2   8    8.24    2.65  -1
   8  -2  -8    8.24    2.65   2
   6   5   3   21.79    2.15  -1
   7  -5  -3   21.79    2.15   2
   7   1   9   -1.03    2.83  -1
   9  -1  -9   -1.03    2.83   2
   9   6   3    7.58    2.59  -1
  10  -6  -3    7.58    2.59   2
  11   6   5    3.90    2.49  -1
  12  -6  -5    3.90    2.49   2
  14   7   1    2.53    2.63  -1
  14  -7  -1    2.53    2.63   2
  15   7   1    0.48    3.04  -1
  15  -7  -1    0.48    3.04   2
  15   7   4    5.72    3.21  -1
  16  -7  -4    5.72    3.21   2
  16   7   4   -0.61    3.98  -1
  17  -7  -4   -0.61    3.98   2
  18   7   1    1.23    3.99  -1
  18  -7  -1    1.23    3.99   2
  -4  -9  -1   26.34    2.56  -1
  -4   9   1   26.34    2.56   2
  -4 -14  -1   10.64    2.92  -1
  -4  14   1   10.64    2.92   2
  -3 -15  -2    5.16    3.34  -1
  -3  15   2    5.16    3.34   2
   0   0   5    0.09    2.15  -1
   1   0  -5    0.09    2.15   2
   1   1   5   15.75    1.85  -1
   2  -1  -5   15.75    1.85   2
   3  -9  -6   25.66    2.85  -1
   2   9   6   25.66    2.85   2
   3 -10  -6   43.29    2.82  -1
   2  10   6   43.29    2.82   2
   3 -12  -6   -1.90    2.90  -1
   2  12   6   -1.90    2.90   2
   3 -13  -6   -0.50    3.07  -1
   2  13   6   -0.50    3.07   2
   2   1   6   22.31    2.70  -1
   3  -1  -6   22.31    2.70   2
   5  -2  -5   29.89    2.61  -1
   4   2   5   29.89    2.61   2
   5  -5  -6   23.84    2.64  -1
   4   5   6   23.84    2.64   2
   5   3   6  131.30    3.15  -1
   6  -3  -6  131.30    3.15   2
   8  -2  -6  153.21    3.66  -1
   7   2   6  153.21    3.66   2
   7   4   6   16.73    2.62  -1
   8  -4  -6   16.73    2.62   2
  16   7   1    0.08    3.01  -1
  16  -7  -1    0.08    3.01   2
  -5 -15   4    1.52    3.93  -1
  -4  15  -4    1.52    3.93   2
  -5 -14   1    3.66    2.72  -1
  -5  14  -1    3.66    2.72   2
  -5 -12   5    3.06    4.16  -1
  -4  12  -5    3.06    4.16   2
  -5 -11   5   32.71    4.62  -1
  -4  11  -5   32.71    4.62   2
  -5  -9   1   35.08    2.78  -1
  -5   9  -1   35.08    2.78   2
  -1 -13  -4   11.93    2.30  -1
  -2  13   4   11.93    2.30   2
  -1 -12  -4    7.65    2.05  -1
  -2  12   4    7.65    2.05   2
  -1 -11  -4    0.22    1.95  -1
  -2  11   4    0.22    1.95   2
  -1 -10  -4   10.01    2.02  -1
  -2  10   4   10.01    2.02   2
   0 -16  -4    8.70    3.24  -1
  -1  16   4    8.70    3.24   2
   1 -14  -5    2.80    2.87  -1
   0  14   5    2.80    2.87   2
   1  -9  -5   38.50    1.59  -1
   0   9   5   38.50    1.59   2
   2  -6  -5   14.12    1.98  -1
   1   6   5   14.12    1.98   2
   2  -3  -4   -0.56    1.68  -1
   1   3   4   -0.56    1.68   2
   3 -14  -6    4.06    3.71  -1
   2  14   6    4.06    3.71   2
   4  -3  -5   11.11    1.98  -1
   3   3   5   11.11    1.98   2
   4   3   5    4.35    2.16  -1
   5  -3  -5    4.35    2.16   2
   5   0  -4    1.99    2.69  -1
   4   0   4    1.99    2.69   2
   5   1   8   20.17    2.98  -1
   7  -1  -8   20.17    2.98   2
   5   4   4   21.50    1.89  -1
   6  -4  -4   21.50    1.89   2
   6   0   9    0.48    2.65  -1
   8   0  -9    0.48    2.65   2
   7   2   8    1.40    2.84  -1
   9  -2  -8    1.40    2.84   2
   7   5   1   19.70    2.39  -1
   7  -5  -1   19.70    2.39   2
   7   5   4    7.01    2.22  -1
   8  -5  -4    7.01    2.22   2
   8   1   9    3.48    3.04  -1
  10  -1  -9    3.48    3.04   2
   8   5   5   32.52    2.04  -1
   9  -5  -5   32.52    2.04   2
   9   3   8    2.16    3.42  -1
  11  -3  -8    2.16    3.42   2
   9   5  -1   14.73    2.47  -1
   9  -5   1   14.73    2.47   2
  10   5   6    0.56    2.72  -1
  11  -5  -6    0.56    2.72   2
  10   6   1   12.39    2.61  -1
  10  -6  -1   12.39    2.61   2
  10   6   4   22.51    2.09  -1
  11  -6  -4   22.51    2.09   2
  11   6   0  132.40    2.80  -1
  11  -6   0  132.40    2.80   2
  12   6   5   -0.63    2.53  -1
  13  -6  -5   -0.63    2.53   2
  13   6  -1    0.85    2.54  -1
  13  -6   1    0.85    2.54   2
  17   7   1    0.86    2.49  -1
  17  -7  -1    0.86    2.49   2
  -4  -8  -1   33.42    2.33  -1
  -4   8   1   33.42    2.33   2
  -4 -15  -1    0.89    3.11  -1
  -4  15   1    0.89    3.11   2
  -3 -16  -2   -1.31    3.75  -1
  -3  16   2   -1.31    3.75   2
   1  -8  -5    6.36    1.92  -1
   0   8   5    6.36    1.92   2
   1 -15  -5    0.89    3.07  -1
   0  15   5    0.89    3.07   2
   3  -4  -5   12.81    2.39  -1
   2   4   5   12.81    2.39   2
   3  -8  -6    2.95    2.67  -1
   2   8   6    2.95    2.67   2
   4  -6  -6   11.38    2.50  -1
   3   6   6   11.38    2.50   2
   5   4   1   94.91    2.81  -1
   5  -4  -1   94.91    2.81   2
   6  -1  -5  148.55    3.69  -1
   5   1   5  148.55    3.69   2
   6   4   5   31.18    2.01  -1
   7  -4  -5   31.18    2.01   2
  13   6   5    1.27    2.56  -1
  14  -6  -5    1.27    2.56   2
  -5 -15   1    4.91    3.13  -1
  -5  15  -1    4.91    3.13   2
  -5 -13   0    1.27    1.95  -1
  -5  13   0    1.27    1.95   2
  -5 -13   5    0.72    3.93  -1
  -4  13  -5    0.72    3.93   2
  -5 -12   0   15.32    1.91  -1
  -5  12   0   15.32    1.91   2
  -5 -11   0  322.51    3.72  -1
  -5  11   0  322.51    3.72   2
  -5 -10   0    2.15    1.64  -1
  -5  10   0    2.15    1.64   2
  -5 -10   5    1.16    4.73  -1
  -4  10  -5    1.16    4.73   2
  -4 -17   0   22.14    3.19  -1
  -4  17   0   22.14    3.19   2
  -4  -6   0  137.57    2.96  -1
  -4   6   0  137.57    2.96   2
  -3  -4   0  434.95    5.14  -1
  -3   4   0  434.95    5.14   2
  -2 -16  -3    2.96    3.94  -1
  -3  16   3    2.96    3.94   2
  -1 -15  -4   -0.45    2.92  -1
  -2  15   4   -0.45    2.92   2
  -1 -14  -4    4.54    2.53  -1
  -2  14   4    4.54    2.53   2
  -1  -9  -4  156.60    2.85  -1
  -2   9   4  156.60    2.85   2
   0  -7   9    1.16    3.48  -1
   2   7  -9    1.16    3.48   2
   0  -6  -4   31.79    2.08  -1
  -1   6   4   31.79    2.08   2
   1  -5   9    0.67    2.71  -1
   3   5  -9    0.67    2.71   2
   1  -4  -4   46.43    2.37  -1
   0   4   4   46.43    2.37   2
   2   2   4  276.49    3.43  -1
   3  -2  -4  276.49    3.43   2
   4   0   8    3.22    2.58  -1
   6   0  -8    3.22    2.58   2
   5  -1   9   -1.30    2.55  -1
   7   1  -9   -1.30    2.55   2
   7   5   3    8.81    2.50  -1
   8  -5  -3    8.81    2.50   2
   8   4   6   15.86    2.69  -1
   9  -4  -6   15.86    2.69   2
   8   5   0   41.44    2.07  -1
   8  -5   0   41.44    2.07   2
   9   5   5    1.82    2.15  -1
  10  -5  -5    1.82    2.15   2
  10   3   8    0.39    3.33  -1
  12  -3  -8    0.39    3.33   2
  11   3   8    4.35    3.71  -1
  13  -3  -8    4.35    3.71   2
  11   5   6   -1.79    2.71  -1
  12  -5  -6   -1.79    2.71   2
  11   6   4    2.69    2.64  -1
  12  -6  -4    2.69    2.64   2
  14   6  -1   19.77    3.10  -1
  14  -6   1   19.77    3.10   2
  14   6   5    1.81    2.82  -1
  15  -6  -5    1.81    2.82   2
  15   6  -1   -0.39    3.28  -1
  15  -6   1   -0.39    3.28   2
  15   6   5    7.11    3.26  -1
  16  -6  -5    7.11    3.26   2
  16   6   5    2.22    3.76  -1
  17  -6  -5    2.22    3.76   2
  -4 -12  -2   10.88    2.59  -1
  -4  12   2   10.88    2.59   2
  -4 -16  -1    1.38    3.70  -1
  -4  16   1    1.38    3.70   2
  -3 -17  -2    9.38    4.29  -1
  -3  17   2    9.38    4.29   2
   2 -10  -6   -0.20    3.05  -1
   1  10   6   -0.20    3.05   2
   2 -11  -6   -0.12    2.90  -1
   1  11   6   -0.12    2.90   2
   2 -12  -6    8.62    3.28  -1
   1  12   6    8.62    3.28   2
   2 -13  -6   -0.82    3.63  -1
   1  13   6   -0.82    3.63   2
   3  -7  -6   -1.06    2.54  -1
   2   7   6   -1.06    2.54   2
   5  -4  -6   13.02    2.56  -1
   4   4   6   13.02    2.56   2
   4   2   6   21.15    2.50  -1
   5  -2  -6   21.15    2.50   2
   6  -3  -6   82.51    3.08  -1
   5   3   6   82.51    3.08   2
   9  -1  -6   94.01    3.78  -1
   8   1   6   94.01    3.78   2
  -5 -16   1    4.24    3.54  -1
  -5  16  -1    4.24    3.54   2
  -5 -15   0    1.20    2.94  -1
  -5  15   0    1.20    2.94   2
  -5 -14   0    6.16    2.14  -1
  -5  14   0    6.16    2.14   2
  -5 -14   5    0.40    4.96  -1
  -4  14  -5    0.40    4.96   2
  -5  -9   0    3.61    1.78  -1
  -5   9   0    3.61    1.78   2
  -2  -9   8    2.86    5.42  -1
   0   9  -8    2.86    5.42   2
  -2  -2   4   26.23    2.71  -1
  -1   2  -4   26.23    2.71   2
  -1 -16  -4   -0.26    3.25  -1
  -2  16   4   -0.26    3.25   2
  -1  -8  -4    3.52    2.06  -1
  -2   8   4    3.52    2.06   2
  -1  -6   8   29.94    3.69  -1
   1   6  -8   29.94    3.69   2
   0 -14  -5    5.93    3.01  -1
  -1  14   5    5.93    3.01   2
   0 -13  -5   -1.28    2.63  -1
  -1  13   5   -1.28    2.63   2
   0 -12  -5    8.71    2.18  -1
  -1  12   5    8.71    2.18   2
   0 -11  -5    0.64    1.91  -1
  -1  11   5    0.64    1.91   2
   0 -10  -5    3.68    2.17  -1
  -1  10   5    3.68    2.17   2
   1  -7  -5   11.28    1.82  -1
   0   7   5   11.28    1.82   2
   1  -3   8   13.31    2.88  -1
   3   3  -8   13.31    2.88   2
   2 -14  -6    0.97    3.49  -1
   1  14   6    0.97    3.49   2
   2  -5  -5    2.82    1.87  -1
   1   5   5    2.82    1.87   2
   2  -4   9    4.02    2.57  -1
   4   4  -9    4.02    2.57   2
   2  -2   8   18.03    2.71  -1
   4   2  -8   18.03    2.71   2
   3  -3   9    0.86    2.24  -1
   5   3  -9    0.86    2.24   2
   3  -1   8    3.53    2.40  -1
   5   1  -8    3.53    2.40   2
   3   2   5   26.62    2.17  -1
   4  -2  -5   26.62    2.17   2
   4  -2   9    3.33    2.28  -1
   6   2  -9    3.33    2.28   2
   6   1   8    2.37    3.00  -1
   8  -1  -8    2.37    3.00   2
   6   3   6  126.77    2.92  -1
   7  -3  -6  126.77    2.92   2
   7   0   9    1.00    2.69  -1
   9   0  -9    1.00    2.69   2
   8   2   8    3.72    2.93  -1
  10  -2  -8    3.72    2.93   2
   8   5   4    9.81    1.90  -1
   9  -5  -4    9.81    1.90   2
   9  -8  -8    2.29    4.22  -1
   7   8   8    2.29    4.22   2
   9   1   9   -0.54    2.25  -1
  11  -1  -9   -0.54    2.25   2
  10  -7  -8   -1.99    4.38  -1
   8   7   8   -1.99    4.38   2
  10   5   5    3.66    2.32  -1
  11  -5  -5    3.66    2.32   2
  11  -6  -8    2.64    4.32  -1
   9   6   8    2.64    4.32   2
  11   6   1   89.48    2.89  -1
  11  -6  -1   89.48    2.89   2
  12   6   0   14.94    2.05  -1
  12  -6   0   14.94    2.05   2
  12   6   4    0.82    1.70  -1
  13  -6  -4    0.82    1.70   2
  13   6   4    7.42    2.78  -1
  14  -6  -4    7.42    2.78   2
  16   6  -1    5.28    3.24  -1
  16  -6   1    5.28    3.24   2
  17   6  -1    0.19    3.55  -1
  17  -6   1    0.19    3.55   2
  -4 -17  -1    6.00    4.07  -1
  -4  17   1    6.00    4.07   2
   2  -9  -6    9.41    2.75  -1
   1   9   6    9.41    2.75   2
   4  -5  -6   16.51    2.71  -1
   3   5   6   16.51    2.71   2
   7  -2  -6    1.72    2.89  -1
   6   2   6    1.72    2.89   2
   7   4   5   93.24    2.48  -1
   8  -4  -5   93.24    2.48   2
   9   4   6    2.44    2.35  -1
  10  -4  -6    2.44    2.35   2
  11   0  -6   81.09    4.45  -1
  10   0   6   81.09    4.45   2
  -5 -16   0    2.82    3.42  -1
  -5  16   0    2.82    3.42   2
  -3 -14  -3    1.76    3.27  -1
  -4  14   3    1.76    3.27   2
  -3 -10  -3   40.51    2.60  -1
  -4  10   3   40.51    2.60   2
  -2 -13  -4    4.79    2.30  -1
  -3  13   4    4.79    2.30   2
  -2 -12  -4   19.34    2.19  -1
  -3  12   4   19.34    2.19   2
  -2 -11  -4   28.98    2.65  -1
  -3  11   4   28.98    2.65   2
  -1  -7  -4    1.38    1.92  -1
  -2   7   4    1.38    1.92   2
   0 -15  -5    1.57    3.05  -1
  -1  15   5    1.57    3.05   2
   0  -9  -5   30.22    1.98  -1
  -1   9   5   30.22    1.98   2
   0  -8   9    1.71    3.90  -1
   2   8  -9    1.71    3.90   2
   0  -5  -4   35.53    2.11  -1
  -1   5   4   35.53    2.11   2
   1  -6   9    2.16    3.23  -1
   3   6  -9    2.16    3.23   2
   1   1   4   31.31    2.15  -1
   2  -1  -4   31.31    2.15   2
   4   3   0  189.95    3.80  -1
   4  -3   0  189.95    3.80   2
   4   3   4   53.94    2.30  -1
   5  -3  -4   53.94    2.30   2
   5   0   8   41.87    3.15  -1
   7   0  -8   41.87    3.15   2
   5   3   5   78.89    2.44  -1
   6  -3  -5   78.89    2.44   2
   6  -1   9    0.25    2.63  -1
   8   1  -9    0.25    2.63   2
   6   4   0    0.73    1.55  -1
   6  -4   0    0.73    1.55   2
   6   4   4    9.36    2.20  -1
   7  -4  -4    9.36    2.20   2
   7  -5  -7   12.50    2.93  -1
   5   5   7   12.50    2.93   2
   7   4  -1  332.89    5.13  -1
   7  -4   1  332.89    5.13   2
   8  -9  -8    1.52    3.73  -1
   6   9   8    1.52    3.73   2
   8   0   9    0.07    2.93  -1
  10   0  -9    0.07    2.93   2
   8   5   1   54.86    2.57  -1
   8  -5  -1   54.86    2.57   2
   8   5   3   57.97    2.65  -1
   9  -5  -3   57.97    2.65   2
   9   2   8   13.37    3.57  -1
  11  -2  -8   13.37    3.57   2
   9   5   4    2.06    2.27  -1
  10  -5  -4    2.06    2.27   2
  10   5  -1   46.86    2.96  -1
  10  -5   1   46.86    2.96   2
  11   5   5    9.71    2.46  -1
  12  -5  -5    9.71    2.46   2
  12  -5  -8    0.29    4.44  -1
  10   5   8    0.29    4.44   2
  12   6   1    5.86    2.60  -1
  12  -6  -1    5.86    2.60   2
  13   6   0   47.36    2.22  -1
  13  -6   0   47.36    2.22   2
  14   6   0    1.43    2.56  -1
  14  -6   0    1.43    2.56   2
  14   6   4   14.49    2.12  -1
  15  -6  -4   14.49    2.12   2
  15   6   4   -0.08    3.20  -1
  16  -6  -4   -0.08    3.20   2
  16   6   4    1.95    3.63  -1
  17  -6  -4    1.95    3.63   2
  17   6   4    0.52    3.97  -1
  18  -6  -4    0.52    3.97   2
  19   6   0    0.13    3.09  -1
  19  -6   0    0.13    3.09   2
  -5 -10  -1   46.03    2.54  -1
  -5  10   1   46.03    2.54   2
  -5 -11  -1   85.24    2.78  -1
  -5  11   1   85.24    2.78   2
  -5 -12  -1   21.85    2.12  -1
  -5  12   1   21.85    2.12   2
  -5 -13  -1    3.27    2.61  -1
  -5  13   1    3.27    2.61   2
  -5 -14  -1   -0.13    2.76  -1
  -5  14   1   -0.13    2.76   2
  -4 -16  -2    1.17    3.64  -1
  -4  16   2    1.17    3.64   2
  -2  -3   5   23.59    2.61  -1
  -1   3  -5   23.59    2.61   2
   1  -6  -5   44.61    2.24  -1
   0   6   5   44.61    2.24   2
   2  -8  -6   13.83    2.80  -1
   1   8   6   13.83    2.80   2
   3  -6  -6    7.40    2.62  -1
   2   6   6    7.40    2.62   2
   7   0  -5    0.64    2.49  -1
   6   0   5    0.64    2.49   2
   7   3   6   73.23    2.86  -1
   8  -3  -6   73.23    2.86   2
   9   1  -5   14.92    3.35  -1
   8  -1   5   14.92    3.35   2
  10   4   6    2.64    2.87  -1
  11  -4  -6    2.64    2.87   2
  -5  -8   0   79.45    2.24  -1
  -5   8   0   79.45    2.24   2
  -3 -16  -3   -0.47    4.07  -1
  -4  16   3   -0.47    4.07   2
  -2 -15  -4    1.30    2.71  -1
  -3  15   4    1.30    2.71   2
  -2 -14  -4   -2.57    2.69  -1
  -3  14   4   -2.57    2.69   2
  -2 -10  -4   33.73    2.00  -1
  -3  10   4   33.73    2.00   2
   0  -8  -5    6.00    1.95  -1
  -1   8   5    6.00    1.95   2
   0  -5   8    0.58    3.50  -1
   2   5  -8    0.58    3.50   2
   0   0   4   56.28    2.30  -1
   1   0  -4   56.28    2.30   2
   1 -13  -6   -1.06    3.10  -1
   0  13   6   -1.06    3.10   2
   1 -12  -6    6.49    2.96  -1
   0  12   6    6.49    2.96   2
   1 -11  -6    2.86    2.56  -1
   0  11   6    2.86    2.56   2
   2   1   5   47.43    2.04  -1
   3  -1  -5   47.43    2.04   2
   3  -3  -5   26.33    2.08  -1
   2   3   5   26.33    2.08   2
   4  -1   8    3.14    3.04  -1
   6   1  -8    3.14    3.04   2
   5  -7  -7    1.01    3.13  -1
   3   7   7    1.01    3.13   2
   5  -2   9    0.88    2.55  -1
   7   2  -9    0.88    2.55   2
   5   2   6   -0.63    2.22  -1
   6  -2  -6   -0.63    2.22   2
   7   1   8    2.39    2.82  -1
   9  -1  -8    2.39    2.82   2
   8  -8  -8    0.68    4.01  -1
   6   8   8    0.68    4.01   2
   8   4   5   52.31    2.36  -1
   9  -4  -5   52.31    2.36   2
   9  -7  -8   -1.74    3.96  -1
   7   7   8   -1.74    3.96   2
   9   0   9    0.07    3.00  -1
  11   0  -9    0.07    3.00   2
   9   5   0   56.90    2.12  -1
   9  -5   0   56.90    2.12   2
  10  -6  -8    0.72    3.93  -1
   8   6   8    0.72    3.93   2
  10   2   8   -0.79    3.21  -1
  12  -2  -8   -0.79    3.21   2
  10   5   4   68.79    2.39  -1
  11  -5  -4   68.79    2.39   2
  11  -5  -8    0.29    4.44  -1
   9   5   8    0.29    4.44   2
  11   2   8    4.00    3.68  -1
  13  -2  -8    4.00    3.68   2
  12   5   5    0.62    2.77  -1
  13  -5  -5    0.62    2.77   2
  13   6   1    0.37    2.51  -1
  13  -6  -1    0.37    2.51   2
  15   6   0   -0.41    1.99  -1
  15  -6   0   -0.41    1.99   2
  16   6   0    7.51    2.24  -1
  16  -6   0    7.51    2.24   2
  17   6   0    0.35    2.52  -1
  17  -6   0    0.35    2.52   2
  18   6   0    0.48    2.81  -1
  18  -6   0    0.48    2.81   2
  19   6   1    0.41    4.33  -1
  19  -6  -1    0.41    4.33   2
  -5 -15  -1    1.66    2.66  -1
  -5  15   1    1.66    2.66   2
  -1 -12  -5   14.91    2.25  -1
  -2  12   5   14.91    2.25   2
   1 -10  -6   15.67    3.12  -1
   0  10   6   15.67    3.12   2
   1 -14  -6   -0.24    3.60  -1
   0  14   6   -0.24    3.60   2
   2  -7  -6    3.54    2.37  -1
   1   7   6    3.54    2.37   2
   4  -2  -5   19.06    2.22  -1
   3   2   5   19.06    2.22   2
   8  -1  -6  104.40    3.83  -1
   7   1   6  104.40    3.83   2
  11   4   6    6.25    2.73  -1
  12  -4  -6    6.25    2.73   2
  13   5   5   -0.74    2.34  -1
  14  -5  -5   -0.74    2.34   2
  -6 -14   1    1.00    2.94  -1
  -6  14  -1    1.00    2.94   2
  -6 -13   1    4.54    2.65  -1
  -6  13  -1    4.54    2.65   2
  -6 -12   1    0.61    2.57  -1
  -6  12  -1    0.61    2.57   2
  -5 -17   0   17.59    3.28  -1
  -5  17   0   17.59    3.28   2
  -5 -16  -1    4.33    3.00  -1
  -5  16   1    4.33    3.00   2
  -2 -16  -4    1.75    3.32  -1
  -3  16   4    1.75    3.32   2
  -2 -10   8   -0.01    5.81  -1
   0  10  -8   -0.01    5.81   2
  -2  -9  -4   19.91    1.98  -1
  -3   9   4   19.91    1.98   2
  -1 -15  -5    1.13    3.32  -1
  -2  15   5    1.13    3.32   2
  -1 -14  -5    0.10    2.81  -1
  -2  14   5    0.10    2.81   2
  -1 -13  -5    3.48    1.80  -1
  -2  13   5    3.48    1.80   2
  -1 -11  -5    1.18    1.92  -1
  -2  11   5    1.18    1.92   2
  -1 -10  -5   32.26    2.40  -1
  -2  10   5   32.26    2.40   2
  -1  -7   8    5.81    4.04  -1
   1   7  -8    5.81    4.04   2
  -1  -6  -4   14.62    1.75  -1
  -2   6   4   14.62    1.75   2
   0  -7  -5   11.79    1.93  -1
  -1   7   5   11.79    1.93   2
   1  -3  -4   46.78    2.44  -1
   0   3   4   46.78    2.44   2
   1   0   5    0.78    1.93  -1
   2   0  -5    0.78    1.93   2
   2  -4  -5   21.37    1.99  -1
   1   4   5   21.37    1.99   2
   2  -2  -4   24.99    2.36  -1
   1   2   4   24.99    2.36   2
   3  -4   9   14.63    2.69  -1
   5   4  -9   14.63    2.69   2
   3  -2   8    0.19    2.83  -1
   5   2  -8    0.19    2.83   2
   3   2   4  126.69    2.87  -1
   4  -2  -4  126.69    2.87   2
   4  -8  -7    6.50    3.11  -1
   2   8   7    6.50    3.11   2
   4  -3   9    1.49    2.48  -1
   6   3  -9    1.49    2.48   2
   4   3   3  122.51    3.03  -1
   5  -3  -3  122.51    3.03   2
   6   0   8    0.18    2.53  -1
   8   0  -8    0.18    2.53   2
   6   1  -4  225.60    5.57  -1
   5  -1   4  225.60    5.57   2
   6   3   5   25.93    2.15  -1
   7  -3  -5   25.93    2.15   2
   6   4   1    5.47    1.85  -1
   6  -4  -1    5.47    1.85   2
   6   4   3   13.00    2.14  -1
   7  -4  -3   13.00    2.14   2
   7  -9  -8    2.04    4.29  -1
   5   9   8    2.04    4.29   2
   7  -1   9    0.02    1.82  -1
   9   1  -9    0.02    1.82   2
   7   4   4   46.15    2.44  -1
   8  -4  -4   46.15    2.44   2
   8  -7  -8    0.25    3.96  -1
   6   7   8    0.25    3.96   2
   8   1   8   -3.52    3.47  -1
  10  -1  -8   -3.52    3.47   2
   9  -6  -8    0.41    3.80  -1
   7   6   8    0.41    3.80   2
  11   5  -1    2.65    2.81  -1
  11  -5   1    2.65    2.81   2
  11   5   4   47.08    2.56  -1
  12  -5  -4   47.08    2.56   2
  13  -4  -8   -0.52    4.43  -1
  11   4   8   -0.52    4.43   2
  14   5   5    0.80    2.64  -1
  15  -5  -5    0.80    2.64   2
  14   6   1   16.00    2.61  -1
  14  -6  -1   16.00    2.61   2
  15   5   5   -0.27    3.26  -1
  16  -5  -5   -0.27    3.26   2
  15   6   1   -0.31    2.85  -1
  15  -6  -1   -0.31    2.85   2
  16   5   5    6.48    3.82  -1
  17  -5  -5    6.48    3.82   2
  16   6   1    5.60    3.07  -1
  16  -6  -1    5.60    3.07   2
  17   6   1    1.72    3.42  -1
  17  -6  -1    1.72    3.42   2
  18   6   1    3.67    3.40  -1
  18  -6  -1    3.67    3.40   2
   0  -1   5   13.96    2.11  -1
   1   1  -5   13.96    2.11   2
   3  -5  -6   18.30    2.60  -1
   2   5   6   18.30    2.60   2
   5  -1  -5   24.80    2.42  -1
   4   1   5   24.80    2.42   2
   5  -3  -6    5.97    2.68  -1
   4   3   6    5.97    2.68   2
   4   2   5   35.61    2.10  -1
   5  -2  -5   35.61    2.10   2
   9   5   1   12.52    2.42  -1
   9  -5  -1   12.52    2.42   2
   8   3   6   44.75    2.52  -1
   9  -3  -6   44.75    2.52   2
  10   0  -6    2.73    3.41  -1
   9   0   6    2.73    3.41   2
   9   4   5   52.17    2.06  -1
  10  -4  -5   52.17    2.06   2
  -6 -15   1    0.28    3.16  -1
  -6  15  -1    0.28    3.16   2
  -6 -14   0    6.07    2.29  -1
  -6  14   0    6.07    2.29   2
  -6 -13   0   -0.36    1.89  -1
  -6  13   0   -0.36    1.89   2
  -6 -12   0    2.03    1.77  -1
  -6  12   0    2.03    1.77   2
  -4 -13  -3    0.72    3.05  -1
  -5  13   3    0.72    3.05   2
  -4 -12  -3   22.35    2.71  -1
  -5  12   3   22.35    2.71   2
  -4  -5   0   92.54    2.47  -1
  -4   5   0   92.54    2.47   2
  -3 -13  -4    1.15    2.78  -1
  -4  13   4    1.15    2.78   2
  -3 -12  -4   10.05    2.62  -1
  -4  12   4   10.05    2.62   2
  -2  -8  -4   93.98    2.24  -1
  -3   8   4   93.98    2.24   2
  -1  -9  -5   12.69    1.99  -1
  -2   9   5   12.69    1.99   2
   0  -4  -4   75.95    2.68  -1
  -1   4   4   75.95    2.68   2
   1  -7   9   -0.97    3.04  -1
   3   7  -9   -0.97    3.04   2
   1  -5  -5   10.63    1.94  -1
   0   5   5   10.63    1.94   2
   2  -3   8   53.74    3.04  -1
   4   3  -8   53.74    3.04   2
   3  -1  -4   37.93    2.63  -1
   2   1   4   37.93    2.63   2
   4   1   6    0.98    2.11  -1
   5  -1  -6    0.98    2.11   2
   5   3   4   97.02    2.49  -1
   6  -3  -4   97.02    2.49   2
   6 -10  -8   -0.70    4.42  -1
   4  10   8   -0.70    4.42   2
   6  -2   9   -0.00    2.69  -1
   8   2  -9   -0.00    2.69   2
   6   2   6   -1.31    2.64  -1
   7  -2  -6   -1.31    2.64   2
   7  -8  -8    1.36    3.72  -1
   5   8   8    1.36    3.72   2
   8  -1   9    2.60    2.99  -1
  10   1  -9    2.60    2.99   2
   9   1   8    7.18    3.58  -1
  11  -1  -8    7.18    3.58   2
  10  -5  -8    8.69    3.97  -1
   8   5   8    8.69    3.97   2
  10   5   0    5.77    1.80  -1
  10  -5   0    5.77    1.80   2
  10   5   3   62.98    2.93  -1
  11  -5  -3   62.98    2.93   2
  12  -4  -8   -0.38    4.26  -1
  10   4   8   -0.38    4.26   2
  12   3  -4   44.82    4.96  -1
  11  -3   4   44.82    4.96   2
  12   5   4   29.24    2.63  -1
  13  -5  -4   29.24    2.63   2
  13   4   6    4.77    2.46  -1
  14  -4  -6    4.77    2.46   2
  -5  -8  -1   22.98    2.12  -1
  -5   8   1   22.98    2.12   2
  -6 -12   4    1.70    3.15  -1
  -5  12  -4    1.70    3.15   2
  -6 -13   4    0.02    3.46  -1
  -5  13  -4    0.02    3.46   2
  -6 -14   4   14.70    4.33  -1
  -5  14  -4   14.70    4.33   2
   0 -11  -6    6.97    2.95  -1
  -1  11   6    6.97    2.95   2
   0 -12  -6    5.43    2.87  -1
  -1  12   6    5.43    2.87   2
   0 -13  -6   -0.87    3.04  -1
  -1  13   6   -0.87    3.04   2
   0 -14  -6    2.81    4.09  -1
  -1  14   6    2.81    4.09   2
   1  -8  -6   49.03    2.55  -1
   0   8   6   49.03    2.55   2
   2  -6  -6    0.01    2.36  -1
   1   6   6    0.01    2.36   2
   6  -2  -6    0.73    2.55  -1
   5   2   6    0.73    2.55   2
   9   3   6    5.97    2.51  -1
  10  -3  -6    5.97    2.51   2
  -6 -16   1    2.32    3.79  -1
  -6  16  -1    2.32    3.79   2
  -6 -15   0    0.82    2.59  -1
  -6  15   0    0.82    2.59   2
  -6 -11   0   24.93    2.00  -1
  -6  11   0   24.93    2.00   2
  -6 -10   0   32.40    2.44  -1
  -6  10   0   32.40    2.44   2
  -6  -9   1    2.94    2.65  -1
  -6   9  -1    2.94    2.65   2
  -5  -7   0   19.04    1.71  -1
  -5   7   0   19.04    1.71   2
  -4 -16  -3    1.35    4.07  -1
  -5  16   3    1.35    4.07   2
  -3 -15  -4   -2.89    3.11  -1
  -4  15   4   -2.89    3.11   2
  -3 -14  -4   12.02    2.69  -1
  -4  14   4   12.02    2.69   2
  -3 -11  -4    3.21    2.14  -1
  -4  11   4    3.21    2.14   2
  -3 -10  -4    0.91    2.30  -1
  -4  10   4    0.91    2.30   2
  -2 -13  -5    1.85    2.75  -1
  -3  13   5    1.85    2.75   2
  -2 -11   8   -0.24    6.31  -1
   0  11  -8   -0.24    6.31   2
  -2  -7  -4   45.12    2.49  -1
  -3   7   4   45.12    2.49   2
  -2  -2   0  493.03    7.02  -1
  -2   2   0  493.03    7.02   2
  -1  -8  -5   80.00    2.51  -1
  -2   8   5   80.00    2.51   2
   0  -6  -5   32.14    2.10  -1
  -1   6   5   32.14    2.10   2
   0  -6   8    2.29    3.45  -1
   2   6  -8    2.29    3.45   2
   4  -4   9    0.22    2.67  -1
   6   4  -9    0.22    2.67   2
   5  -3   9    1.40    2.69  -1
   7   3  -9    1.40    2.69   2
   5  -1   8   25.15    2.61  -1
   7   1  -8   25.15    2.61   2
   6  -9  -8    0.79    3.51  -1
   4   9   8    0.79    3.51   2
   7  -7  -8   -0.60    3.56  -1
   5   7   8   -0.60    3.56   2
   7  -2   9   -0.64    2.78  -1
   9   2  -9   -0.64    2.78   2
   7   0   8    5.94    2.83  -1
   9   0  -8    5.94    2.83   2
   7   3   5   48.95    2.29  -1
   8  -3  -5   48.95    2.29   2
   8  -6  -8    1.85    3.50  -1
   6   6   8    1.85    3.50   2
   8   2  -4   11.22    5.38  -1
   7  -2   4   11.22    5.38   2
   8   4   4    2.41    1.93  -1
   9  -4  -4    2.41    1.93   2
   9  -1   9    0.53    3.15  -1
  11   1  -9    0.53    3.15   2
  10   1   8    6.53    3.39  -1
  12  -1  -8    6.53    3.39   2
  10   4   5    2.28    1.47  -1
  11  -4  -5    2.28    1.47   2
  10   5   1   45.61    2.78  -1
  10  -5  -1   45.61    2.78   2
  11  -4  -8   -1.02    4.36  -1
   9   4   8   -1.02    4.36   2
  11   1   8    5.47    4.34  -1
  13  -1  -8    5.47    4.34   2
  11   4   5   29.91    2.37  -1
  12  -4  -5   29.91    2.37   2
  12   5  -1    5.25    2.51  -1
  12  -5   1    5.25    2.51   2
  13   5   4    1.05    1.86  -1
  14  -5  -4    1.05    1.86   2
  14   5   4    1.04    2.68  -1
  15  -5  -4    1.04    2.68   2
  15   5   4   -4.14    3.10  -1
  16  -5  -4   -4.14    3.10   2
  16   5   4    3.20    3.55  -1
  17  -5  -4    3.20    3.55   2
  17   5   4    2.24    3.50  -1
  18  -5  -4    2.24    3.50   2
  19   5  -1    0.57    4.08  -1
  19  -5   1    0.57    4.08   2
  -6 -12  -1    2.24    2.48  -1
  -6  12   1    2.24    2.48   2
  -6 -13  -1    2.51    2.62  -1
  -6  13   1    2.51    2.62   2
  -6 -14  -1   -0.17    2.86  -1
  -6  14   1   -0.17    2.86   2
  -6 -11   4    2.19    3.07  -1
  -5  11  -4    2.19    3.07   2
  -6 -15   4   -0.40    4.64  -1
  -5  15  -4   -0.40    4.64   2
  -2 -12  -5    2.01    2.20  -1
  -3  12   5    2.01    2.20   2
  -2 -14  -5   -0.52    2.84  -1
  -3  14   5   -0.52    2.84   2
  -3  -5   5   51.30    3.92  -1
  -2   5  -5   51.30    3.92   2
   1  -7  -6   17.26    2.48  -1
   0   7   6   17.26    2.48   2
   3   1   5   24.96    1.92  -1
   4  -1  -5   24.96    1.92   2
   3   0   6   10.08    2.46  -1
   4   0  -6   10.08    2.46   2
  10   3   6   -2.62    2.54  -1
  11  -3  -6   -2.62    2.54   2
  -6 -16   0    1.40    2.91  -1
  -6  16   0    1.40    2.91   2
  -3  -9  -4   17.15    2.50  -1
  -4   9   4   17.15    2.50   2
  -2 -15  -5   -0.73    3.15  -1
  -3  15   5   -0.73    3.15   2
  -2 -11  -5    0.99    2.18  -1
  -3  11   5    0.99    2.18   2
  -1  -8   8   -0.28    4.17  -1
   1   8  -8   -0.28    4.17   2
  -1  -5  -4  140.57    2.85  -1
  -2   5   4  140.57    2.85   2
   0  -9  -6    0.23    2.21  -1
  -1   9   6    0.23    2.21   2
   1  -8   9    1.56    3.23  -1
   3   8  -9    1.56    3.23   2
   2   1   4   27.30    2.18  -1
   3  -1  -4   27.30    2.18   2
   3  -5   9    0.04    2.68  -1
   5   5  -9    0.04    2.68   2
   4  -6  -7   29.27    2.95  -1
   2   6   7   29.27    2.95   2
   4  -2   8   67.50    3.36  -1
   6   2  -8   67.50    3.36   2
   4   0  -4  102.13    3.54  -1
   3   0   4  102.13    3.54   2
   5 -10  -8   -1.30    3.46  -1
   3  10   8   -1.30    3.46   2
   5  -9  -8    2.12    3.67  -1
   3   9   8    2.12    3.67   2
   5  -5  -7    1.85    3.04  -1
   3   5   7    1.85    3.04   2
   5   2   5   34.15    2.26  -1
   6  -2  -5   34.15    2.26   2
   5   3   3   56.16    2.57  -1
   6  -3  -3   56.16    2.57   2
   6  -8  -8   -0.70    3.22  -1
   4   8   8   -0.70    3.22   2
   6  -1   8    0.10    2.63  -1
   8   1  -8    0.10    2.63   2
   6   3   4   56.00    2.21  -1
   7  -3  -4   56.00    2.21   2
   7   2   6  155.74    3.01  -1
   8  -2  -6  155.74    3.01   2
   7   4   0    6.13    1.60  -1
   7  -4   0    6.13    1.60   2
   8   0   8   -2.54    3.42  -1
  10   0  -8   -2.54    3.42   2
   8   4  -1    4.49    2.32  -1
   8  -4   1    4.49    2.32   2
   9  -5  -8    1.98    3.66  -1
   7   5   8    1.98    3.66   2
   9   4   4   17.57    2.42  -1
  10  -4  -4   17.57    2.42   2
  11   3   6    1.73    3.25  -1
  12  -3  -6    1.73    3.25   2
  11   5   0   16.92    1.88  -1
  11  -5   0   16.92    1.88   2
  12   4   5    6.02    2.44  -1
  13  -4  -5    6.02    2.44   2
  13   4   5   -2.44    2.62  -1
  14  -4  -5   -2.44    2.62   2
  13   5  -1   22.92    2.60  -1
  13  -5   1   22.92    2.60   2
  18   5  -1   -0.15    3.62  -1
  18  -5   1   -0.15    3.62   2
  -6 -11  -1   81.34    2.80  -1
  -6  11   1   81.34    2.80   2
  -6 -15  -1    1.36    2.53  -1
  -6  15   1    1.36    2.53   2
  -4  -7   5   24.30    5.05  -1
  -3   7  -5   24.30    5.05   2
  -2 -10  -5   37.83    2.39  -1
  -3  10   5   37.83    2.39   2
  -1 -13  -6    1.88    3.65  -1
  -2  13   6    1.88    3.65   2
   2  -3  -5   25.89    2.17  -1
   1   3   5   25.89    2.17   2
   2  -5  -6   41.95    2.79  -1
   1   5   6   41.95    2.79   2
   3  -4  -6   70.08    2.95  -1
   2   4   6   70.08    2.95   2
   4  -3  -6   79.45    2.90  -1
   3   3   6   79.45    2.90   2
   5   1   6    6.10    2.59  -1
   6  -1  -6    6.10    2.59   2
   7  -1  -6   17.71    3.30  -1
   6   1   6   17.71    3.30   2
   7   4   1  206.92    3.50  -1
   7  -4  -1  206.92    3.50   2
  11   5   1    2.40    2.36  -1
  11  -5  -1    2.40    2.36   2
  17   5  -1    5.17    3.84  -1
  17  -5   1    5.17    3.84   2
  -6 -16  -1    5.49    3.08  -1
  -6  16   1    5.49    3.08   2
  -6  -9   0    8.48    1.75  -1
  -6   9   0    8.48    1.75   2
  -2  -9  -5   88.45    2.52  -1
  -3   9   5   88.45    2.52   2
  -1 -14  -6   -0.20    3.51  -1
  -2  14   6   -0.20    3.51   2
  -1 -12  -6    6.54    2.89  -1
  -2  12   6    6.54    2.89   2
  -1  -7  -5    4.16    1.78  -1
  -2   7   5    4.16    1.78   2
   1  -4  -5   15.88    1.83  -1
   0   4   5   15.88    1.83   2
   2  -4   8    0.57    3.19  -1
   4   4  -8    0.57    3.19   2
   3  -7  -7    9.25    2.72  -1
   1   7   7    9.25    2.72   2
   3  -3   8   70.74    3.15  -1
   5   3  -8   70.74    3.15   2
   3  -2  -5   32.38    2.09  -1
   2   2   5   32.38    2.09   2
   4   2   4  133.98    2.67  -1
   5  -2  -4  133.98    2.67   2
   5  -4   9    0.91    2.55  -1
   7   4  -9    0.91    2.55   2
   6  -7  -8    2.23    2.77  -1
   4   7   8    2.23    2.77   2
   6  -3   9    0.31    1.87  -1
   8   3  -9    0.31    1.87   2
   6   0  -5    1.20    2.53  -1
   5   0   5    1.20    2.53   2
   7  -6  -8   -1.35    3.48  -1
   5   6   8   -1.35    3.48   2
   8  -2   9   -0.26    2.02  -1
  10   2  -9   -0.26    2.02   2
   8   3   5   73.86    1.92  -1
   9  -3  -5   73.86    1.92   2
   9   0   8    3.46    3.34  -1
  11   0  -8    3.46    3.34   2
  10  -4  -8    0.91    3.68  -1
   8   4   8    0.91    3.68   2
  10   4   4   10.59    2.47  -1
  11  -4  -4   10.59    2.47   2
  12   3   6    1.49    2.70  -1
  13  -3  -6    1.49    2.70   2
  12   5   0    0.90    1.86  -1
  12  -5   0    0.90    1.86   2
  13  -3  -8    1.83    4.38  -1
  11   3   8    1.83    4.38   2
  14   4   5    6.95    2.05  -1
  15  -4  -5    6.95    2.05   2
  14   5  -1   -0.47    2.65  -1
  14  -5   1   -0.47    2.65   2
  15   4   5   -1.08    2.11  -1
  16  -4  -5   -1.08    2.11   2
  15   5  -1    6.49    2.83  -1
  15  -5   1    6.49    2.83   2
  16   4   5    0.41    2.21  -1
  17  -4  -5    0.41    2.21   2
  16   5  -1   24.77    3.34  -1
  16  -5   1   24.77    3.34   2
  18   5   0    0.56    2.47  -1
  18  -5   0    0.56    2.47   2
  19   3  -4   -0.22    5.47  -1
  18  -3   4   -0.22    5.47   2
  19   5   0    1.11    2.89  -1
  19  -5   0    1.11    2.89   2
  19   5   1   -0.64    4.05  -1
  19  -5  -1   -0.64    4.05   2
  -6 -10  -1    6.50    2.37  -1
  -6  10   1    6.50    2.37   2
  -1 -11  -6    0.40    2.49  -1
  -2  11   6    0.40    2.49   2
   0  -5  -5   15.52    2.39  -1
  -1   5   5   15.52    2.39   2
   1  -6  -6   -0.35    2.58  -1
   0   6   6   -0.35    2.58   2
   2   0   5    3.20    2.02  -1
   3   0  -5    3.20    2.02   2
   9   0  -6  414.65    6.61  -1
   8   0   6  414.65    6.61   2
   8   2   6    2.23    2.22  -1
   9  -2  -6    2.23    2.22   2
  12   5   1    0.46    2.62  -1
  12  -5  -1    0.46    2.62   2
  -5 -15  -3    6.67    3.85  -1
  -6  15   3    6.67    3.85   2
  -5 -12  -3    6.65    2.67  -1
  -6  12   3    6.65    2.67   2
  -5  -6   0   10.19    1.70  -1
  -5   6   0   10.19    1.70   2
  -4 -15  -4    2.07    3.22  -1
  -5  15   4    2.07    3.22   2
  -4 -14  -4   -0.20    2.71  -1
  -5  14   4   -0.20    2.71   2
  -4 -13  -4    5.09    2.42  -1
  -5  13   4    5.09    2.42   2
  -4 -12  -4   -0.46    2.41  -1
  -5  12   4   -0.46    2.41   2
  -4 -11  -4    3.62    2.14  -1
  -5  11   4    3.62    2.14   2
  -3 -14  -5   10.06    2.87  -1
  -4  14   5   10.06    2.87   2
  -3 -13  -5    6.99    2.78  -1
  -4  13   5    6.99    2.78   2
  -3  -8  -4  162.28    2.76  -1
  -4   8   4  162.28    2.76   2
  -3  -4   4  172.14    5.29  -1
  -2   4  -4  172.14    5.29   2
  -3  -3   0   99.55    3.22  -1
  -3   3   0   99.55    3.22   2
  -2  -6  -4   66.21    2.25  -1
  -3   6   4   66.21    2.25   2
  -1 -10  -6    6.51    2.61  -1
  -2  10   6    6.51    2.61   2
   1   0   4   15.55    1.76  -1
   2   0  -4   15.55    1.76   2
   2  -8  -7   44.84    3.42  -1
   0   8   7   44.84    3.42   2
   3  -6   9    0.40    2.81  -1
   5   6  -9    0.40    2.81   2
   3   2   0    2.77    2.21  -1
   3  -2   0    2.77    2.21   2
   4 -10  -8    4.38    3.54  -1
   2  10   8    4.38    3.54   2
   4  -9  -8    0.74    3.75  -1
   2   9   8    0.74    3.75   2
   4  -5   9    2.70    2.53  -1
   6   5  -9    2.70    2.53   2
   5  -8  -8    0.95    3.07  -1
   3   8   8    0.95    3.07   2
   5  -2   8    0.57    2.86  -1
   7   2  -8    0.57    2.86   2
   5   3   0  102.40    2.84  -1
   5  -3   0  102.40    2.84   2
   6   2   5   62.53    2.45  -1
   7  -2  -5   62.53    2.45   2
   7  -3   9   -0.09    2.84  -1
   9   3  -9   -0.09    2.84   2
   7  -1   8   -0.75    3.27  -1
   9   1  -8   -0.75    3.27   2
   7   3   4   27.03    2.14  -1
   8  -3  -4   27.03    2.14   2
   8  -5  -8    4.00    3.43  -1
   6   5   8    4.00    3.43   2
   9   3   5    0.55    2.01  -1
  10  -3  -5    0.55    2.01   2
   9   4   3   37.03    2.81  -1
  10  -4  -3   37.03    2.81   2
  10   0   8   45.78    3.58  -1
  12   0  -8   45.78    3.58   2
  11   0   8   -1.28    4.16  -1
  13   0  -8   -1.28    4.16   2
  11   4   4   11.18    2.22  -1
  12  -4  -4   11.18    2.22   2
  12  -3  -8    0.29    4.42  -1
  10   3   8    0.29    4.42   2
  13   5   0   34.05    2.21  -1
  13  -5   0   34.05    2.21   2
  13   5   1   36.44    2.64  -1
  13  -5  -1   36.44    2.64   2
  14   5   0   10.64    2.02  -1
  14  -5   0   10.64    2.02   2
  15   5   0   -1.42    2.45  -1
  15  -5   0   -1.42    2.45   2
  16   5   0    4.92    2.41  -1
  16  -5   0    4.92    2.41   2
  17   5   0   19.25    2.49  -1
  17  -5   0   19.25    2.49   2
  17   5   1    2.04    3.36  -1
  17  -5  -1    2.04    3.36   2
  18   4   4   -0.88    4.11  -1
  19  -4  -4   -0.88    4.11   2
  18   5   1    0.31    3.55  -1
  18  -5  -1    0.31    3.55   2
  -6  -9  -1    1.15    2.43  -1
  -6   9   1    1.15    2.43   2
  -7 -13   3   13.20    3.69  -1
  -6  13  -3   13.20    3.69   2
  -7 -14   3    0.47    4.00  -1
  -6  14  -3    0.47    4.00   2
  -6 -16  -2    2.09    4.16  -1
  -6  16   2    2.09    4.16   2
  -6 -10   4   14.71    3.16  -1
  -5  10  -4   14.71    3.16   2
  -3 -12  -5   -1.11    2.24  -1
  -4  12   5   -1.11    2.24   2
  -3 -15  -5    8.23    3.31  -1
  -4  15   5    8.23    3.31   2
  -2  -8  -5   15.72    2.07  -1
  -3   8   5   15.72    2.07   2
  -1  -9  -6   12.77    2.79  -1
  -2   9   6   12.77    2.79   2
   0  -7  -6   20.91    2.50  -1
  -1   7   6   20.91    2.50   2
   4  -1  -5   20.61    2.26  -1
   3   1   5   20.61    2.26   2
   5   3   1  137.09    3.25  -1
   5  -3  -1  137.09    3.25   2
   4   1   5   40.35    2.04  -1
   5  -1  -5   40.35    2.04   2
   4   0   6   53.81    2.77  -1
[truncated: 697,296 more chars]
