# Supplementary material for: Crystal structure of 9,9-di­ethyl-9H-fluorene-2,4,7-tricarbaldehyde
Source: Acta Crystallogr E Crystallogr Commun. 2021 Sep 17;77(Pt 10):1029–32. doi: 10.1107/S2056989021009464 (PMC8491529; doi:10.1107/S2056989021009464)
Supplement: Supplementary file 2 [file e-77-01029-Isup2.hkl]

data_I                                                                          
_shelx_title ' PS19_04'                                                         
_shelx_refln_list_code          4                                               
_shelx_F_calc_maximum       95.56                                               
_exptl_crystal_F_000       648.00                                               
_reflns_d_resolution_high  0.8411                                               
                                                                                
loop_                                                                           
 _space_group_symop_operation_xyz                                               
 'x, y, z'                                                                      
 '-x, y+1/2, -z+1/2'                                                            
 '-x, -y, -z'                                                                   
 'x, -y-1/2, z-1/2'                                                             
                                                                                
_cell_length_a    15.6595                                                       
_cell_length_b    13.1466                                                       
_cell_length_c     7.6834                                                       
_cell_angle_alpha  90.000                                                       
_cell_angle_beta   93.146                                                       
_cell_angle_gamma  90.000                                                       
                                                                                
_shelx_F_squared_multiplier     1.000                                           
                                                                                
loop_                                                                           
 _refln_index_h                                                                 
 _refln_index_k                                                                 
 _refln_index_l                                                                 
 _refln_F_squared_calc                                                          
 _refln_F_squared_meas                                                          
 _refln_F_squared_sigma                                                         
 _refln_observed_status                                                         
  -5  -3   7         19.65         13.61        11.08 o                         
  -5   5   7          3.68          4.41         6.71 o                         
  -4   8   7         15.59         12.30         7.44 o                         
  -3   6   3         43.85         55.08         4.41 o                         
  -2  -9   6          5.03          2.99         8.43 o                         
  -2   8   3         22.77         32.73         6.06 o                         
  -1  -6   2         24.39         23.46         5.67 o                         
  -1  -3   1        611.75        655.05        18.13 o                         
  -1   5   1        128.54        114.18         7.32 o                         
  -1   8   2        252.87        267.15         7.93 o                         
   0  -9   3          0.42          1.00         6.44 o                         
   1  -7   1        117.60        137.03         7.21 o                         
   1  11   2         25.57          0.80         4.56 o                         
   2 -10   2        108.70        111.88         6.94 o                         
   2  12   2         70.76         47.64         4.83 o                         
   3  14   3         11.77          2.87         5.44 o                         
  10  -8  -2          4.64          0.00         6.25 o                         
  -5   4   6         27.30         26.26         6.63 o                         
  -4   7   6         22.21          3.33         6.86 o                         
  -3  -4   3          0.42          0.00         7.40 o                         
  -3   9   7         12.02          3.10         7.55 o                         
  -1  -8   3         31.38         28.79         6.48 o                         
   2   2  -1         29.74          0.00         9.47 o                         
   3 -11   2         21.09          0.00         7.01 o                         
   3  -4  -1          9.45         10.20         5.37 o                         
   6 -13   2         23.73          0.00         5.94 o                         
   7  -6  -2         37.72         12.15         6.25 o                         
   8  -7  -2          1.41          9.43         6.02 o                         
  11  -9  -2          7.30          0.00         7.28 o                         
  -5  -2   6          6.34          7.21         8.20 o                         
  -5   3   6          8.90          9.93         6.71 o                         
  -5   4   7          4.49          5.79         6.86 o                         
  -4   7   7         33.22         30.36         5.25 o                         
  -3  -8   7          4.79          1.53         9.28 o                         
  -3   5   3       1051.25        973.06        11.12 o                         
  -2   5   2         26.58         30.43         4.18 o                         
  -1   4   1       1887.42       1666.59        17.52 o                         
   0   9   2          1.21          3.99         4.29 o                         
   2  -1  -1       7300.94       7588.26        50.17 o                         
   4  14   3          9.75          8.36         6.25 o                         
   5  -3  -2         53.93         41.40         6.13 o                         
   6  -5  -2         50.09         65.35         6.25 o                         
   8  -2  -3         74.35         59.49         6.75 o                         
   8   3  -3          0.27          0.00         4.06 o                         
   8   8  -2         35.86         34.53         6.67 o                         
   9  -4  -3         81.87         82.64         7.40 o                         
  10  -5  -3        115.25         59.14         7.55 o                         
  11  -6  -3         93.11        102.80         7.01 o                         
  11  10  -2         44.94         27.83         7.28 o                         
  13 -10  -2         18.80          0.00         7.78 o                         
  13  -7  -3         10.68          0.00         6.98 o                         
  15  -8  -3          0.65          1.53        10.50 o                         
  -5   3   7         19.65         12.34         6.55 o                         
  -4  -6   6         46.21         19.82        14.64 o                         
  -4  -5   5          0.11         20.31        13.84 o                         
  -4   6   6         46.21         48.33         6.71 o                         
  -4   6   7        110.08        111.35         7.59 o                         
  -3  -8   6          2.95          3.87         7.93 o                         
  -2   7   3        378.89        346.99         6.90 o                         
  -1   7   2        154.60        147.30         5.44 o                         
   0  10   3          9.09          4.14         4.75 o                         
   2  -9   1          1.38          0.00         4.29 o                         
   2  11   2        690.91        692.57         9.05 o                         
   3   5  -1       1369.54       1101.27        16.06 o                         
   3  12   2          2.06          2.53         4.75 o                         
   3  13   3          5.89          8.05         5.33 o                         
   5 -13   2          0.81          0.00         5.14 o                         
  11  12  -1         13.20         16.02         8.43 o                         
  12 -10  -2         19.09         17.55         7.82 o                         
  12  -7  -3          4.26          0.00         7.09 o                         
  14  -8  -3          3.38          0.00         8.01 o                         
  -5  -2   7         12.68         10.39         8.85 o                         
  -5  -1   6         11.91          9.89         7.17 o                         
  -5   0   6        308.17        308.70        10.31 o                         
  -3   4   3          0.42          2.03         4.02 o                         
  -3   8   7          4.80          0.00         5.63 o                         
  -2  -7   3        378.89        363.09        10.96 o                         
  -2   4   2        163.92        174.09         7.36 o                         
  -1 -11   6          0.68          0.00         9.43 o                         
  -1  -7   2        154.60        130.82         7.09 o                         
   0   6   1        355.18        334.27         8.39 o                         
   0   8   2        316.81        337.07         8.24 o                         
   1 -10   2        110.54        117.33         7.44 o                         
   2 -12   3          4.43          0.61         5.02 o                         
   2 -11   2        690.91        785.90        11.12 o                         
   2  -2  -1         29.74         16.06         8.24 o                         
   3 -12   2          2.06          1.03         6.55 o                         
   3  -5  -1       1369.54       1166.01        12.46 o                         
   5  -4  -2        114.34        115.22         6.78 o                         
   5  14   3          1.52          0.00         5.94 o                         
   6 -14   2         44.82         41.74         9.01 o                         
   6  -6  -2        243.56        240.40         7.67 o                         
   7  -7  -2        114.50        119.05         5.48 o                         
   8  -8  -2         35.86         50.48         6.44 o                         
   9  -9  -2         80.43         90.76         6.98 o                         
  10   9  -2          1.51          3.14         7.82 o                         
  11 -10  -2         44.93         38.41         6.98 o                         
  11  -7  -3         81.18         91.03         6.82 o                         
  12  10  -2         19.09         17.78         9.74 o                         
  13  -8  -3        138.57        150.71         8.51 o                         
  -5  -1   7          0.80          0.00         7.28 o                         
  -5   1   7          0.80          0.00         5.98 o                         
  -4   5   6         55.84         61.82         6.71 o                         
  -4   5   7         63.57         57.72         7.28 o                         
  -2   6   3       1193.93       1207.83        12.34 o                         
  -1  -4   1       1887.42       1612.78        21.00 o                         
  -1   3   1        611.75        656.58        13.72 o                         
  -1   6   2         24.39         38.64         5.63 o                         
  -1   8   3         31.38         24.72         4.68 o                         
   4 -13   2         40.00         35.38         7.09 o                         
   8   3  -3          0.27          0.57        14.60 o                         
  12 -11  -2         33.96         25.76         8.39 o                         
  12  -8  -3          8.90          0.80         6.94 o                         
  14  -9  -3        128.95        127.41         9.08 o                         
  -3   3   3       3477.22       3463.23        22.65 o                         
  -3   7   7          0.07          2.76         4.60 o                         
  -2 -10   6          4.02          3.49         9.54 o                         
  -2  -5   2         26.58         30.78         7.17 o                         
  -1  10   7         67.36         60.91         6.48 o                         
   0  -9   2          1.21          0.00         6.44 o                         
   0  -7   1        202.56        252.21         8.47 o                         
   0   9   3          0.42          7.47         4.52 o                         
   0  11   6         28.13         19.43         5.48 o                         
   2  -3  -1        624.85        710.62        13.80 o                         
   2  10   2        108.70         83.75         6.63 o                         
   3  11   2         21.09         18.47         5.02 o                         
   3  12   3          1.07          2.26         5.25 o                         
   4  -1  -2       2323.29       2219.22        23.96 o                         
   4   6  -1        861.46        874.10        13.95 o                         
   5 -14   2          4.19          5.90         7.67 o                         
   5  -5  -2          9.93          7.97         5.98 o                         
   9   8  -2         46.01         52.51         8.70 o                         
  10  -7  -3          0.25          8.66         6.52 o                         
  11 -11  -2         12.64         15.52         7.40 o                         
  11  -8  -3          5.50          0.00         6.67 o                         
  13  -9  -3          1.10          1.76         7.78 o                         
  13  10  -2         18.80          6.90         9.74 o                         
  -4   4   6         20.82         20.05         6.98 o                         
  -4   4   7         12.67          8.05         6.94 o                         
  -2   3   2         18.50         13.11         5.37 o                         
  -2   8   6         14.70         28.29         6.48 o                         
  -2   8   7         90.22         62.40         8.93 o                         
  -1   7   3          8.96          9.97         6.02 o                         
   0   5   1       2722.30       2463.19        19.20 o                         
   4  -2  -2          0.09          2.64         7.09 o                         
   4   0  -2        178.77        144.42        10.23 o                         
   6  -7  -2        281.06        340.40         6.78 o                         
   6   5  -2         50.09         55.85         8.24 o                         
  11   9  -2          7.30         11.81         8.97 o                         
  12  -9  -3          1.51          0.00         7.51 o                         
  -3  -5   3       1051.25        990.20        21.04 o                         
  -3   2   3        906.85        963.83        13.68 o                         
  -3   6   6          4.37          0.00         4.71 o                         
  -3   6   7          0.48          0.00         7.17 o                         
  -2   5   3        115.02        121.58         6.86 o                         
  -1  -8   2        252.87        244.20         8.55 o                         
  -1  -5   1        128.54         83.33         7.28 o                         
  -1   2   1        520.81        432.16        12.80 o                         
  -1   9   6          4.28          0.00         6.82 o                         
   0   7   2        186.59        224.46         6.17 o                         
   1 -11   2         25.58          3.83         6.44 o                         
   2 -12   2         70.76         69.72         5.21 o                         
   2  -4  -1       2309.96       1975.60        17.90 o                         
   3 -13   2          3.40          0.00         7.24 o                         
   3   4  -1          9.45         27.37         9.16 o                         
   4 -14   2          2.36          0.00         7.67 o                         
   4  -3  -2        234.68        241.01         8.39 o                         
   5  -6  -2        704.51        742.51        10.58 o                         
   7   6  -2         37.72         34.84         7.63 o                         
   8 -10  -2          8.70          3.91         6.29 o                         
   8   7  -2          1.41          0.77         7.82 o                         
   9  -7  -3         15.02         15.03         7.01 o                         
  10 -11  -2          0.97          0.00         5.33 o                         
  10  -8  -3         21.07          3.30         7.32 o                         
  11  -9  -3         25.07         23.34         7.01 o                         
  11  11  -1          8.08          1.26         8.05 o                         
  13 -10  -3          1.85          1.72         8.43 o                         
  -4   3   6        268.53        277.12         8.66 o                         
  -4   3   7        213.33        223.00         8.32 o                         
  -3  -9   7         12.02          3.49        12.19 o                         
  -2  -8   3         22.77         28.10         6.32 o                         
  -2   7   7         31.23         34.34         6.98 o                         
  -1   5   2        357.46        342.47         7.40 o                         
   0 -10   2        460.40        500.50        10.08 o                         
   0  -8   1         76.79         97.47         6.67 o                         
   1   8   2        166.31        148.83         7.24 o                         
   1   9   3          0.49          6.32         6.67 o                         
   2   9   2         30.46         30.51         6.59 o                         
   2  10   3          0.23          0.00         6.82 o                         
   4  -4  -2         81.44         81.45         6.36 o                         
   4  11   2          2.49          5.63         4.52 o                         
   6  -8  -2         31.03         27.33         4.94 o                         
   7   1  -3        341.89        318.09        12.92 o                         
  11 -12  -2          4.14          2.91         5.86 o                         
  12 -10  -3          4.96          4.06         8.16 o                         
  -4   2   6          3.28          2.49         7.36 o                         
  -3  -9   6         27.47         35.53        10.35 o                         
  -3   5   6         47.23         54.96         6.63 o                         
  -3   5   7         16.95         19.16         6.40 o                         
  -2  -6   2        473.34        527.33        11.65 o                         
  -2   2   2       1227.38       1326.65        17.44 o                         
  -1   8   7          1.52          0.00         8.24 o                         
   2  -5  -1          2.65          3.60         4.25 o                         
   4  -5  -2        243.82        240.44         7.63 o                         
   5  -7  -2        339.93        348.14         7.17 o                         
   9  -8  -3        146.59        163.67         5.83 o                         
  10  -9  -3         12.11         11.54         7.24 o                         
  11 -10  -3          2.01          0.00         8.16 o                         
  12   9  -2         46.23         37.95         9.12 o                         
  12  11  -1          0.42          0.00         8.05 o                         
  -4   2   7         30.79         38.33         6.52 o                         
  -2 -11   6          0.61          2.26         9.35 o                         
  -2   4   3         43.18         50.90         6.06 o                         
  -1  -6   1          9.02         24.49         6.13 o                         
  -1   6   3        192.23        205.87         6.25 o                         
   0   4   1          0.00          3.37         7.51 o                         
   0   6   2        410.76        359.83         8.39 o                         
   1 -12   2        143.92        141.40         7.82 o                         
   2 -13   2          4.55          0.00         7.05 o                         
   3 -14   2          2.02          4.37         7.32 o                         
   4   1  -2       2323.28       2274.65        38.83 o                         
   6  -9  -2        124.23        144.35         5.44 o                         
   7 -10  -2          0.78          5.52         4.71 o                         
   7  13   3         10.72          6.17         8.85 o                         
   8 -11  -2        225.48        286.59         7.28 o                         
   9 -12  -2          0.03          2.53         7.97 o                         
  10   5  -3        115.25        115.68        14.87 o                         
  10   8  -2          4.64          6.13         6.29 o                         
  12 -11  -3         17.44         22.88         8.78 o                         
  13  11  -1          0.04          0.00         8.82 o                         
  -4  -6   7        110.08         97.24        19.20 o                         
  -3   4   6        225.45        215.91         8.09 o                         
  -3   4   7         24.26         13.57         6.63 o                         
  -2   6   6          5.41          8.74         6.63 o                         
  -2   6   7         45.59         54.70         7.44 o                         
  -1  -9   2          0.00          0.00         6.86 o                         
  -1   4   2        136.44        135.92         7.59 o                         
   0 -11   2         10.63          7.97         6.63 o                         
   0  -9   1         62.21         50.82         6.36 o                         
   0   7   3        119.62        108.62         6.98 o                         
   4  -6  -2          0.12          2.95         5.90 o                         
   4   5  -1        348.77        348.64        11.42 o                         
   4  11   3          0.27          2.61         4.60 o                         
   5  -8  -2        182.58        180.57         6.59 o                         
   5   3  -2         53.93         52.13        13.76 o                         
   6  -3  -3        303.98        273.98         8.55 o                         
   6  -2  -3        975.38       1006.56        14.07 o                         
   8  -8  -3         11.38          2.15         6.52 o                         
  10 -10  -3        223.48        224.99         6.94 o                         
  11 -11  -3         19.03         16.14         7.97 o                         
  14   7  -3         64.47         59.79        13.80 o                         
  -3  -6   3         43.85         41.24         7.32 o                         
  -2  -9   3         78.07         67.77         7.51 o                         
  -2  -7   2         31.19         56.77         6.78 o                         
  -1   7   7         61.87         58.91         7.63 o                         
   1   7   2          7.07          4.75         4.29 o                         
   2   8   2        240.73        240.32         7.47 o                         
   3   9   2          5.11         16.44         6.78 o                         
   3  10   3         44.28         44.88         5.06 o                         
   4  -7  -2         24.91         13.22         6.25 o                         
   6 -10  -2        255.25        249.33         8.32 o                         
   6  -5  -3        888.94        918.02        12.04 o                         
   6  -1  -3        704.79        772.22        13.84 o                         
   6   7  -1         10.07          4.79         5.94 o                         
   6  12   3          5.94          7.44         5.48 o                         
   7 -11  -2        213.87        214.11         6.52 o                         
   7  -7  -3         54.59         55.54         4.98 o                         
   9   7  -2         36.81         42.20         7.90 o                         
  13   9  -2          0.00          0.11         8.24 o                         
  -4   0   6         26.99         19.97         7.59 o                         
  -3   3   7         49.11         40.21         6.67 o                         
  -2   3   3        807.57        840.21        12.07 o                         
  -2   5   7         45.84         41.24         6.59 o                         
  -1  -7   1          8.76         18.59         4.71 o                         
  -1   1   1       5859.29       6053.33        47.37 o                         
  -1   5   3         67.06         72.90         6.67 o                         
   0   8   7        122.30        124.65         6.78 o                         
   1 -13   2         13.40          4.60         7.36 o                         
   1   9   7          9.24          0.46         5.52 o                         
   2 -14   2          5.65          1.38         8.05 o                         
   3 -15   2         11.27          3.14         8.78 o                         
   5  -9  -2        299.28        311.77         6.82 o                         
   6  -6  -3          0.27          7.86         5.71 o                         
   6  11   2        179.53        176.62         6.21 o                         
   9 -13  -2          5.87          2.87         6.25 o                         
  11   8  -2         13.03         10.96         8.28 o                         
  -4  -1   7         14.94         15.22         7.36 o                         
  -3   3   6         36.02         24.88         6.52 o                         
  -2   5   6        118.30        116.29         5.79 o                         
  -1 -10   2          4.67          0.00         6.55 o                         
   0 -12   2         58.48         63.70         6.94 o                         
   0   5   2        109.03        111.84         6.55 o                         
   1   5   1         63.14         64.81         5.40 o                         
   3  -4  -2         86.35         87.24         6.71 o                         
   3  -3  -2         12.43          8.89         6.78 o                         
   4  -8  -2        126.20        131.55         7.40 o                         
   7  12   3          0.00          2.38         5.75 o                         
   9   4  -3         81.87         89.61        20.62 o                         
  12   6  -3         77.39        100.15        12.65 o                         
  14   9  -2        124.25        113.65        11.15 o                         
  -4  -1   6         43.90         35.19         7.78 o                         
  -3 -10   6         69.96         68.15        10.81 o                         
  -3  -7   3        329.90        371.33        11.65 o                         
  -2 -10   3        108.75        140.82         8.05 o                         
  -2  -8   2         55.46         54.01         6.71 o                         
  -1  -8   1         24.59         22.65         6.09 o                         
  -1   3   2        119.39        123.15         8.28 o                         
  -1   6   7          3.71          0.00         5.25 o                         
   0   6   3          0.27          0.00         6.25 o                         
   0   7   7         45.25         31.08         7.44 o                         
   1  -4  -1       1887.42       1627.96        17.90 o                         
   1  -3  -1        611.75        713.96        14.87 o                         
   3  -6  -2        243.20        318.98         8.59 o                         
   3  -5  -2         27.21         34.92         4.64 o                         
   3  -2  -2          9.01          1.80         7.59 o                         
   6  -7  -3         37.30         40.55         5.14 o                         
   7  -9  -3          2.63          4.18         4.87 o                         
   7   2  -3        594.88        559.84        21.50 o                         
   8   6  -2        151.61        156.27        10.35 o                         
  15   7  -3         29.60         27.44        11.77 o                         
  -4  -2   7         30.79         31.85         7.59 o                         
  -3   2   6         34.93         35.99         6.52 o                         
  -3   2   7          3.63          8.13         6.59 o                         
  -2   4   7         25.55         13.42         6.63 o                         
  -1 -11   2          0.00          0.00         6.52 o                         
   0 -11   1        164.33        178.12         7.74 o                         
   0   3   1       4770.93       4347.83        29.13 o                         
   0   7   6         32.29         25.03         6.59 o                         
   1 -14   2         20.39         23.61         8.16 o                         
   1  -2  -1        520.81        432.20        13.30 o                         
   1   6   2        183.39        207.86         6.21 o                         
   1   7   3          0.53          0.00         4.41 o                         
   1   8   7         34.82         21.62         6.02 o                         
   2 -15   2          9.48         11.58         8.59 o                         
   2   7   2         46.46         50.10         6.09 o                         
   2   8   3        159.47        161.52         6.13 o                         
   3   7   1         44.75         44.77         4.48 o                         
   3   8   2         62.58         67.54         6.44 o                         
   4  -9  -2          7.93          7.01         4.83 o                         
   5  -5  -3          1.98          7.78         6.13 o                         
   5  -4  -3        208.56        193.45         7.74 o                         
   5  -3  -3          2.10          0.50         6.25 o                         
   8  12   3          1.15          0.00         5.67 o                         
  10  12   2          9.90         16.10         8.43 o                         
  -4  -5   7         63.58         59.18        13.30 o                         
  -4  -3   7        213.33        216.02        10.77 o                         
  -4  -2   6          3.28          5.98         7.05 o                         
  -3  -1   3        711.87        732.13        17.98 o                         
  -2  -9   2         20.17         24.34         8.74 o                         
  -2   2   3         47.91         47.76         6.25 o                         
  -1  -9   1          5.01         12.57         5.90 o                         
  -1   4   3        313.05        303.45         8.39 o                         
  -1   5   7         34.54         38.37         6.78 o                         
   0 -13   2         33.92         26.52         7.47 o                         
   3  -7  -2         81.66         68.03         5.06 o                         
   3  -1  -2       1361.59       1372.07        19.93 o                         
   3   3  -1       2319.18       2158.43        31.39 o                         
   5  -2  -3          4.41          7.28         5.86 o                         
   7   5  -2         19.48         17.63         7.78 o                         
  12   8  -2         15.85         14.22         7.59 o                         
  -4  -4   7         12.67          7.13         9.58 o                         
  -3  -8   3         26.51         31.20         6.78 o                         
  -3   1   7         13.81         15.60         6.63 o                         
  -2 -11   3         62.89         60.94         7.28 o                         
  -1   5   6         26.33          9.01         7.21 o                         
   0   6   7         91.50         86.20         8.20 o                         
   2   8   7         23.63         22.38         7.86 o                         
   3  -8  -2        781.80        762.90         9.54 o                         
   3   9   7         10.36         11.50         6.13 o                         
   5  -7  -3        348.92        356.42         7.59 o                         
   6   4  -2       1351.97       1456.09        28.21 o                         
   7  11   3          6.89          0.15         5.02 o                         
  10   7  -2         55.72         70.41         8.09 o                         
  14  10  -1         12.83         12.61         8.74 o                         
  -4  -3   6        268.53        261.98        11.84 o                         
  -2   3   6         22.29         24.95         6.52 o                         
  -2   3   7         16.85         20.85         4.60 o                         
  -1 -12   2        121.47        125.07         7.40 o                         
  -1 -10   1         19.19         17.09         6.78 o                         
   0   4   2       1495.95       1485.75        15.45 o                         
   0   5   3        371.60        391.19         8.89 o                         
   0   6   6         15.86         23.04         6.44 o                         
   1 -15   2          0.69          0.00         8.66 o                         
   1  -8  -1         24.59         22.42         4.37 o                         
   1   4   1          3.22         17.02         7.63 o                         
   1   7   7         61.59         53.28         5.40 o                         
   3  -9  -2          9.03         18.93         7.01 o                         
   3   8   3          3.16         13.91         6.75 o                         
   5  -8  -3          4.95          0.00         4.91 o                         
   5   9   2          2.85          3.33         4.83 o                         
   7  10   2        155.48        151.82         7.82 o                         
  13   8  -2        184.83        189.31        11.15 o                         
  -3 -11   6         27.33         20.62         9.93 o                         
  -3  -9   3         14.55          7.13         7.90 o                         
  -3  -1   8         44.94         41.89         7.90 o                         
  -2 -10   2         91.11         93.91         7.47 o                         
  -2  -6   1         20.87         40.71         6.48 o                         
  -2  -5   1          2.65         11.92         6.17 o                         
  -2  -4   1       2309.96       1998.75        24.49 o                         
  -1   4   7         50.36         50.59         7.05 o                         
   0 -14   2          3.72          3.10         8.32 o                         
   1   6   3         23.69         21.00         6.32 o                         
   2  -5  -2         26.58         30.13         6.44 o                         
   4   4  -1        147.29        133.35         9.74 o                         
   4   8   2        102.95        113.68         7.01 o                         
   5  -1  -3       2971.06       2902.94        24.88 o                         
  -4  -4   6         20.82         15.52         9.74 o                         
  -2 -12   3         71.58         86.74         8.01 o                         
  -2  -7   1         69.50        101.15         7.24 o                         
  -2   2   7          0.10          0.00         6.86 o                         
  -1   2   2        127.34        130.89         9.43 o                         
   0   5   7         22.98         28.52         6.67 o                         
   1  -1  -1       5859.29       5953.21        47.57 o                         
   1   5   2        363.16        357.50         7.67 o                         
   2  -7  -2         31.19         45.11         6.67 o                         
   2  -6  -2        473.34        524.73         8.82 o                         
   2  -4  -2        163.92        162.36         6.55 o                         
   2   5   1          0.22          3.26         5.86 o                         
   2   6   2         76.26         88.04         7.01 o                         
   2   7   7          0.82          3.33         7.24 o                         
   3   7   2          0.01          4.10         4.22 o                         
   3   8   7         86.53         78.11         8.24 o                         
   4 -12  -2         16.60         13.84         5.06 o                         
   4  -7  -3        162.10        199.54         7.17 o                         
   4  -4  -3        116.07        104.26         7.28 o                         
   5   5  -1         27.92         32.58         6.13 o                         
   6   1  -3        704.79        725.07        18.32 o                         
  10  11   2         10.35          5.83         8.32 o                         
  13   6  -3         31.56         31.20        11.31 o                         
  -4  -5   6         55.84         53.05        12.50 o                         
  -3  -6   2        243.20        285.78        11.12 o                         
  -3  -5   2         27.21         33.04         7.82 o                         
  -3  -2   8         10.70          6.21         6.86 o                         
  -2 -11   2          9.24          8.51         6.63 o                         
  -2  -8   1         43.91         43.31         6.21 o                         
  -2   1   3        131.75        123.50         7.40 o                         
  -1 -13   2         23.69         30.13         7.44 o                         
  -1   3   3          8.27          7.97         4.37 o                         
   1   6   7        121.48        133.92         6.17 o                         
   2  -8  -2         55.46         62.40         5.14 o                         
   2  -3  -2         18.50         17.44         7.90 o                         
   3 -11  -2          4.70         10.58         7.21 o                         
   4  -3  -3          2.06          9.16         5.98 o                         
   6   9   2         94.30         83.10         5.40 o                         
   8  10   2         25.31         17.75         7.09 o                         
   9   6  -2         40.98         44.42         8.82 o                         
  11   7  -2         92.99        112.27         9.43 o                         
  11  11   2          4.89          0.00         8.05 o                         
  14   8  -2        112.87        110.89        11.42 o                         
  -4  -6   6         46.21         34.30        15.64 o                         
  -3 -10   3         78.83         69.61         7.63 o                         
  -3  -7   2         81.66         76.96         7.09 o                         
  -3  -1   7         13.81         14.45         6.55 o                         
  -2  -9   1         21.20         34.38         6.48 o                         
  -2  -3   1        624.85        685.17        19.66 o                         
  -2   2   6          0.45          5.79         6.94 o                         
  -1   3   7          0.01          1.53         6.32 o                         
   0 -15   2          0.10          0.00         8.78 o                         
   0  -6  -1        355.18        322.96         7.63 o                         
   0  -5  -1       2722.30       2601.78        20.28 o                         
   0   2   1        535.62        514.26        13.80 o                         
   2  -9  -2         20.17         16.98         5.21 o                         
   4   8   3        401.67        399.05         7.63 o                         
  10  11   3         53.47         57.69         8.74 o                         
  15   8  -2        115.63        104.56        11.50 o                         
  -3  -8   2        781.81        835.84        13.22 o                         
  -2 -13   3         62.04         55.96         8.01 o                         
  -2 -12   2          9.57          9.62         6.94 o                         
  -2   1   7        168.71        176.97         8.28 o                         
  -1 -14   2         22.64         20.43         8.39 o                         
   0  -8  -1         76.79         84.82         5.06 o                         
   0  -4  -1          0.00          4.02         8.05 o                         
   0   4   3          5.30         13.22         4.25 o                         
   0   4   7         11.35         10.43         6.90 o                         
   1   5   3          7.52          1.57         6.40 o                         
   2 -10  -2         91.11         91.49         6.86 o                         
   2   6   3        148.95        157.53         7.13 o                         
   3   7   3          1.66          3.53         4.45 o                         
   4  -2  -3          0.04          8.66         6.13 o                         
   9  10   2         10.16          7.67         7.44 o                         
  11   5  -3          1.00          0.84        11.19 o                         
  11  11   3          0.33          0.00         8.85 o                         
  12  11   2         21.81         16.14         6.32 o                         
  -3 -11   3         30.37         41.36         6.78 o                         
  -3  -9   2          9.03          9.66         6.90 o                         
  -3  -4   2         86.35         98.77         9.47 o                         
  -3  -2   3        906.84        898.01        25.03 o                         
  -3  -1   4        121.25        131.05         8.36 o                         
  -3  -1   6        126.18        136.61         9.51 o                         
  -1   3   6          0.52          0.00         4.60 o                         
   0  -9  -1         62.21         51.90         4.64 o                         
   0   3   2        417.46        426.14        11.19 o                         
   1   5   7          2.70          5.40         4.79 o                         
   2  -2  -2       1227.38       1277.66        16.75 o                         
   2   6   7          0.06          0.00         5.02 o                         
   3  -7  -3        329.90        358.80         8.55 o                         
   3  -6  -3         43.85         58.45         6.40 o                         
   4   7   2        387.90        451.13         9.43 o                         
   5   8   7          1.00          1.26         8.85 o                         
  14   6  -3         36.45         31.01        11.81 o                         
  -3  -2   7          3.63          4.98         6.17 o                         
  -2 -13   2         10.33         16.90         7.17 o                         
  -2 -11   1        245.70        256.35         8.66 o                         
  -2   1   6          1.71          0.69         6.71 o                         
  -1   2   7         55.17         56.31         7.01 o                         
   0  -3  -1       4770.93       4511.57        30.85 o                         
   0   4   6         20.65         17.82         4.87 o                         
   1  -8  -2        252.87        274.74         8.36 o                         
   1  -7  -2        154.60        159.56         7.55 o                         
   1  -6  -2         24.39         54.31         6.32 o                         
   1   4   2        307.00        274.94         8.82 o                         
   1   4   8          5.50         10.46         5.98 o                         
   3  -8  -3         26.51         29.44         5.52 o                         
   3  -5  -3       1051.25        993.99        11.50 o                         
   3   6   2         13.14          8.47         6.13 o                         
   4   7   7          5.32          0.00         8.16 o                         
   5   8   3         48.02         48.64         5.17 o                         
   6   8   2        391.84        387.97         9.43 o                         
   9  10   3          5.60          4.98         5.10 o                         
  10  10   2         59.60         56.50         5.63 o                         
  12   7  -2         81.82         82.83         8.09 o                         
  -4  -9   6         56.36         64.32        16.52 o                         
  -3 -12   3         48.90         59.37         7.90 o                         
  -3 -10   2        156.06        160.56         7.86 o                         
  -1 -15   2         17.95          8.24         9.05 o                         
  -1   2   3         97.42         86.97         7.01 o                         
   0   3   7          6.27          6.55         6.55 o                         
   1  -9  -2          0.00          0.00         5.25 o                         
   1  -5  -2        357.46        353.05         7.70 o                         
   1   3   1         12.27         13.84         9.16 o                         
   2   5   2        199.51        239.63         6.71 o                         
   3 -14  -2          9.27         22.96         5.67 o                         
   3  -4  -3          0.42          2.49         4.37 o                         
   3   6   7          7.82          0.00         7.55 o                         
   4   7   3         14.36          6.67         6.71 o                         
   6   8   7          3.89          3.53         8.74 o                         
   8   5  -2         10.15         10.85         7.93 o                         
   8   9   2        738.67        704.61         9.89 o                         
  10  10   3        114.52        103.64         8.43 o                         
  11  10   2          2.59          0.00         7.90 o                         
  -3 -11   2          4.70          0.00         7.21 o                         
  -1   2   6        362.26        375.47         9.85 o                         
   1 -10  -2          4.67          7.09         5.37 o                         
   1  -4  -2        136.44        129.74         8.01 o                         
   1   4   7          0.13          3.22         6.71 o                         
   2 -13  -2         10.33         10.58         7.67 o                         
   2   4   1        720.52        715.80        13.03 o                         
   2   5   7          1.17         10.16         7.40 o                         
   4 -13  -3         17.34         26.03         6.06 o                         
  10   6  -2          1.13          0.34         7.63 o                         
  12  10   2          0.00          0.00         7.86 o                         
  13   7  -2         11.37          9.54         9.51 o                         
  14  -3  -6          5.96          0.77         8.93 o                         
  -3  -3   7         49.11         44.88         6.63 o                         
  -3  -2   6         34.93         35.07         8.01 o                         
  -2 -14   2         48.55         65.01         8.55 o                         
  -2  -2   8          3.59          4.64         7.24 o                         
  -1   0   8        110.86        111.38         7.93 o                         
  -1   1   2        291.79        307.59        12.53 o                         
   0   3   3          1.03          3.79         6.06 o                         
   1 -11  -2          0.00          6.02         4.98 o                         
   1   3   8         49.32         49.79         5.86 o                         
   2  -8  -3         22.77         23.42         6.82 o                         
   2  -7  -3        378.89        367.23         8.78 o                         
   2   5   3          9.72          4.33         6.25 o                         
   3  -3  -3       3477.22       3404.40        22.73 o                         
   3   6   3         39.49         37.91         4.98 o                         
   4  -1  -3        803.10        806.18        14.41 o                         
   5   7   2        796.33        777.85         9.81 o                         
   5   7   7         21.99         15.26         5.60 o                         
   6   5  -1        552.48        589.20        13.07 o                         
   6   8   3        214.47        211.08         6.48 o                         
   9   9   2          0.40          2.57         4.52 o                         
  11  10   3          0.25          7.36         5.56 o                         
  13  -3  -6          0.03          1.00        10.04 o                         
  13  10   2          0.25          0.61         8.93 o                         
  15   6  -3          1.59          0.00        11.12 o                         
  -4  -9   3          3.45          0.31         7.44 o                         
  -4  -8   3         21.74         19.66         6.94 o                         
  -4  -7   3        162.10        186.51        10.43 o                         
  -3 -12   2          5.70          4.52         6.78 o                         
  -3  -9   1         98.16         99.92         7.55 o                         
  -3  -8   1        126.86        144.00         7.93 o                         
  -3  -7   1         58.97         85.36         7.01 o                         
  -1  -9  -1         15.33         15.79         4.60 o                         
  -1  -6  -1       1836.90       1880.85        16.67 o                         
  -1   1   7        197.74        196.09         8.55 o                         
   1 -12  -2        121.47        111.38         5.56 o                         
   1   4   3        851.52        888.66        10.85 o                         
   1   4   6          4.16          8.20         4.60 o                         
   2  -9  -3         78.07         71.75         5.71 o                         
   2  -6  -3       1193.93       1188.93        12.99 o                         
   2  -1  -2       9131.43       8893.33        48.49 o                         
   4   6   2         87.72         99.58         7.05 o                         
   4   6   7         19.06         21.89         7.32 o                         
  10   9   2          9.46          6.94         7.01 o                         
  12  10   3          1.29          7.51         9.01 o                         
  14  -2  -6          5.05          1.61        10.92 o                         
  -4 -10   3        179.09        181.03        10.20 o                         
  -4 -10   6         46.00         45.15        15.52 o                         
  -4  -6   3        107.70        117.79        12.00 o                         
  -3 -10   1          1.37          0.42         6.98 o                         
  -3  -6   1         45.62         30.63         6.29 o                         
  -2 -15   2         31.56         40.40         9.08 o                         
  -2  -1   2       9131.44       8783.17        75.13 o                         
  -1  -5  -1         63.14         72.10         7.32 o                         
   0  -9  -2          1.21          5.71         6.63 o                         
   0  -8  -2        316.81        321.39         8.62 o                         
   0  -7  -2        186.59        234.80         8.09 o                         
   0  -2  -1        535.62        546.54        14.53 o                         
   0   2   7          0.87          0.00         6.78 o                         
   1 -13  -2         23.69         29.78         7.59 o                         
   1  -3  -2        119.39        116.41         6.90 o                         
   1   3   7          9.99          9.01         6.71 o                         
   2  -5  -3        115.02        116.71         7.47 o                         
   2   4   7         20.36         23.23         7.05 o                         
   3   5   7         16.68         24.80         5.60 o                         
   5   7   3        158.37        150.52         6.32 o                         
   6   7   7          3.94          0.00         5.98 o                         
  12  -3  -6         26.65         26.60        10.31 o                         
  14   7  -2          0.50          8.24         7.21 o                         
  16   6  -3          0.48          1.15        11.04 o                         
  -3 -14   3          8.76          6.21         7.90 o                         
  -3 -13   2         23.27         30.97         7.51 o                         
  -3 -11   1        283.43        273.06         9.43 o                         
  -3  -4   7         24.26         20.43         8.28 o                         
  -2 -14   1         15.95         14.99         5.52 o                         
  -1   1   6         25.26         24.53         7.28 o                         
   0 -11  -2         10.63         19.01         7.05 o                         
   0 -10  -2        460.40        518.71         8.78 o                         
   0  -6  -2        410.76        354.58         7.59 o                         
   0   2   2        100.06        119.05         9.58 o                         
   3  -2  -3        906.85        956.66        14.22 o                         
   3   5   2        731.72        772.68        11.19 o                         
   4   6   3         54.28         59.83         6.67 o                         
   5   4  -1         83.89         94.83         8.97 o                         
   5   6   7          0.04          2.15         7.67 o                         
   6   7   2         77.43        113.26         7.55 o                         
   7   7   7          2.48          0.00         9.08 o                         
   8   8   2        122.57        154.77         7.74 o                         
  10  -5  -6         28.89         27.67         7.74 o                         
  10   9   3          2.30          8.28         7.47 o                         
  11   6  -2          8.26          9.31         8.70 o                         
  11   9   2         12.88         23.53         7.51 o                         
  12   5  -3          3.34          2.87         9.93 o                         
  13  -2  -6          4.13          0.77         7.97 o                         
  15   7  -2        241.20        249.83        12.53 o                         
  -4 -11   3          3.46          4.94         6.59 o                         
  -3 -12   1         70.06         70.53         7.05 o                         
  -3  -5   1       1369.54       1305.61        18.82 o                         
  -3  -3   6         36.02         26.83         8.09 o                         
   0 -12  -2         58.48         52.13         6.86 o                         
   0  -5  -2        109.03        103.68         7.09 o                         
   1  -9  -3         13.08         14.30         7.01 o                         
   1  -8  -3         31.38         34.23         7.01 o                         
   1   3   2        221.42        212.34         9.47 o                         
   2  -4  -3         43.18         54.35         4.94 o                         
   2   4   2        484.19        413.34         9.66 o                         
   3   5   6          2.72          0.00         5.21 o                         
   4   5   7         21.29         15.29         7.24 o                         
   7   4  -2         76.12         78.11        10.46 o                         
  11   9   3          0.18          1.99         7.74 o                         
  12   9   2         24.71         46.34         8.24 o                         
  16   7  -2          2.29          0.00        11.04 o                         
  -4 -12   3          6.99          0.00         7.59 o                         
  -4 -11   6        182.48        202.53        18.74 o                         
  -4 -10   2         30.36         38.06         8.20 o                         
  -4  -9   2          7.93         16.33         6.78 o                         
  -4  -8   2        126.20        150.79         8.16 o                         
  -3 -14   2          9.27         17.32         7.97 o                         
  -2  -2   7          0.10          0.00         6.82 o                         
  -1  -4  -1          3.22         13.99         5.67 o                         
  -1   1   3          9.66          8.55         6.55 o                         
   0   1   7         37.89         34.19         7.13 o                         
   1 -15  -2         17.95          6.13         6.17 o                         
   1 -10  -3        690.01        671.22         9.47 o                         
   1  -7  -3          8.96          5.17         4.71 o                         
   1   3   6          0.18          0.65         4.41 o                         
   3   4   7         65.52         68.61         7.24 o                         
   3   5   3        157.79        181.41         7.59 o                         
   5   6   2          3.12          0.00         6.21 o                         
   6   6   7          4.67          0.00         8.43 o                         
  12  -2  -6          1.75          2.30         7.55 o                         
  12   9   3          7.39          7.21         7.97 o                         
  13   9   2          0.02          0.73         8.01 o                         
  14  -1  -6          0.63          2.45         9.05 o                         
  -4 -11   2        104.82        114.49         7.86 o                         
  -4  -7   2         24.91         16.90         8.13 o                         
  -3 -15   2          0.65          8.66         9.05 o                         
  -3  -5   7         16.95         15.14         8.70 o                         
   1  -6  -3        192.23        213.95         6.63 o                         
   1  -2  -2        127.34        132.73        10.31 o                         
   1   2   7          2.32          0.38         7.09 o                         
   2  -3  -3        807.57        861.45        12.61 o                         
   2   3   7          3.22         12.23         6.59 o                         
   2   4   3        481.83        533.35        10.00 o                         
   7   7   2          0.85          0.00         7.21 o                         
   9   5  -2         19.53         26.03         8.78 o                         
  13   9   3         11.76         11.27         9.20 o                         
  14   9   2          7.30         10.92         9.35 o                         
  -4 -13   3         17.34         16.60         8.59 o                         
  -4 -12   2         16.60         19.51         7.09 o                         
  -2 -11  -1        202.02        187.47         6.48 o                         
  -2  -7  -1         15.59         23.53         4.87 o                         
  -1 -11  -2         25.57         21.46         7.01 o                         
  -1 -10  -2        110.54         94.14         5.44 o                         
  -1  -9  -2        705.93        687.24         9.70 o                         
  -1  -8  -2        166.31        157.84         7.44 o                         
  -1   0   6        134.02        123.27         8.62 o                         
   0  -4  -2       1495.95       1452.87        15.03 o                         
   0   1   1       3570.99       3400.99        35.30 o                         
   0   2   3        884.32        871.91        12.19 o                         
   1 -13  -3          0.92          3.37         5.14 o                         
   1  -5  -3         67.06         80.53         7.32 o                         
   1   3   3        121.38        108.36         7.13 o                         
   4   3  -1        491.20        521.66        16.86 o                         
   5   5   7         83.70         77.65         6.25 o                         
   7   6   7          0.37          5.21         8.13 o                         
  10   8   2        166.89        191.57         8.36 o                         
  12   6  -2         26.38         31.81         8.93 o                         
  13  -1  -6          6.31          0.00         8.20 o                         
  -4 -13   2          2.85          3.49         9.12 o                         
  -2  -6  -1        116.09        113.80         7.36 o                         
  -2  -3   7         16.85         13.11         7.70 o                         
  -2  -2   1         29.74         16.90        12.84 o                         
  -1 -12  -2        143.92        155.96         5.90 o                         
  -1  -7  -2          7.07          3.30         4.41 o                         
   0 -15  -2          0.10          2.91         6.55 o                         
   0 -10  -3          9.09         16.56         7.40 o                         
   0  -9  -3          0.42          0.00         6.90 o                         
   1 -14  -3         35.88         33.77         6.17 o                         
   1   2   1        468.66        395.75        13.03 o                         
   2   3   1         57.84         58.15         8.85 o                         
   3   4   6          7.41         10.92         4.83 o                         
   4   4   7        131.87        149.41         8.32 o                         
   4   5   2       1130.41       1174.64        13.15 o                         
   5   1  -3       2971.06       2971.78        37.26 o                         
   8   6   7          4.02          0.00         9.12 o                         
   8   7   2          0.32          0.00         7.32 o                         
  10   8   3          0.21          4.48         4.83 o                         
  11   8   2          0.18          2.41         7.09 o                         
  13   5  -3          1.64          0.00         9.89 o                         
  -4 -14   3          0.16          0.38         8.93 o                         
  -4 -11   1         63.61         81.22         7.28 o                         
  -4  -9   1         46.71         58.76         7.55 o                         
  -4  -8   1        197.10        195.94         9.62 o                         
  -4  -6   2          0.12          2.11         5.60 o                         
  -3  -4   6        225.45        233.42        11.38 o                         
  -2  -2   6          0.45          2.68         8.24 o                         
  -1 -13  -2         13.40          4.87         5.29 o                         
  -1  -6  -2        183.39        199.12         6.32 o                         
  -1  -3  -1         12.27         23.04         9.77 o                         
   0 -11  -3          3.63          2.34         4.79 o                         
   0  -8  -3         22.51         21.12         4.94 o                         
   0  -7  -3        119.62        125.72         7.32 o                         
   1   2   6         17.11         14.80         7.17 o                         
   2   2   7          8.12         10.04         6.48 o                         
   3  -1  -3        711.87        731.82        13.84 o                         
   3   3   7          3.42          2.41         6.78 o                         
   6   5   7         27.42         28.02         5.75 o                         
   6   6   2          2.72          2.84         6.48 o                         
  10   4  -3        209.13        220.93        15.68 o                         
  11   8   3         19.86         27.29         7.97 o                         
  12  -1  -6          4.16          2.64         9.08 o                         
  -4 -14   2         14.05         13.61         8.01 o                         
  -4  -5   3         53.96         39.13        12.27 o                         
  -3  -6   7          0.48          0.00         8.62 o                         
  -3  -4   1          9.45         24.42         8.13 o                         
  -2  -1   3        131.75        121.58         9.85 o                         
  -1 -14  -2         20.39         11.04         6.09 o                         
   0 -13  -3          3.22          2.22         5.17 o                         
   0  -3  -2        417.46        408.05        11.61 o                         
   1  -4  -3        313.05        304.18         7.67 o                         
   1   1   7        104.20        120.28         5.90 o                         
   3   4   2         57.57         42.58         6.55 o                         
   5   4   7         71.00         59.60         8.16 o                         
   5   5   1        144.54        147.22         6.21 o                         
   7   5   7          4.25         11.50         8.32 o                         
  12   8   2          0.46         10.92         5.10 o                         
  12   8   3          2.77          0.00         8.16 o                         
  13   6  -2          0.24          0.61         6.94 o                         
  14   0  -6          9.87          8.74        12.19 o                         
  -4  -7   1         99.80        103.49         7.63 o                         
  -3  -3   2         12.43          5.56        15.52 o                         
  -2 -11  -2        690.91        751.83        11.61 o                         
  -2 -10  -2        108.70        105.52         7.21 o                         
  -2  -9  -2         30.46         17.09         7.32 o                         
  -1 -15  -2          0.69          0.00         6.29 o                         
  -1  -5  -2        363.16        376.20         9.31 o                         
   0 -14  -3         34.90         18.86         6.25 o                         
   0  -6  -3          0.27          2.84         4.98 o                         
   2  -2  -3         47.91         42.81         6.71 o                         
   3   4   3         27.04         30.70         6.21 o                         
   8   3  -3          0.27          2.07        14.72 o                         
   9   7   2        589.81        515.99         8.70 o                         
   9   7   3         54.01         44.92         7.47 o                         
  10   5  -2        247.38        238.64        11.73 o                         
  11  -5  -7          2.50          2.64        11.31 o                         
  13   8   2          5.16          7.59         5.44 o                         
  13   8   3          0.50          0.00         7.90 o                         
  14   5  -3          4.70          3.79        10.66 o                         
  14   6  -2        105.33        109.77        10.46 o                         
  14   8   2          2.39          0.00         8.24 o                         
  -5 -11   3         69.83         66.31         9.08 o                         
  -5 -10   3         97.04         96.67         9.28 o                         
  -2 -13  -2          4.55         12.27         7.36 o                         
  -2 -12  -2         70.76         65.27         5.33 o                         
  -2  -8  -2        240.73        255.66         8.13 o                         
  -2  -4   7         25.55         16.86         8.24 o                         
  -1 -12  -3         80.01         99.81         7.74 o                         
  -1 -10  -3        495.46        526.11         9.93 o                         
  -1  -9  -3          0.49          0.00         7.40 o                         
   2   3   2         10.19         13.42         7.63 o                         
   3   2  -1       3915.80       4056.42        55.23 o                         
   3   3   6         35.28         29.67         4.91 o                         
   4   3   7         71.19         74.97         5.60 o                         
   5   5   2        364.40        375.24         9.05 o                         
   6   4   7        131.12        108.09         8.51 o                         
   7   6   2          9.37         14.03         6.36 o                         
   8   5   7          3.78          9.54         8.39 o                         
   9  -7  -7          5.26          5.10         9.01 o                         
  10  -6  -7          5.88          8.01         8.97 o                         
  10   7   2          3.75          0.00         6.94 o                         
  11  -1  -6         32.08         27.41         9.66 o                         
  14   8   3         20.91         24.99         6.94 o                         
  15   8   2          2.15          3.10         9.16 o                         
  -5 -12   3         69.56         79.38         8.13 o                         
  -5 -11   2         14.29         21.54         8.59 o                         
  -5 -10   2          3.81          5.17         8.62 o                         
  -5  -9   3        121.04        124.65         9.35 o                         
  -2 -14  -2          5.65          0.88         8.62 o                         
  -2  -7  -2         46.46         43.04         6.59 o                         
  -1  -8  -3         22.68         13.95         6.86 o                         
   0  -5  -3        371.60        387.35         8.20 o                         
   0  -1  -1       3570.99       3556.95        37.06 o                         
   0  -1   7         37.89         37.45         6.94 o                         
   0   0   6        128.87        145.19         8.28 o                         
   1  -3  -3          8.27          4.45         6.36 o                         
   1   2   2       1577.59       1458.31        18.09 o                         
   2   0  -2        781.31        828.91        21.16 o                         
   2   1   7         25.69         10.00         7.28 o                         
   2   2   6         34.05         36.07         4.87 o                         
   2   3   3        571.23        597.55         9.70 o                         
   3   2   7        117.99        136.68         6.59 o                         
   4   4   1       2545.95       2661.65        20.70 o                         
   5   5   3         55.56         49.64         5.21 o                         
   6   4  -1         14.14         16.33         6.29 o                         
   8  -8  -7         25.43         16.37         9.74 o                         
   9   5   7         28.06         14.49         9.47 o                         
  10  -5  -7          5.03          0.00         8.32 o                         
  10   7   3         55.07         43.66         4.98 o                         
  13   0  -6          1.96          2.91        11.61 o                         
  15   5  -3          9.61          0.00        11.58 o                         
  15   6  -2          1.20          0.00         8.16 o                         
  16   6  -2         17.19         20.54        10.73 o                         
  -5 -13   2          1.89          5.06         9.05 o                         
  -5 -13   3         17.88         12.11         8.43 o                         
  -5 -12   2         18.61         10.16         7.82 o                         
  -5  -9   2        299.28        318.17        11.58 o                         
  -4  -6   1        861.46        898.55        14.45 o                         
  -3  -7   7          0.07          0.73        10.12 o                         
  -2 -15  -2          9.48          5.94         9.24 o                         
  -2  -4  -1        720.52        724.96        13.53 o                         
  -2  -3   6         22.29         29.63         7.70 o                         
  -1 -14  -3          0.20          0.61         6.06 o                         
  -1  -7  -3          0.53          0.00         6.59 o                         
  -1  -4  -2        307.00        292.99         9.35 o                         
   0   1   2        583.70        554.09        14.53 o                         
   1   2   3        268.82        235.80         8.36 o                         
   5   3   7        169.66        197.40         8.70 o                         
   7   4   7          3.89          0.00         7.97 o                         
   8  -7  -7          1.44          6.82         8.36 o                         
   8   6   2        278.06        250.63         8.97 o                         
   9  -6  -7          0.03          0.00         8.36 o                         
  11  -4  -7         11.19         13.91         9.35 o                         
  11   7   2        306.14        331.89         9.28 o                         
  11   7   3          3.69          7.44         7.05 o                         
  16   5  -3          0.88          1.03        11.96 o                         
  -5 -14   2         20.36         24.30        10.50 o                         
  -5 -14   3          0.05          3.53         8.85 o                         
  -5 -11   1        292.85        299.70         9.70 o                         
  -5  -8   3          4.95          5.63         8.36 o                         
  -4  -5   2        243.82        225.76        11.50 o                         
  -3 -11  -2         21.09         33.58         7.51 o                         
  -3  -5   6         47.23         54.58         8.70 o                         
  -2  -6  -2         76.26         91.57         7.28 o                         
  -1  -3   7          0.01          0.00         7.97 o                         
   0   1   3        192.74        206.98         7.51 o                         
   1  -1  -2        291.79        297.66        13.11 o                         
   3   1  -2       1361.59       1303.08        34.69 o                         
   4   2   7        152.41        162.02         8.01 o                         
   4   3   6         12.62         19.62         5.14 o                         
   4   4   2        303.90        301.19         8.66 o                         
   6   2  -3        975.39        903.69        42.43 o                         
   6   3  -2        647.54        643.82        21.12 o                         
   6   5   2         13.24         17.55         6.44 o                         
   7  -8  -7          1.97          0.00         9.28 o                         
   8   4  -2        120.05        121.58        10.27 o                         
   8   4   7         14.75         19.97         8.39 o                         
   9  -5  -7         34.08         27.64         8.36 o                         
  12  -3  -7          0.03          1.84         9.51 o                         
  12   7   2          2.87          0.31         7.21 o                         
  12   7   3         20.78         36.11         7.44 o                         
  -5  -8   2        182.58        174.63         8.82 o                         
  -3 -13  -2          3.40          0.54         7.70 o                         
  -3 -10  -2        197.47        184.33         6.13 o                         
  -3  -9  -2          5.11         16.21         7.01 o                         
  -3  -6  -1        267.77        302.65         7.55 o                         
  -2 -11  -3         39.02         48.95         5.21 o                         
  -1  -6  -3         23.69         23.11         6.63 o                         
   0  -4  -3          5.30          7.55         4.75 o                         
   3   1   7          3.71          3.64         6.71 o                         
   3   3   1       1217.32       1137.30        16.44 o                         
   6   3   7          2.47          5.71         7.28 o                         
   7  -7  -7          8.19          8.39         8.05 o                         
   8  -6  -7         62.76         56.61         8.55 o                         
   9   6   2          2.46          5.02         7.28 o                         
  10  -4  -7         12.20          8.97         8.24 o                         
  11   5  -2          0.73          4.87         6.48 o                         
  13   7   2          0.00          1.92         7.44 o                         
  13   7   3          0.06          9.16         7.82 o                         
  14   7   2          8.08         27.75         8.47 o                         
  14   7   3          0.00          5.40         8.66 o                         
  -3  -8  -2         62.58         64.32         6.94 o                         
  -3  -3   3       3477.22       3389.18        57.42 o                         
  -2 -14  -3          9.52         11.50         5.86 o                         
  -2  -9  -3        237.83        216.52         6.98 o                         
  -2  -8  -3        159.47        183.02         8.32 o                         
  -2  -5   7         45.84         40.74         7.28 o                         
  -1  -2  -1        468.66        400.62        13.34 o                         
   0  -2  -2        100.06        117.82         7.90 o                         
   0  -2   7          0.87          0.00         6.82 o                         
   1  -1   7        104.20        104.91         7.86 o                         
   6  -9  -7         90.45         88.46        10.12 o                         
   9   4   7         22.29         13.45         6.02 o                         
  11  -3  -7          0.61          2.38         8.36 o                         
  11   4  -3          0.53          0.00        10.12 o                         
  15   7   2          0.01          0.00         8.82 o                         
  15   7   3          7.19          9.97         6.78 o                         
  -5  -8   1         21.84         19.51         6.55 o                         
  -3  -8   7          4.79          2.95        11.88 o                         
  -2  -5  -2        199.51        246.53         6.98 o                         
  -1  -5  -3          7.52          8.47         6.59 o                         
   0  -1   6         68.47         85.70         7.86 o                         
   1   0   6          0.04          0.00         7.17 o                         
   2  -1  -3        131.75        124.34         8.36 o                         
   3   3   2       1157.82       1264.98        15.03 o                         
   3   3   3        473.72        520.05         8.93 o                         
   5   2   7          1.25          7.28         4.91 o                         
   6  -8  -7          0.44          0.00         5.86 o                         
   7  -6  -7          5.63          7.36         8.85 o                         
   7   3   7          3.71          5.98         5.37 o                         
   7   5   2         61.95         40.25         6.94 o                         
   8  -5  -7          0.59          0.00         8.89 o                         
   9  -4  -7         38.16         40.32         8.78 o                         
  10   4   7          0.99          1.34         6.29 o                         
  10   6   2        129.18        132.96         7.82 o                         
  10   6   3          4.68          0.00         7.17 o                         
  12   5  -2          9.60          2.22         8.70 o                         
  -5  -7   2        339.93        372.52        12.00 o                         
  -4  -5   1        348.77        341.36        11.08 o                         
  -3 -12  -3          1.07          0.00         7.93 o                         
  -3  -7  -2          0.01          5.94         4.18 o                         
  -3  -5  -1         55.24         78.88         7.17 o                         
  -2  -7  -3          0.03          0.34         6.48 o                         
  -1  -3  -2        221.42        203.26         9.74 o                         
   1  -2  -3         97.42         94.52         7.21 o                         
   4   1   7        237.98        259.72         8.85 o                         
   5   4   2        403.25        437.60         9.58 o                         
   5   4   3          2.52          8.32         4.79 o                         
   6  -7  -7          1.17          1.03         8.59 o                         
   8   3   7          4.13          1.11         8.78 o                         
  10  -3  -7          7.74          1.95         8.36 o                         
  11   6   2         46.84         56.23         7.51 o                         
  11   6   3          0.77          0.00         6.75 o                         
  12  -2  -7          6.08          5.21        11.23 o                         
  12   5   6          1.28          0.00         6.59 o                         
  -5  -7   3        348.92        350.75        14.07 o                         
  -4 -14  -2          2.36          6.29         8.20 o                         
  -4 -13  -2         40.00         43.27         5.60 o                         
  -4 -11  -2          2.49          1.00         4.83 o                         
  -4 -10  -2         34.59         52.82         6.82 o                         
  -4  -7  -1         66.31         57.26         6.82 o                         
  -3 -13  -3          5.89          0.00         5.90 o                         
  -3 -11  -3        120.65        133.50         5.94 o                         
  -2  -4   6         43.08         36.87         8.20 o                         
  -1  -4   7         50.36         60.25         7.36 o                         
   0  -3  -3          1.03          5.21         6.36 o                         
   2   2   1       3204.83       3241.96        28.06 o                         
   2   2   3        739.16        734.73        11.69 o                         
   5  -8  -7          0.05          5.40         8.39 o                         
   6  -6  -7         18.25         20.81         8.28 o                         
   6   2   7         13.48         11.69         5.71 o                         
   8  -4  -7         31.76         26.79         7.78 o                         
   9   3   7          8.72          8.16         8.32 o                         
  12   6   2          0.08          0.00         6.78 o                         
  12   6   3         70.00         66.85         7.55 o                         
  13   5  -2          0.85          1.80         8.20 o                         
  -6 -14   2          1.04          3.60        10.77 o                         
  -6 -13   2         28.17         18.86         8.16 o                         
  -6 -13   3          0.00          5.29         9.85 o                         
  -6 -12   2        102.00        101.07         8.82 o                         
  -6 -12   3         27.38         29.05         9.20 o                         
  -6 -11   2          6.82          5.14         6.63 o                         
  -5  -7   1        156.69        155.00         8.13 o                         
  -4  -9  -2         78.35         79.03         7.78 o                         
  -3  -9  -3         43.51         34.04         4.94 o                         
  -3  -6  -2         13.14          4.60         6.63 o                         
  -3  -6   6          4.37          5.10         9.28 o                         
  -2  -6  -3        148.95        141.01         7.44 o                         
  -2  -6   7         45.59         53.01         9.89 o                         
  -2  -3  -1         57.84         58.26         6.98 o                         
   1  -2   7          2.32          0.00         8.47 o                         
   2  -1   7         25.69         22.27         7.13 o                         
   2   2   2         15.02          4.25         8.20 o                         
   3   1   6          5.42          6.21         4.48 o                         
   5   1   7         43.50         44.69         7.36 o                         
   5   3  -1         15.52         18.93         7.21 o                         
   7   2   7          8.73          9.12         7.59 o                         
   8   5   2         36.84         25.22         6.82 o                         
   9  -3  -7         94.77        109.39         9.05 o                         
  10   3   7          5.26          8.20         9.20 o                         
  11  -2  -7         54.98         43.24        11.15 o                         
  12   4  -3         43.90         46.34        11.12 o                         
  13   6   2         31.66         33.73         7.82 o                         
  13   6   3          0.12          0.00         5.48 o                         
  14   5  -2          6.72          2.72         9.51 o                         
  14   6   3          0.28          0.00         8.85 o                         
  15   6   3          3.19          6.71         8.43 o                         
  -6 -11   1         94.10         93.41         7.97 o                         
  -6 -11   3         33.71         28.48         7.13 o                         
  -6 -10   2        255.25        271.33         9.77 o                         
  -4  -8  -2        102.95        103.30         7.44 o                         
  -3  -8  -3          3.16          2.07         7.21 o                         
  -3  -3   1       2319.18       2196.95        33.00 o                         
  -2  -4  -2        484.19        430.78         8.89 o                         
  -1  -4  -3        851.52        975.67        12.53 o                         
  -1  -3   6          0.52          0.00         7.78 o                         
   1   1   3         57.21         67.92         7.44 o                         
   2   0   6         51.71         63.01         7.40 o                         
   6  -5  -7          2.52          2.84         7.74 o                         
   9   4  -2          6.85          6.82         7.74 o                         
   9   5   3          0.22          0.00         6.98 o                         
  12   4   6          1.46          8.24         9.39 o                         
  14   6   2         19.69         16.56         7.86 o                         
  15   5  -2          7.91         16.21         9.51 o                         
  15   6   2          0.13          8.43         8.24 o                         
  16   5  -2         61.76         68.53        10.89 o                         
  16   6   2         31.36         36.26         9.58 o                         
  17   5  -2          0.07          2.26        11.50 o                         
  -6 -10   1         26.43         33.81         7.05 o                         
  -6 -10   3          0.38          2.53         8.13 o                         
  -5  -9  -1        198.88        190.69         6.90 o                         
  -4 -14  -3          9.75          3.64         9.20 o                         
  -4 -11  -3          0.27         12.99         6.78 o                         
  -4  -6  -1         94.36         98.70         7.59 o                         
  -3  -9   7         12.02          5.83        11.73 o                         
   1  -9  -6          4.28          0.00         5.25 o                         
   1  -1   6         55.15         52.55         7.59 o                         
   4  -7  -7         33.22         44.00         8.24 o                         
   4  -4  -6         20.82         14.68         7.51 o                         
   4   3   1        471.82        454.47        11.96 o                         
   4   3   2        177.90        165.58         7.55 o                         
   5  -6  -7         47.64         45.69         7.86 o                         
   6   1   7        118.56        129.13         8.70 o                         
   6   4   2         75.24         78.54         5.75 o                         
   7  -4  -7          5.83          5.06         7.47 o                         
   8   2   7         55.55         47.83         5.79 o                         
   9   5   2         52.43         40.94         5.63 o                         
  10  -2  -7          9.62          8.59        10.62 o                         
  -6  -9   2        124.23        115.79         8.01 o                         
  -5 -14  -2          4.19          0.00         8.43 o                         
  -5 -13  -2          0.81          2.49         5.56 o                         
  -5 -12  -2         56.36         63.05         6.06 o                         
  -5 -11  -2          0.00          2.15         6.75 o                         
  -4 -10  -3          1.43          9.16         7.17 o                         
  -4  -9   6         56.36         56.73        16.33 o                         
  -4  -7  -2        387.90        449.83         9.66 o                         
  -3  -7  -3          1.66          3.91         4.60 o                         
  -3  -5  -2        731.72        798.70        11.69 o                         
  -3  -4  -1          0.46          1.30         5.52 o                         
  -2  -5  -3          9.72         12.61         6.48 o                         
  -1  -5   7         34.54         34.50         8.66 o                         
   3  -8  -7          4.80          5.14         8.59 o                         
   3  -1   7          3.71         11.19         6.67 o                         
   4   1  -3        803.11        787.86        20.81 o                         
   7   4   3         36.28         41.36         6.75 o                         
   8  -3  -7          5.46          0.00         7.74 o                         
   9   2   7         35.57         31.77         5.90 o                         
  10   5   2          0.18          0.00         7.24 o                         
  11   5   3         68.20         65.81         7.21 o                         
  13   4  -3          4.06          6.36         8.62 o                         
  14   1  -6          0.63          0.92        19.89 o                         
  -5 -10  -2         37.74         35.45         5.37 o                         
  -5  -6   1         19.14         24.76         7.63 o                         
  -5  -6   2        704.51        742.74        16.63 o                         
  -4  -9  -3         42.77         57.19         6.82 o                         
  -2  -2   3         47.91         42.97         8.32 o                         
   0 -10  -6          8.35          0.80         6.25 o                         
   1   1   1        205.17        200.46         9.85 o                         
   1   1   2         47.56         30.78         6.75 o                         
   2  -2   7          8.12          6.98         6.78 o                         
   3   2   3        512.43        548.18        10.39 o                         
   6  -4  -7          0.91          0.57         8.13 o                         
   7   1   7         43.49         41.93         7.55 o                         
   7   4   2        159.10        148.83         7.32 o                         
  10   2   7         25.44          9.51         6.13 o                         
  11   5   2         16.06         20.28         7.63 o                         
  12   5   3         22.85         15.14         6.98 o                         
  13   5   3          1.80          7.05         7.97 o                         
  14   4  -3          0.23          2.87        11.08 o                         
  -6  -9   3        211.23        227.68        11.81 o                         
  -5  -9  -2          2.85          2.30         6.78 o                         
  -4  -8  -3        401.67        406.02         9.47 o                         
  -3  -6  -3         39.49         40.59         6.94 o                         
  -2  -7   7         31.23         30.47         9.47 o                         
  -2  -5   6        118.30        121.85         9.97 o                         
  -1  -2  -2       1577.59       1441.52        18.51 o                         
   0  -2  -3        884.32        878.81        13.30 o                         
   1  -3   7          9.99          8.51         6.86 o                         
   7  -3  -7          0.14          0.00         8.16 o                         
   8   1   7          0.00          3.64         7.97 o                         
   8   4   3        285.25        272.56         8.82 o                         
   9  -2  -7         52.57         44.73         8.05 o                         
  10   4  -2         13.98         27.37         9.05 o                         
  12  -1  -7         27.35         18.36        11.92 o                         
  12   5   2          4.32          5.10         6.59 o                         
  14   5   3          9.63         10.92         5.29 o                         
  15   4  -3         19.45         23.92         9.54 o                         
  15   5   3          0.04          1.88         8.01 o                         
  16   4  -3         12.44          8.05        10.08 o                         
  16   5   3          1.45          2.11         6.40 o                         
  17   4  -3          3.21          0.00        11.35 o                         
  -7 -14   1          0.98          3.37         8.97 o                         
  -7 -14   2          7.19          2.49        11.23 o                         
  -7 -13   1          2.26          7.67         8.43 o                         
  -7 -13   2         16.45          8.97        10.12 o                         
  -6  -8   1        328.18        318.71        10.12 o                         
  -6  -8   2         31.03         24.53         8.51 o                         
  -5 -14  -3          1.52          4.45         6.82 o                         
  -5 -13  -3          0.01          2.64         5.67 o                         
  -5 -11  -3          0.04          0.00         7.21 o                         
  -5  -8  -2         33.01         44.04         7.28 o                         
  -5  -7  -1         53.04         58.15         5.40 o                         
  -4  -6  -2         87.72         95.82         7.13 o                         
  -4  -5  -1        575.59        649.30        11.58 o                         
  -2  -3  -2         10.19         12.34         8.16 o                         
  -1  -3  -3        121.38        101.11         5.71 o                         
   0  -8  -6        165.46        171.22         6.36 o                         
   0  -1  -2        583.70        523.65        14.87 o                         
   1  -1  -3          9.66          8.82         6.90 o                         
   2  -1   6          3.61          2.22         7.32 o                         
   3   2   2       1402.09       1245.66        16.21 o                         
   4  -1   7        237.98        258.22         8.93 o                         
   5   3   2          7.26          5.44         6.21 o                         
   9   1   7         64.43         78.77         9.20 o                         
  13   5   2         63.13         55.35         5.48 o                         
  14   5   2         72.28         81.64         8.66 o                         
  15   5   2          0.49          9.97         8.01 o                         
  16   5   2         45.21         37.14         9.24 o                         
  -7 -12   2         89.42        107.40         8.47 o                         
  -6 -14  -2         44.82         52.55         6.94 o                         
  -6 -13  -2         23.73         19.66         6.32 o                         
  -6 -12  -2          0.09          1.72         7.55 o                         
  -6 -11  -2        179.53        183.10         8.43 o                         
  -5 -10  -3        172.01        168.84         8.20 o                         
  -4  -7  -3         14.36         17.25         6.86 o                         
  -4  -4   1        147.29        131.85        10.20 o                         
  -3  -7   6          1.89          1.99         9.54 o                         
  -2  -4  -3        481.83        555.24         9.16 o                         
  -1  -6   7          3.71          2.30         9.20 o                         
  -1  -4   6        164.62        176.12         8.39 o                         
   0   0   2        148.30        126.14        10.27 o                         
   1  -2   6         17.11         18.21         7.47 o                         
   3  -2   7        117.99        141.55         8.55 o                         
   5  -2  -6          6.34          6.40         6.75 o                         
   8  -2  -7         10.16          4.68         9.24 o                         
   8   4   2         12.92         23.11         4.60 o                         
  10   1   7          6.05         13.19         8.43 o                         
  11  -1  -7        405.27        369.99        15.06 o                         
  13   1  -6          6.31          5.06        15.48 o                         
  -7 -11   2        213.87        203.07         9.20 o                         
  -6 -10  -2          3.65          8.01         7.17 o                         
  -5  -9  -3        262.20        245.77         8.66 o                         
  -3  -5  -3        157.79        177.89         8.16 o                         
  -3  -4  -2         57.57         44.58         5.29 o                         
   2  -7  -7         31.23         17.86         5.90 o                         
   2  -3   7          3.22          0.34         7.09 o                         
   2   1   3        227.58        220.16         7.28 o                         
   3   2   1         16.24         10.77         6.67 o                         
   5  -1   7         43.50         68.80         7.55 o                         
   6  -3  -7         10.74          3.03         8.09 o                         
   7   3  -2        154.67        130.32        10.62 o                         
   9   3  -3         80.02         83.63        12.42 o                         
   9   4   2         39.71         27.18         6.94 o                         
  10   4   3        447.15        413.73         7.90 o                         
  11   1   7         20.46         21.00         6.71 o                         
  11   4  -2        352.94        334.31        11.27 o                         
  11   4   3        104.09        111.58         7.78 o                         
  -7 -12   3         86.14         94.17        10.85 o                         
  -7 -10   1        530.40        528.44        11.69 o                         
  -6 -13  -3         18.52          0.00         9.16 o                         
  -5  -7  -2        796.33        795.41        11.46 o                         
  -5  -6  -1        520.70        535.77        10.50 o                         
  -4  -4   2         81.44         98.05        12.04 o                         
  -2  -8   7         90.22         90.34        11.84 o                         
  -2  -2  -1       3204.83       3211.79        28.36 o                         
  -1  -8  -6         62.48         54.81         5.56 o                         
   0  -5   7         22.98         19.51         7.13 o                         
   1  -8  -7          1.52          3.10         6.13 o                         
   1  -5  -6         26.33         27.79         5.21 o                         
   1   0  -2        985.65        973.94        20.28 o                         
   3  -5  -7         16.95          9.58         7.51 o                         
   6   3   2         95.52        115.10         7.13 o                         
  10  -1  -7         13.50          6.59        10.92 o                         
  10   4   2        157.56        148.45         8.20 o                         
  12   4  -2          2.75          3.03         8.36 o                         
  12   4   3        233.77        236.18         8.39 o                         
  13   4   3          3.82          0.00         7.05 o                         
  14   4   3         53.36         50.21         8.13 o                         
  15   4   3          4.07          0.00         8.93 o                         
  16   4   3          0.33          0.00         9.12 o                         
  -7 -10   2          0.78          1.84         6.67 o                         
  -6 -12  -3          5.94          7.59         5.63 o                         
  -6 -11  -3         10.68          7.47         7.78 o                         
  -6  -9  -2         94.30         98.43         5.71 o                         
  -6  -8   3          6.78          6.71         7.59 o                         
  -6  -7   1         10.07          5.17         6.32 o                         
  -5  -8  -3         48.02         51.90         7.93 o                         
  -5  -6   3         29.24         37.06        11.31 o                         
  -4  -6  -3         54.28         58.68         6.78 o                         
  -4  -5  -2       1130.41       1127.91        12.53 o                         
  -3  -3  -1       1217.32       1121.21        16.40 o                         
   2  -6  -7         45.59         49.98         6.40 o                         
   4  -2   7        152.41        178.38         8.47 o                         
   6  -1   7        118.56        120.78         6.48 o                         
   7  -2  -7          1.17          5.79         7.93 o                         
  11   4   2         16.48         25.72         6.78 o                         
  12   1  -6          4.16          0.65        14.64 o                         
  13   4  -2         37.31         48.06         8.78 o                         
  16   4  -2         23.74         22.31        10.62 o                         
  17   4  -2         18.78         13.95         8.47 o                         
  17   4   2         12.73          0.57         9.51 o                         
  -7 -13  -2          5.05          3.60         5.98 o                         
  -7 -12  -2          7.45          6.09         7.78 o                         
  -7 -11   3         18.14         18.21         9.81 o                         
  -7  -9   1         10.36          7.44         6.67 o                         
  -6 -10  -3        119.38        109.20         7.67 o                         
  -6  -7   2        281.06        328.40        11.65 o                         
  -5  -5   1         27.92         30.20         7.63 o                         
  -4  -4  -1       2545.95       2611.21        21.20 o                         
  -1  -1  -1        205.17        206.63        10.04 o                         
   2  -2   6         34.05         32.77         7.09 o                         
   2   1   2        123.24        112.27         9.62 o                         
   3  -3   7          3.42          6.75         7.17 o                         
   4   2   2        155.47        136.87         8.13 o                         
   7  -1   7         43.49         35.11         7.74 o                         
   8   3   3         47.11         43.89         6.71 o                         
   9  -1  -7         21.62         19.51         9.70 o                         
  12   4   2         24.42         28.33         6.98 o                         
  13   4   2         26.22         27.71         6.94 o                         
  14   4  -2         22.09         23.00         7.05 o                         
  14   4   2          3.10         15.14         7.55 o                         
  15   4  -2         10.76         16.25         7.63 o                         
  15   4   2          1.26          0.00         7.93 o                         
  16   4   2          2.38          0.00         8.20 o                         
  -8 -13   1          3.25          0.00         8.09 o                         
  -7 -11  -2         18.25         19.82         7.55 o                         
  -6  -8  -2        391.84        380.65         7.97 o                         
  -6  -7  -1          0.01          0.00         6.29 o                         
  -5  -7  -3        158.37        162.21         8.16 o                         
  -5  -6  -2          3.12         14.11         4.52 o                         
  -3  -4  -3         27.04         17.06         6.55 o                         
  -2  -8  -6          0.03          4.45         5.67 o                         
  -2  -6   6          5.41         10.16         8.01 o                         
  -2  -3  -3        571.23        620.74        10.16 o                         
  -1  -7   7         61.87         55.88        10.04 o                         
  -1  -2  -3        268.82        245.19         8.70 o                         
   2  -4   7         20.36         21.23         7.32 o                         
   3  -4  -7         24.26         22.31         7.13 o                         
   3   1   3         21.32         16.98         6.40 o                         
   4  -1   6          5.90          7.63         4.60 o                         
   5  -2   7          1.25          5.48         6.90 o                         
   7   3   2        780.79        812.27        11.42 o                         
   8  -1   7          0.00          0.00         8.01 o                         
  13   1   6          8.35          2.49         9.16 o                         
  17   4  -1          0.16          0.00         8.70 o                         
  -8 -13   2         41.72         45.54        10.92 o                         
  -7 -12  -3          0.00          1.30         8.82 o                         
  -7 -10  -2        155.48        161.44         8.36 o                         
  -7 -10   3         18.93         23.96        10.08 o                         
  -7  -9  -1         58.47         52.86         5.52 o                         
  -7  -9   2        494.93        535.27        12.38 o                         
  -6  -9  -3          5.19          1.95         4.91 o                         
  -4  -5  -3          0.06          2.41         6.13 o                         
  -2  -9   7          5.15          3.33        12.04 o                         
  -1  -6  -6          0.94          5.79         4.98 o                         
  -1  -5   6         26.33         18.70         7.28 o                         
   0  -6   7         91.50         92.64         8.78 o                         
   6  -2   7         13.48         17.86         8.01 o                         
   9  -1   7         64.43         63.32         9.01 o                         
  10   3   3         32.22         29.40         7.44 o                         
  16   3   3          9.11          0.00         8.59 o                         
  -8 -12   2          6.67          8.62         9.54 o                         
  -8 -11   1         79.27         85.74         8.16 o                         
  -7 -11  -3          6.89          0.00         7.67 o                         
  -7  -9  -2         19.20         16.63         7.63 o                         
  -6  -8  -3        214.47        198.62         7.97 o                         
  -6  -7  -2         77.43        107.48         7.51 o                         
  -4 -10   6         46.00         36.22        16.37 o                         
  -4  -4  -2        303.90        328.17         9.05 o                         
  -3  -3  -2       1157.82       1225.38        14.26 o                         
  -2  -2  -2         15.02          2.95         8.43 o                         
   0  -1  -3        192.74        219.74         9.43 o                         
   4  -3  -7        213.33        215.18         9.08 o                         
   4  -3   7         71.19         73.13         5.79 o                         
   4   2  -1        709.48        681.99        20.54 o                         
   4   2   1        205.86        228.71        10.92 o                         
   6   2   3          0.03          0.00         6.52 o                         
   8  -1  -7          4.14          1.53         9.97 o                         
   8   3  -2         12.64         17.98         7.86 o                         
   8   3   2        111.83         91.26         5.33 o                         
  10  -1   7          6.05          6.25         6.02 o                         
  11  -1   7         20.46         21.92         9.77 o                         
  11   1  -6         32.08         27.83        14.14 o                         
  11   3   3        122.35        122.77         5.98 o                         
  12   3   3          1.10          1.38         6.90 o                         
  13   3   3         30.07         25.91         7.32 o                         
  14   3   3          0.00         11.00         8.13 o                         
  15   3   3          2.61         10.66         7.97 o                         
  -8 -13  -2          5.50          2.18         5.98 o                         
  -8 -12  -2          8.86         12.11         8.24 o                         
  -7 -10  -3        146.66        159.10         8.24 o                         
  -6  -6   1          6.04         10.00         7.24 o                         
  -5  -6  -3         52.65         53.28         6.75 o                         
  -5  -5   2          9.93         16.71         8.89 o                         
  -3  -8  -6         38.43         34.38         5.90 o                         
  -3  -8   6          2.95          5.56        10.20 o                         
   2  -4  -7         25.55         16.75         7.40 o                         
   2   1   1        627.45        568.92        14.95 o                         
   3  -4   7         65.52         69.22         7.78 o                         
   5  -3   7        169.66        185.74         9.12 o                         
   5   2   2       1719.31       1753.14        16.44 o                         
   7  -2   7          8.73          5.14         5.56 o                         
   9   3   2        208.67        182.60         7.97 o                         
  17   3  -3         18.98         17.13        11.58 o                         
  17   3   2         40.35         26.91         9.20 o                         
  -8 -11  -2          1.61          0.00         8.47 o                         
  -8 -10   1         94.10        105.18         8.05 o                         
  -5  -5  -2        364.40        378.08         7.90 o                         
  -2  -6  -6         60.21         55.50         5.56 o                         
  -1  -8   7          1.52          0.00        10.58 o                         
  -1  -7  -7         61.59         57.46         5.94 o                         
  -1  -1  -2         47.56         37.03         9.24 o                         
   2  -5   7          1.17          0.80         7.67 o                         
   2  -3   6         70.68         85.47         7.32 o                         
   3  -3  -7         49.11         44.96         7.17 o                         
   5  -2  -7         12.68          3.30         7.36 o                         
   8  -2   7         55.55         49.21         6.17 o                         
   9  -2   7         35.57         25.57         8.24 o                         
  10   3   2         19.73         18.51         7.17 o                         
  11   3   2        149.56        153.78         8.28 o                         
  13   0   6        123.58        144.58         7.67 o                         
  15   3   2          0.66          2.95         7.67 o                         
  16   3  -3          0.52          0.00        10.77 o                         
  16   3   2         30.52         24.42         6.48 o                         
  18   3  -2        213.01        212.46        13.80 o                         
  -8 -13   3         13.12          2.53        11.73 o                         
  -8 -12  -3          1.15          0.00         8.43 o                         
  -8 -10  -2         25.31         17.02         7.51 o                         
  -7  -9  -3         33.48         34.15         5.10 o                         
  -7  -8  -2        118.39        115.45         5.90 o                         
  -7  -8   2        137.72        144.23        10.08 o                         
  -6  -7  -3        233.42        225.57         6.67 o                         
  -6  -6  -2          2.72          5.02         6.40 o                         
  -3  -7  -6        474.56        510.54         8.97 o                         
  -2  -2   2       1227.38       1282.84        37.41 o                         
   0  -7   7         45.25         41.01         8.09 o                         
   3   1  -3        711.87        731.05        19.13 o                         
   3   1   2        167.11        156.88         9.28 o                         
   4  -4   7        131.87        136.53         8.97 o                         
   6  -3   7          2.47          6.17         7.74 o                         
   8   2   3         18.61         27.37         6.67 o                         
  10  -2   7         25.44         24.61         6.13 o                         
  12   3   2        629.66        595.14         9.28 o                         
  13   3   2        319.66        306.94         9.12 o                         
  14   3   2        167.47        190.92         6.59 o                         
  15   3  -3          0.75          0.00         9.20 o                         
  17   2   3          8.67          5.37         9.35 o                         
  -8 -10   2          8.70          9.54         8.05 o                         
  -7  -9   3          2.63          0.00         9.77 o                         
  -5  -5  -3         55.56         61.67         7.32 o                         
  -4  -4  -3         56.57         62.97         5.17 o                         
  -3  -9  -7         10.36          4.94         6.78 o                         
  -3  -3  -3        473.72        509.36         9.12 o                         
  -2  -7   6          0.06          2.49         7.74 o                         
  -2  -2  -3        739.16        730.21        12.04 o                         
   0  -5  -7         22.98         17.90         5.29 o                         
   1   0   2        167.56        134.42         8.66 o                         
   4  -2  -7         30.79         33.46         7.09 o                         
   6   2   2        492.58        496.21         8.93 o                         
   7  -3   7          3.71          5.37         7.44 o                         
   9   2   3        771.95        810.47        11.38 o                         
   9   3  -2         76.34         88.54         9.43 o                         
  14   3  -3         12.74         10.04         9.24 o                         
  15   2   3         21.54         19.16         7.86 o                         
  16   2   3          0.14          0.00         5.94 o                         
  17   3  -2          0.30          0.00         8.47 o                         
  -9 -13  -2          3.68          2.64         6.59 o                         
  -9 -12   1          1.72          5.02         8.32 o                         
  -8 -10  -3          0.00          0.00         7.90 o                         
  -8  -9  -2        738.67        741.44        11.69 o                         
  -7  -8  -3         32.74         22.38         5.02 o                         
  -7  -7  -2          0.85          0.00         7.21 o                         
  -7  -7   1         22.96         32.58         6.75 o                         
  -5  -4  -1        291.63        335.65         9.31 o                         
  -4  -3  -1        471.82        453.89        11.84 o                         
  -1  -6   6          4.59          5.14         6.86 o                         
  -1  -4  -6          4.16          9.12         4.68 o                         
   3  -5   7         16.68         12.19         8.47 o                         
   5  -4   7         71.00         60.71         8.59 o                         
   6  -1  -7          0.06          0.00         8.93 o                         
   7   2   2        571.06        587.97        10.73 o                         
   8  -3   7          4.13          3.53         8.55 o                         
   9  -3   7          8.72          0.80         8.59 o                         
  10   2   3        636.83        652.36         9.51 o                         
  11   2   3        480.74        517.79        10.08 o                         
  12  -1   6          2.65          1.80         8.28 o                         
  12   2   3         32.13         12.50         7.74 o                         
  13  -1   6          8.35          4.68         6.63 o                         
  14   2   3          0.23          0.00         5.44 o                         
  16   3  -2         11.48          4.83         7.67 o                         
  -9 -13   2          5.87          1.00        11.81 o                         
  -9 -11  -2          0.47          0.00         7.78 o                         
  -6  -7   3         37.30         33.19        11.27 o                         
  -6  -6  -3        183.21        162.09         6.32 o                         
  -6  -6   2        243.56        256.81        11.77 o                         
  -5  -4  -2        403.25        454.12         9.58 o                         
  -4  -7  -6          6.18          2.26         5.06 o                         
  -4  -3  -2        177.90        153.97         7.47 o                         
  -3  -2  -1         16.24         18.82         9.05 o                         
  -1  -9   7         63.07         42.39        11.35 o                         
   2  -6   7          0.06          0.00         7.63 o                         
   6  -4   7        131.12        101.11         9.20 o                         
  10  -3   7          5.26          1.53         6.63 o                         
  10   3  -2         24.66         24.30         8.28 o                         
  15   3  -2          2.77          3.64         7.90 o                         
  16   2   2          0.22          0.00         8.24 o                         
  17   2   2          2.89          0.00         6.21 o                         
  -8 -11   3         63.97         74.59        10.39 o                         
  -8  -8  -2        122.57        150.71         7.82 o                         
  -7  -7  -3        408.02        435.80         9.20 o                         
  -6  -5  -2         13.24         20.74         6.17 o                         
  -2  -6  -7          0.06          0.00         5.48 o                         
  -1  -1  -3         57.21         64.62         5.71 o                         
   0  -8   7        122.31        120.93        10.08 o                         
   2  -4   6         59.20         69.76         7.55 o                         
   3  -2  -7          3.63         12.61         7.21 o                         
   4  -5   7         21.29         20.74         7.86 o                         
   4   1   2       1333.59       1458.66        17.09 o                         
   7  -4   7          3.89          5.10         8.16 o                         
   8   2   2         17.17         18.90         6.32 o                         
  11   3  -2         74.42         77.54         9.54 o                         
  12   3  -2          6.26          0.00         8.43 o                         
  13   3  -2          2.02          0.00         7.21 o                         
  14   3  -2          0.54          2.61         6.71 o                         
  15   2   2          0.68          0.00         8.28 o                         
  17   1   3         46.49         41.63         9.66 o                         
  -9 -12   2          0.03          0.00         8.59 o                         
  -9 -10  -2         10.16         13.53         7.82 o                         
  -8  -9   2          0.61          4.29         8.13 o                         
  -7  -6  -2          9.37          9.62         6.21 o                         
  -7  -6  -1         47.13         38.02         5.17 o                         
  -5  -4   1         83.89         95.90         9.20 o                         
  -3  -9   6         27.47         37.79        11.58 o                         
  -3  -5  -6          2.72          0.00         5.14 o                         
  -3  -2  -2       1402.09       1202.81        15.26 o                         
   0   0  -2        148.30        126.91        11.23 o                         
   1  -1   3         57.21         56.57         7.44 o                         
   2   1  -2       9131.44       9568.73        80.57 o                         
   3  -6   7          7.82          1.49         7.90 o                         
   5  -5   7         83.70         79.95         8.39 o                         
   5   2  -2        502.75        599.58        24.88 o                         
   7   1   3        520.81        580.88        10.04 o                         
   8  -4   7         14.75          9.12         8.66 o                         
   9  -4   7         22.29          0.00         9.01 o                         
   9   2   2         47.66         46.26         4.98 o                         
  10   2   2         10.11         19.47         6.98 o                         
  11   2   2         14.80         20.54         7.36 o                         
  12   2   2          1.98          5.67         6.71 o                         
  13  -2   6          4.87          9.97         9.47 o                         
  13   2   2        706.93        735.00        11.61 o                         
  14   2   2         18.27         24.42         7.13 o                         
  16   1   3          0.61          8.32         8.28 o                         
  -9 -10  -3          5.60          0.00         7.93 o                         
  -6  -5  -3          3.21         10.08         6.36 o                         
  -6  -5   1        552.48        594.87        13.53 o                         
  -5  -4  -3          2.52          5.17         4.71 o                         
  -4 -11   6        182.48        188.04        18.24 o                         
  -4  -3  -3        425.09        505.37         9.70 o                         
  -4  -3   1        491.20        517.21        17.17 o                         
  -1 -10   7         67.36         55.00        12.30 o                         
  -1  -3  -6          0.18          2.34         4.52 o                         
   3   1   1       6176.39       6409.56        38.83 o                         
   6  -5   7         27.42         15.52         8.39 o                         
   8   1   3        170.76        160.52         7.51 o                         
  10  -4   7          0.99          0.00         6.59 o                         
  14   1   3         13.53         17.94         7.97 o                         
  15   1   3         14.27         10.43         5.48 o                         
  18   2  -2         22.42          5.83        12.04 o                         
  -9 -11   2         65.50         57.19         8.05 o                         
  -9  -9  -2          0.40          5.56         4.75 o                         
  -8  -7  -2          0.32          1.38         6.98 o                         
  -8  -7  -1         56.83         53.24         5.33 o                         
  -7  -7   2        114.50        114.72         8.43 o                         
  -7  -6  -3        484.69        510.05        10.16 o                         
  -3  -2  -3        512.43        541.36        10.54 o                         
  -2  -1  -2        123.24        112.27         9.93 o                         
  -2  -1  -1        627.45        590.50        15.29 o                         
  -1  -4  -7          0.13          0.00         5.10 o                         
   0  -9   7          0.77          1.38        10.62 o                         
   1  -8   7         34.82         31.51        11.00 o                         
   2   0   2        119.46         81.03         9.70 o                         
   4  -6   7         19.06         19.62         7.63 o                         
   4  -1  -7         14.94         20.16         8.43 o                         
   5   1   2        844.10        858.96        12.57 o                         
   7  -5   7          4.25          4.25         8.66 o                         
   9   1   3         59.36         70.68         6.82 o                         
  10   1   3         29.94         20.47         7.21 o                         
  11   1   3          5.66         19.82         6.67 o                         
  12   1   3        196.30        215.07         8.24 o                         
  13   1   3        157.44        157.65         6.09 o                         
  17   1   2         67.88         73.40         9.39 o                         
  17   2  -3          3.85          1.23        10.54 o                         
 -10 -12   1          0.72          2.38         8.09 o                         
 -10 -11  -2         10.35         14.83         6.32 o                         
  -8 -10   3         57.10         41.01        10.27 o                         
  -8  -7  -3         40.47         43.01         6.75 o                         
  -7  -6   1          5.46          6.29         6.29 o                         
  -5  -8  -7          1.00          4.02         6.21 o                         
  -2  -3   3        807.57        803.99        20.16 o                         
   5  -6   7          0.04          0.00         8.66 o                         
   8  -5   7          3.78          0.00         8.97 o                         
   9  -5   7         28.06         15.75        10.08 o                         
  12  -3   6          2.91          0.00         8.59 o                         
  16   1   2         12.32         19.51         8.09 o                         
  17   2  -2         30.62         36.53         8.43 o                         
  17   2  -1        259.19        295.71        11.27 o                         
 -10 -11  -3         53.47         42.35         6.63 o                         
 -10 -10  -2         59.60         65.81         8.05 o                         
  -9  -8  -2         28.21         24.99         7.36 o                         
  -7  -8   3          5.70          8.20        10.23 o                         
  -7  -5  -2         61.95         53.01         6.82 o                         
  -6  -4  -2         75.24        100.46         7.09 o                         
  -6  -4  -1          0.09          9.01         5.75 o                         
  -5  -3  -2          7.26          3.72         6.13 o                         
  -2  -4  -7         20.36         17.90         7.47 o                         
  -2  -3  -6         70.68         68.80         7.28 o                         
   3  -7   7          2.65          1.00         8.16 o                         
   6  -6   7          4.67          4.10         8.85 o                         
   6   1   2         63.62         70.30         6.90 o                         
  14   1  -6          0.63          0.00        19.32 o                         
  15   1   2          7.37         11.35         8.16 o                         
  16   2  -3          3.96          6.67        10.35 o                         
  -9 -10   2        112.81        103.91         8.66 o                         
  -8  -8   2         35.86         49.37         8.32 o                         
  -8  -7   1        130.58        124.84         8.39 o                         
  -8  -6  -2        278.06        266.16         9.08 o                         
  -6  -4  -3         32.51         35.26         7.01 o                         
  -5  -7  -7         21.99          9.89         6.02 o                         
  -2  -1  -3        227.58        210.24         7.32 o                         
  -1  -3  -7          9.99         10.73         6.86 o                         
   0 -10   7         63.08         60.18        12.50 o                         
   1  -9   7          9.24          8.13        10.62 o                         
   1  -2  -7         55.17         57.23         5.56 o                         
   2   1  -3        131.75        121.50        10.23 o                         
   4  -7   7          5.32          8.55         9.01 o                         
   7  -6   7          0.37          0.00         8.82 o                         
   7   1   2         80.82         81.79         6.98 o                         
   8  -6   7          4.02          5.37         9.58 o                         
  13   1   2          3.00          0.50         7.13 o                         
  14   1   2        130.26        147.22         6.25 o                         
  16   2  -2         16.92         14.91         8.20 o                         
 -10  -9  -2          9.46          1.26         7.55 o                         
  -9 -12   3         15.57         11.15        10.96 o                         
  -8  -6  -3         94.41         86.55         7.67 o                         
  -7  -5  -3         18.14         18.36         4.83 o                         
  -5  -3  -3         34.83         43.16         4.98 o                         
  -4  -2  -2        155.47        147.64         8.51 o                         
  -3 -10   6         69.96         65.73        13.30 o                         
   5  -7   7         21.99         15.29         8.39 o                         
   8  -4   6         48.64         52.32         8.09 o                         
   8   1   2        693.86        656.20        10.66 o                         
   9  -4   6          4.21          0.00         7.82 o                         
   9   1   2         23.74         28.79         6.29 o                         
  10  -4   6         14.01          9.62         8.16 o                         
  11  -4   6          0.45          5.10         8.55 o                         
  11   1   2         29.67         28.02         7.09 o                         
  12  -4   6          1.46          4.10         9.54 o                         
  12   1   2        172.36        172.02         7.97 o                         
  15   2  -3         12.46         14.41         7.78 o                         
  15   2  -2         28.51         35.26         9.31 o                         
  17  -1   3         46.49         67.57        10.23 o                         
  17   0   2         73.92         68.80         9.31 o                         
 -11 -11  -3          0.33          7.09         9.70 o                         
 -11 -11  -2          4.89          0.00         9.05 o                         
 -10 -12   2         23.01         18.24         9.24 o                         
  -9  -7  -3         54.01         64.74         7.59 o                         
  -9  -7  -2        589.81        556.92        10.46 o                         
  -4  -5  -7         21.29         21.27         5.67 o                         
  -4  -2  -3        151.99        128.94         7.40 o                         
  -4  -2  -1        205.86        240.59         8.70 o                         
  -2  -9   6          5.03          0.27         9.16 o                         
   3  -8   7         86.53         64.20         8.97 o                         
   3   0   2       1481.19       1233.47        16.48 o                         
   6  -7   7          3.94          0.00         8.89 o                         
   6   2  -3        975.39        983.87        42.58 o                         
  10   1   2          4.30          9.31         4.75 o                         
  16  -1   3          0.61          0.00         8.51 o                         
  16   0   2          3.57          2.30         8.05 o                         
  18   1  -1         27.30         21.50         9.24 o                         
 -11 -10  -2          2.59          3.33         8.13 o                         
 -10  -8  -2        166.89        165.51         8.59 o                         
   4  -8   7         12.91          4.37         9.24 o                         
   7  -7   7          2.48          0.00         6.71 o                         
  14   2  -3         35.13         28.25         8.13 o                         
  14   2  -2         25.15         17.52         7.74 o                         
  15   0   2          6.74          0.00         8.24 o                         
  18   1  -2         39.32         17.40        10.27 o                         
 -10 -11   2          0.97          1.95         9.81 o                         
  -9  -9   2         80.43         97.62         9.43 o                         
  -8  -5  -2         36.84         44.65         6.36 o                         
  -7  -4  -2        159.10        139.71         7.24 o                         
  -3  -1  -2        167.11        145.84         9.93 o                         
  -1   0  -2        167.56        144.77         9.20 o                         
   3  -9   7         10.36          8.62         9.74 o                         
   5  -8   7          1.00          0.65         9.08 o                         
  10  -5   6         11.03          0.00         9.01 o                         
  11  -5   6          0.01          4.10         8.70 o                         
  12  -5   6          1.28          0.00         7.05 o                         
  13   2  -2        258.36        255.73        10.23 o                         
  14   0   2         48.53         48.22         7.17 o                         
  15  -1   3         14.27         12.57         5.60 o                         
  17   1  -1          9.97          2.68         8.82 o                         
 -11  -9  -2         12.88         20.08         8.01 o                         
  -9  -6  -3         39.01         21.50         6.82 o                         
  -9  -6  -2          2.46          0.96         6.86 o                         
  -8  -9   3         47.46         47.45        10.58 o                         
  -8  -5  -3         79.20         89.96         6.02 o                         
  -7  -7  -7          2.48          4.52         9.70 o                         
  -7  -4  -3         36.28         33.77         4.68 o                         
  -6  -6  -7          4.67          9.89         6.21 o                         
  -6  -3  -3        251.29        260.98         8.28 o                         
  -6  -3  -2         95.52        112.50         7.01 o                         
  -3  -2   1       3915.80       3992.02        56.11 o                         
  -3  -1  -3         21.32         20.43         4.83 o                         
   4   0   2       1119.62       1030.36        14.14 o                         
   6  -8   7          3.89          0.00         9.70 o                         
   6   2  -2        395.52        369.03        15.37 o                         
   9  -5   6         15.54         22.77         5.40 o                         
  12   2  -2          0.05          0.04         8.01 o                         
  13  -1   3        157.44        182.41         8.13 o                         
  13   0   2         35.10         55.65         7.40 o                         
  14  -1   3         13.53         12.65         5.67 o                         
  17  -2   3          8.67          6.13         7.01 o                         
  17  -1   2         67.88         73.13         9.47 o                         
  17   1  -3          0.26          0.00        10.92 o                         
  17   1  -2         31.26         22.77         8.93 o                         
 -12 -11  -2         21.81         19.16         9.81 o                         
 -11  -9  -3          0.18          0.00         5.67 o                         
 -10  -7  -3         55.07         43.04         7.28 o                         
 -10  -7  -2          3.75          0.00         6.82 o                         
  -7  -6   2         37.72         32.66         8.01 o                         
  -7  -5   1        108.24        102.49         7.74 o                         
  -6  -5   2         50.09         59.37         9.58 o                         
  -6  -3  -1        188.47        205.60         8.62 o                         
  -3 -11   6         27.33         14.37        11.08 o                         
  -3  -4   3          0.42          1.80         8.93 o                         
  -3  -1  -1       6176.39       6258.66        38.87 o                         
   0  -8   6        165.46        178.54        10.50 o                         
   1  -2   3        268.82        215.75         8.85 o                         
   2   1  -1       7300.94       7781.17       158.64 o                         
   4  -9   7          0.35          0.00         9.74 o                         
   5   0   2        153.23        136.84         7.70 o                         
  11   2  -2         65.49         57.61         9.51 o                         
  12   0   2        174.78        180.76         7.67 o                         
  16  -2   3          0.14          0.65         8.59 o                         
  16  -1   2         12.32         15.91         8.28 o                         
  -8  -7   2          1.41          2.61         7.70 o                         
  -7  -6  -7          0.37          5.29         8.89 o                         
  -6  -5  -7         27.42         35.53         8.36 o                         
  -6  -4   1         14.14         12.23         5.94 o                         
  -5  -4  -7         71.00         63.74         8.36 o                         
  -5  -2  -3         28.09         30.74         5.17 o                         
  -5  -2  -2       1719.31       1700.01        16.17 o                         
  -2 -10   6          4.02          5.33        10.85 o                         
  -1  -9   6          4.28          2.11         9.24 o                         
   1  -1   2         47.56         35.26         9.12 o                         
   6   0   2       2805.16       3033.29        21.12 o                         
   7   2  -2         40.12         37.22         8.13 o                         
  10  -6   6         25.05         20.20         8.97 o                         
  10   0   2         87.14         82.64         7.13 o                         
  10   2  -2         26.05         26.22         7.90 o                         
  11  -6   6         16.41         22.00         6.78 o                         
  11  -1   3          5.66          4.22         6.59 o                         
  11   0   2        171.49        195.48         8.20 o                         
  15  -2   3         21.54         18.09         7.67 o                         
  16   1  -2         25.60         19.20         8.13 o                         
 -12 -10  -3          1.29          0.00         6.90 o                         
 -11  -8  -3         19.86         18.74         5.75 o                         
 -11  -8  -2          0.18          0.00         5.14 o                         
 -10 -10   2         80.08         79.07         8.97 o                         
  -4  -3  -7         71.19         83.75         7.86 o                         
  -1  -1   1       5859.29       5780.50       100.50 o                         
   0  -1  -7         37.89         36.99         5.37 o                         
   1   1  -3          9.66          1.69         6.86 o                         
   7   0   2        350.52        375.47         8.89 o                         
   8  -1   3        170.76        171.37         7.47 o                         
   8   0   2         74.69         90.30         6.78 o                         
   8   2  -2          2.18          0.73         7.70 o                         
   9  -1   3         59.36         64.97         5.06 o                         
   9   0   2         28.42         30.59         6.75 o                         
   9   2  -2         28.87         26.98         8.16 o                         
  14  -2   3          0.23          7.28         7.97 o                         
  15  -1   2          7.37          0.00         5.79 o                         
  16   1  -3          1.70          1.46         8.13 o                         
  17  -2   2          2.89          1.26         8.82 o                         
 -12  -9  -3          7.39          0.80         8.55 o                         
 -11 -12   2          4.14          3.03        11.92 o                         
 -11  -8  -1         98.67        106.48         6.06 o                         
 -10  -6  -3          4.68          2.95         7.40 o                         
 -10  -6  -2        129.18        139.63         7.82 o                         
  -9  -8   2         46.01         50.13         9.16 o                         
  -9  -5  -3          0.22          0.00         4.60 o                         
  -9  -5  -2         52.43         45.00         7.51 o                         
  -8  -4  -3        285.25        285.48         7.32 o                         
  -8  -4  -2         12.92         21.31         6.71 o                         
  -7  -3  -3        128.07        114.45         7.74 o                         
  -5  -2  -1       3262.67       3143.49        24.45 o                         
  -4  -1  -3         13.50         21.69         6.59 o                         
  -1  -3   3          8.27          5.67         6.29 o                         
   1   1  -2        291.79        289.27        16.60 o                         
  13  -2   3        128.56        118.63         7.78 o                         
  14  -1   2        130.26        152.90         7.78 o                         
  15   1  -2          8.46          8.09         7.32 o                         
  16  -3   3          9.11          5.90         8.97 o                         
  18   0  -2          9.57          2.72         9.97 o                         
 -11  -7  -2        306.14        320.78         9.58 o                         
  -9 -10   3          0.96          0.88         9.74 o                         
  -7  -5  -7          4.25          0.00         6.48 o                         
  -7  -3  -2        780.79        789.16        10.62 o                         
  -6  -4  -7        131.12        132.89         9.08 o                         
  -4  -1  -2       1333.59       1423.97        17.21 o                         
  -2   0  -2        119.46         74.90         9.74 o                         
  13  -1   2          3.00          5.98         7.40 o                         
  15   1  -3         19.93         19.13         8.70 o                         
  16  -2   2          0.22          0.00         9.08 o                         
 -12  -8  -3          2.77          0.00         7.97 o                         
 -10  -7  -6          9.35          0.00         7.21 o                         
  -8  -4  -1         15.34         10.39         4.60 o                         
  -6  -3  -6        479.54        480.38         8.74 o                         
  -5  -4   2        114.34        115.18        12.23 o                         
   2  -1   2        123.24        116.94        10.04 o                         
   7   1  -7         24.65         19.78        11.58 o                         
   8   1  -7          4.14          3.83        11.35 o                         
   9   1  -7         21.62         16.10        14.30 o                         
  12  -1   2        172.36        194.67         8.16 o                         
  14   1  -2         11.19         17.78         7.47 o                         
  15  -3   3          2.61          0.00         5.79 o                         
  15  -2   2          0.68          1.26         8.13 o                         
  17   0  -2         29.28         23.00         9.47 o                         
 -12  -8  -2          0.46          0.00         7.90 o                         
 -11 -11   2         12.64          8.01         8.32 o                         
 -10  -9   2          1.51          0.00         8.43 o                         
  -8  -5  -7          3.78          3.33         9.31 o                         
  -7  -3  -1       1105.57       1200.20        14.34 o                         
  -6  -2  -2        492.58        488.58         9.05 o                         
   6   1  -7          0.06          4.94         9.05 o                         
   9  -8   6          8.82          0.00         9.89 o                         
  10  -2   3        636.83        680.69        11.00 o                         
  11  -1   2         29.67         40.13         6.94 o                         
  14  -3   3          0.00          2.95         8.16 o                         
  16  -4   3          0.33          2.11         9.43 o                         
  17  -3   2         40.35         30.47         6.55 o                         
  18  -1  -1         27.30          8.78         9.43 o                         
 -13  -9  -3         11.76         10.08         9.85 o                         
 -10  -5  -3        229.97        209.35         6.78 o                         
 -10  -5  -2          0.18          0.00         7.17 o                         
  -9  -5  -6         15.54         12.15         5.40 o                         
  -9  -4  -3         19.14         24.15         4.94 o                         
  -9  -4  -2         39.71         38.87         6.36 o                         
  -8  -3  -3         47.11         55.00         6.48 o                         
  -7  -4  -7          3.89          3.30         5.75 o                         
  -5  -1  -3        659.79        747.73        11.54 o                         
  -1  -2   2        127.34        137.03        11.84 o                         
   3  -1   2        167.11        167.81         9.77 o                         
   5   1  -7          0.80          2.91         8.93 o                         
   9  -2   3        771.95        774.52        11.50 o                         
  10  -1   2          4.30          5.67         6.52 o                         
  10   1  -7         13.50          5.75        22.27 o                         
  13  -3   3         30.07         30.43         7.51 o                         
  13   1  -2          9.84          5.14         7.90 o                         
  14  -2   2         18.27         25.41         7.36 o                         
  16  -3   2         30.52         38.75         9.31 o                         
  16   0  -2         51.90         39.44         8.36 o                         
 -12  -7  -2          2.87         13.22         7.28 o                         
 -11  -6  -2         46.84         47.26         5.44 o                         
  -8  -5   1        159.27        159.87         8.36 o                         
  -8  -3  -2        111.83        105.37         6.90 o                         
  -7  -7   3         54.59         53.74        12.84 o                         
   0 -10   6          8.35          3.10         8.78 o                         
   7  -2   3         72.75         74.21         5.14 o                         
   9  -1   2         23.74          4.10         6.90 o                         
  13  -2   2        706.93        790.81        11.81 o                         
  15  -4   3          4.07          2.15         6.36 o                         
  18  -1  -2         39.32         33.42        10.16 o                         
 -13  -8  -3          0.50          2.68         8.47 o                         
 -11 -10   2         44.94         44.08         9.81 o                         
 -10 -11   3          0.06          1.11        12.15 o                         
  -9  -5  -7         28.06         29.32         9.89 o                         
  -8  -8   3         11.38          8.32        11.12 o                         
  -8  -4  -7         14.75         20.66         8.55 o                         
  -7  -2  -3         72.75         74.09         5.17 o                         
  -6  -2  -6          1.36          0.00         5.29 o                         
  -5  -2  -7          1.25          2.41         5.25 o                         
  -5  -1  -2        844.10        839.37        12.73 o                         
   4  -1   2       1333.59       1368.16        16.02 o                         
   4   1  -7         14.94         12.88         7.05 o                         
   5  -1   2        844.10        892.84        12.88 o                         
   6  -1   2         63.62         80.95         6.82 o                         
   7  -1   2         80.82         84.63         6.55 o                         
   8  -9   6          5.01          0.00         6.98 o                         
   8  -1   2        693.86        587.43         9.39 o                         
  12   1  -2         30.93         24.34         8.93 o                         
  14  -4   3         53.36         85.70         8.05 o                         
  15  -3   2          0.66          0.00         8.01 o                         
  16  -5   3          1.45          9.70         6.98 o                         
  17  -4   2         12.73          0.31         6.78 o                         
 -13  -8  -2          5.16          0.15         8.16 o                         
 -11  -6  -6         16.41         18.17         6.90 o                         
  -9  -4  -6          4.21          0.00         5.52 o                         
  -7  -4   1       1299.28       1285.71        18.93 o                         
  -7  -3  -7          3.71          0.00         7.90 o                         
  -7  -2  -2        571.06        587.59        10.77 o                         
  -3   0  -2       1481.19       1185.52        16.56 o                         
   3   1  -7         13.81         10.77         7.32 o                         
  12  -2   2          1.98          5.40         4.71 o                         
  13  -4   3          3.82          0.80         7.21 o                         
  15  -5   3          0.04          1.61         8.82 o                         
  15   0  -2         53.14         53.93         7.70 o                         
  16  -4   2          2.38          0.00         8.55 o                         
 -14  -9  -2          7.30          4.83        10.04 o                         
 -13  -7  -3          0.06          0.38         8.32 o                         
 -12  -6  -3         70.00         73.48         5.71 o                         
 -11  -5  -2         16.06         16.86         7.17 o                         
 -10  -4  -2        157.56        163.78         8.01 o                         
  -9  -7   2         36.81         36.60         8.13 o                         
  -8  -6   2        151.61        158.11        10.50 o                         
  -8  -3  -1         52.13         51.02         6.86 o                         
  -6  -2  -7         13.48         10.46         8.43 o                         
  -5  -1  -6         12.12         11.04         5.44 o                         
   0   1  -2        583.70        491.42        16.37 o                         
   6 -10   6          7.96          0.80        10.00 o                         
  11  -2   2         14.80         29.82         7.17 o                         
  14  -3   2        167.47        162.09         6.55 o                         
  17  -1  -2         31.26         31.39         9.05 o                         
 -13  -7  -2          0.00          0.00         7.93 o                         
 -10  -8   2          4.64          3.07         6.67 o                         
  -9  -4  -7         22.29         16.52         6.25 o                         
  -9  -3  -2        208.67        186.47         7.93 o                         
  -8  -3  -7          4.13          0.38         9.24 o                         
  10  -2   2         10.11         17.55         6.78 o                         
  11   1  -2         16.28         27.25         7.40 o                         
  12  -4   3        233.77        201.69         6.82 o                         
  13  -3   2        319.66        301.77         9.28 o                         
  14  -5   3          9.63          0.42         7.82 o                         
  15  -4   2          1.26          0.23         7.93 o                         
  17  -1  -3          0.26          1.03        10.96 o                         
 -14  -8  -3         20.91         15.79         7.44 o                         
 -12 -11   2         33.96         26.06         9.31 o                         
  -7  -5   2         19.48         17.78         8.62 o                         
  -7  -2  -7          8.73         14.49         8.28 o                         
  -6  -1  -2         63.62         70.45         7.01 o                         
  -5  -1  -1          0.01          4.91         8.05 o                         
   7  -3   3        128.07        119.70         7.51 o                         
  11  -4   3        104.09        113.95         7.97 o                         
  13  -5   3          1.80          0.00         8.43 o                         
  14   0  -2          1.88          9.01         7.05 o                         
  15  -6   3          3.19          3.64         6.29 o                         
  16  -5   2         45.21         28.48         9.39 o                         
  16  -1  -2         25.60         14.99         8.24 o                         
  18  -2  -2         22.42          8.32         9.77 o                         
 -13  -6  -3          0.12          0.00         8.01 o                         
 -12  -5  -3         22.85         13.11         5.17 o                         
 -11  -9   2          7.30          6.63         7.97 o                         
 -11  -4  -3        104.09        114.57         5.71 o                         
 -10  -4  -7          0.99          1.46        10.04 o                         
  -8  -2  -2         17.17         19.55         6.02 o                         
  -4   0  -2       1119.62       1057.23        15.71 o                         
   0   1  -7         37.89         35.34         7.67 o                         
   9  -2   2         47.66         48.06         5.02 o                         
  10   1  -2         89.37         99.54         7.90 o                         
  12  -3   2        629.66        633.54        10.73 o                         
  14  -4   2          3.10         12.57         7.51 o                         
 -13  -6  -2         31.66         37.41         7.36 o                         
 -12  -5  -2          4.32          5.02         6.86 o                         
 -11  -4  -2         16.48         24.53         6.36 o                         
 -10 -10   3        223.48        222.96        14.76 o                         
  -9  -3  -7          8.72          0.00         6.32 o                         
  -7  -1  -3        520.81        518.75         8.89 o                         
  -6  -1  -7        118.56        121.12         9.01 o                         
  -2   1  -3        227.58        193.75         7.44 o                         
   8  -2   2         17.17         27.56         4.45 o                         
  11  -3   2        149.57        175.85         8.36 o                         
  12  -5   3         22.85          9.62         7.13 o                         
  13   0  -2         24.22         17.02         7.47 o                         
  15  -7   3          7.19          7.13         9.97 o                         
  15  -5   2          0.49          0.00         8.51 o                         
  17  -2  -2         30.62         23.46         8.78 o                         
 -14  -7  -2          8.08          6.90         8.66 o                         
 -12 -10   2         19.09          9.93        11.19 o                         
 -10  -3  -2         19.73         11.04         7.13 o                         
  -9  -2  -3        771.95        769.42        10.39 o                         
  -8  -2  -7         55.55         44.69         6.25 o                         
  -1   1  -2         47.56         30.89         6.98 o                         
   7  -2   2        571.06        564.74         9.51 o                         
   9  -4   3         19.14         19.74         5.06 o                         
  13  -6   3          0.12          4.29         8.05 o                         
  13  -4   2         26.22         29.97         4.98 o                         
  15  -1  -2          8.46         12.04         7.24 o                         
  16  -6   2         31.36         36.60         7.09 o                         
 -15  -8  -2          2.15          6.32         9.81 o                         
 -13  -5  -3          1.80          1.07         8.36 o                         
 -12  -4  -3        233.77        216.87         8.24 o                         
 -10  -3  -7          5.26          4.25         9.93 o                         
  -7  -1  -7         43.49         34.15         7.90 o                         
  -7  -1  -2         80.82         86.74         5.14 o                         
   1  -2   2       1577.59       1417.14        20.66 o                         
   5  -2   2       1719.31       1792.81        17.32 o                         
   6  -2   2        492.58        492.57         9.01 o                         
   9   1  -2        156.66        150.98         8.43 o                         
  10  -3   2         19.73         27.33         7.17 o                         
  14  -7   3          0.00          3.91         6.36 o                         
  14  -5   2         72.28         86.20         8.66 o                         
  18  -3  -2        213.01        212.31        11.27 o                         
 -15  -7  -3          7.19         11.69        10.39 o                         
 -11  -3  -3        122.35        114.26         6.09 o                         
 -10  -7   2         55.72         62.55         9.20 o                         
  -9  -2  -7         35.57         20.35         8.66 o                         
  -9  -2  -2         47.66         42.12         4.87 o                         
  -8  -2  -1         52.37         69.99         5.40 o                         
  -8  -1  -3        170.76        161.44         6.09 o                         
  -5   0  -2        153.23        138.64         6.32 o                         
  -2   1  -7         25.69         30.05         7.21 o                         
   2  -2   2         15.02          3.07         7.97 o                         
   3  -2   2       1402.09       1267.70        17.25 o                         
   4  -2   2        155.47        154.73         8.13 o                         
  10  -5   3        229.97        243.58         8.62 o                         
  12  -4   2         24.42         24.61         5.25 o                         
  12   0  -2        165.22        162.32         8.78 o                         
  15  -6   2          0.13          0.00         6.55 o                         
  16  -2  -2         16.92         14.18         7.90 o                         
  17  -2  -3          3.85          6.78         8.93 o                         
 -14  -6  -2         19.69         13.15         8.13 o                         
 -12  -4  -2         24.42         18.78         5.21 o                         
 -11  -8   2         13.03         10.04         8.78 o                         
 -10  -2  -3        636.83        613.77         9.51 o                         
  -9  -6   2         40.98         39.56         8.78 o                         
  -8  -1  -7          0.00          0.80         8.43 o                         
  -3   1  -7          3.71          0.00         6.94 o                         
  -2   1  -2        123.24        112.80        10.12 o                         
   9  -3   2        208.67        198.74         6.40 o                         
  11  -4   2         16.48          9.93         6.55 o                         
  13  -5   2         63.13         66.85         7.63 o                         
  14  -8   3         20.91         16.86         7.21 o                         
  14  -1  -2         11.19         21.46         7.28 o                         
  15  -1  -3         19.93         12.04         8.74 o                         
 -15  -7  -2          0.01          0.00         6.44 o                         
 -14  -5  -3          9.63          3.26         7.63 o                         
 -13  -4  -3          3.82          0.00         7.36 o                         
 -12  -9   2         46.23         41.70        10.39 o                         
 -10  -2  -7         25.44          2.68         9.39 o                         
  -8  -1  -2        693.86        603.15        10.73 o                         
   3   2  -7          3.63          0.00         8.97 o                         
   4   2  -7         30.79         31.20         9.16 o                         
   8  -3   2        111.83        107.13         6.98 o                         
   8   1  -2        258.20        249.98        10.50 o                         
  12  -7   3         20.78         18.74         7.90 o                         
  14  -6   2         19.69         16.25         6.02 o                         
  15  -7   2          0.01          0.00         9.31 o                         
  17  -3  -2          0.30          0.00         8.85 o                         
 -15  -6  -3          3.19          3.03         6.29 o                         
 -12  -3  -3          1.10         12.07         5.02 o                         
 -10  -2  -2         10.11         18.67         6.75 o                         
  -9  -1  -7         64.43         55.69         9.39 o                         
  -9  -1  -3         59.36         53.74         5.02 o                         
  -6  -4   2       1351.97       1376.75        29.48 o                         
  -6   0  -2       2805.16       2908.99        20.89 o                         
  -4   1  -7        237.98        250.86         9.31 o                         
   1   2  -7         55.17         45.57         7.70 o                         
   2   2  -7          0.10          0.00         7.55 o                         
   5   2  -7         12.68          6.55         9.28 o                         
  10  -6   3          4.68          0.00         7.28 o                         
  10  -4   2        157.56        166.12         8.09 o                         
  11   0  -2          0.09          5.33         7.05 o                         
  12  -5   2          4.32          0.00         7.47 o                         
  13  -8   3          0.50          0.00         6.02 o                         
  15  -2  -2         28.51         23.07         7.90 o                         
  16  -2  -3          3.96          6.06         8.78 o                         
 -15  -6  -2          0.13          5.60         8.97 o                         
 -14  -5  -2         72.28         72.79         8.85 o                         
 -13 -10   2         18.80         13.80        11.04 o                         
 -13  -4  -2         26.22         25.14         7.17 o                         
 -11  -2  -3        480.74        528.33         8.62 o                         
  -8  -5   2         10.15          7.47         8.62 o                         
  -5   1  -7         43.50         58.22         7.90 o                         
  -3   1  -2        167.11        168.57        10.08 o                         
   0   2  -7          0.87          0.00         7.05 o                         
   6   2  -7          5.60          8.43        10.46 o                         
   7  -3   2        780.79        796.56        10.54 o                         
  10   1  -7         13.50          8.09        23.50 o                         
  13  -9   3         11.76          2.99        10.35 o                         
  13  -6   2         31.66         25.41         5.94 o                         
  13  -1  -2          9.84          7.67         7.59 o                         
  14  -7   2          8.08         13.49         8.59 o                         
  15  -8   2          2.15          0.00        10.00 o                         
  17  -3  -3         18.98         12.96        10.08 o                         
 -15  -5  -3          0.04          0.00         8.93 o                         
 -14  -4  -3         53.36         69.80         8.43 o                         
 -12  -3  -2        629.66        570.41         9.28 o                         
 -10  -1  -7          6.05          3.26         9.01 o                         
  -9  -1  -2         23.74          6.67         6.90 o                         
  -3  -3   2         12.43          6.13        14.60 o                         
  -1   2  -7          2.32          0.00         7.44 o                         
   6  -3   2         95.52         90.04         6.90 o                         
   7   1  -2        132.84        115.75         9.20 o                         
   9  -4   2         39.71         34.88         6.63 o                         
  11  -5   2         16.06         19.28         5.21 o                         
  16  -3  -2         11.48         10.20         8.13 o                         
  17  -4  -2         18.78         10.89         9.08 o                         
 -11  -2  -2         14.80         17.86         7.13 o                         
  -7   0  -2        350.52        378.35         9.20 o                         
  -6   1  -7        118.56         99.58         9.47 o                         
  -2   2  -7          8.12          9.47         7.28 o                         
  11  -8   3         19.86         16.29         8.24 o                         
  12  -9   3          7.39          0.27         8.51 o                         
  12  -6   2          0.08          0.54         4.87 o                         
  13  -7   2          0.00          1.00         7.82 o                         
  14  -8   2          2.39          5.14         8.62 o                         
  14  -2  -2         25.15         20.08         7.13 o                         
 -16  -6  -2         31.36         28.67        10.23 o                         
 -15  -5  -2          0.49          0.00         8.47 o                         
 -14  -4  -2          3.10          3.33         7.51 o                         
 -12  -8   2         15.85         12.30         9.66 o                         
 -11  -7   2         92.99        108.62         9.97 o                         
 -11  -1  -7         20.46          5.79        10.04 o                         
 -11  -1  -6          0.34          3.68         6.06 o                         
  -4   1  -2       1333.59       1358.19        16.37 o                         
  -3   2  -7        117.99        137.49         8.82 o                         
   5  -3   2          7.26         11.15         4.41 o                         
   8  -4   2         12.92         12.76         4.79 o                         
  10  -5   2          0.18          2.38         5.02 o                         
  10   0  -2        561.28        539.79        11.54 o                         
  12  -1  -2         30.93         30.17         7.59 o                         
 -16  -5  -3          1.45          2.15         9.85 o                         
 -15  -4  -3          4.07          5.40         9.20 o                         
 -14  -3  -3          0.00          0.00         7.93 o                         
 -13  -9   2          0.00          1.38        11.15 o                         
 -13  -3  -2        319.66        285.32         9.08 o                         
 -11  -1  -3          5.66          3.87         6.86 o                         
 -10  -6   2          1.13          0.00         7.59 o                         
 -10  -1  -2          4.30         10.16         6.36 o                         
  -7   1  -7         43.49         30.97         8.24 o                         
  -4   2  -7        152.41        162.13         8.36 o                         
   4  -3   2        177.90        154.54         7.36 o                         
  11  -6   2         46.84         53.78         5.56 o                         
  12  -7   2          2.87          7.59         7.40 o                         
  13  -8   2          5.16          8.01         8.20 o                         
  14  -9   2          7.30          7.59         7.17 o                         
  15  -3  -2          2.77          6.13         8.05 o                         
  16  -4  -2         23.74         21.16         9.12 o                         
  16  -3  -3          0.52          0.00         9.20 o                         
  17  -5  -2          0.07          1.76         9.89 o                         
  17  -4  -3          3.21          0.00         9.93 o                         
 -13  -2  -3        128.56        124.99         7.86 o                         
 -12  -2  -2          1.98          0.00         6.78 o                         
  -8   0  -2         74.69         92.11         5.44 o                         
  -8   1  -7          0.00          2.18         8.39 o                         
  -5   1  -2        844.10        882.38        13.03 o                         
   3  -3   2       1157.82       1235.50        16.14 o                         
   7  -4   2        159.11        139.71         6.17 o                         
   7   2  -7          1.17          0.23        13.99 o                         
   9  -5   2         52.43         49.64         5.52 o                         
 -16  -5  -2         45.21         47.45         9.58 o                         
 -15  -4  -2          1.26          0.00         8.32 o                         
  -5   2  -7          1.25          0.00         7.86 o                         
   6   1  -2         48.76         41.20         8.28 o                         
  10  -6   2        129.18        121.47         8.13 o                         
  11  -7   2        306.14        295.13         9.24 o                         
  12  -8   2          0.46          8.39         7.74 o                         
  13  -9   2          0.02          0.88         6.21 o                         
 -16  -4  -3          0.33          0.00        10.08 o                         
 -15  -3  -3          2.61          1.65         8.16 o                         
 -14  -3  -2        167.47        150.52         6.67 o                         
 -11  -1  -2         29.67         32.92         7.01 o                         
  -9  -5   2         19.53         30.47         8.09 o                         
  -9   0  -2         28.42         26.75         6.67 o                         
  -9   1  -7         64.43         57.19         9.39 o                         
  -6   1  -2         63.62         82.87         7.17 o                         
  -6   2  -7         13.48         13.34         8.59 o                         
   2  -3   2         10.19         11.73         7.74 o                         
   6  -4   2         75.24         89.19         5.71 o                         
   8  -5   2         36.84         41.74         6.25 o                         
  11  -1  -2         16.28         16.33         7.47 o                         
  13 -10   2          0.25          0.00        10.16 o                         
  14  -3  -2          0.54          4.64         6.98 o                         
 -13  -2  -2        706.93        683.83        10.08 o                         
 -12   0  -6          0.04          0.00         8.78 o                         
  -7  -4   2         76.12         73.29         9.66 o                         
  -7   2  -7          8.73          6.82         8.28 o                         
  -1   3  -7          9.99          2.53         8.66 o                         
   0   3  -7          6.27          2.80         6.90 o                         
   1  -3   2        221.42        194.37         9.97 o                         
   1   3  -7          0.01          0.57         8.55 o                         
   9  -6   2          2.46          2.38         6.90 o                         
  10  -7   2          3.75          0.80         7.17 o                         
  11  -8   2          0.18          0.00         7.70 o                         
  12  -9   2         24.71         36.80         8.28 o                         
  15  -4  -2         10.76         16.67         5.67 o                         
  16  -5  -2         61.76         62.36         7.17 o                         
  16  -4  -3         12.44          1.42         8.82 o                         
 -16  -4  -2          2.38          1.23         8.47 o                         
 -13  -8   2        184.83        181.57        11.81 o                         
 -13  -1  -3        157.44        169.34         8.39 o                         
 -12  -7   2         81.82         87.24         8.24 o                         
 -12  -1  -2        172.36        168.88         8.05 o                         
 -10   0  -2         87.14         78.38         7.01 o                         
 -10   1  -7          6.05          3.14         6.71 o                         
  -9   1  -3         59.36         82.91         6.98 o                         
  -7   1  -2         80.82         81.91         6.78 o                         
  -2  -3   2         18.50         11.12         9.74 o                         
  -2   3  -7          3.22          5.52         7.28 o                         
  -1  -3   2        119.39        117.82        11.50 o                         
   2   3  -7         16.85         14.99         7.17 o                         
   5  -4   2        403.26        430.51         8.62 o                         
   7  -5   2         61.95         45.11         7.01 o                         
  12 -10   2          0.00          0.00         8.85 o                         
  12  -2  -2          0.05          0.00         6.67 o                         
 -16  -3  -3          9.11         14.87         9.01 o                         
 -15  -3  -2          0.66          1.65         5.44 o                         
 -15  -2  -3         21.54         17.67         7.93 o                         
 -14  -9   2        124.25         99.73        12.04 o                         
 -14  -2  -2         18.27         19.70         7.47 o                         
 -13   0  -6        123.58        157.00        10.46 o                         
 -11  -6   2          8.26          6.55         8.47 o                         
 -11   1  -7         20.46         19.01         9.93 o                         
 -11   1  -6          0.34          2.49         8.55 o                         
  -8   2  -7         55.55         48.68         8.74 o                         
  -4   3  -7         71.19         79.19         7.90 o                         
  -3   3  -7          3.42          3.22         5.33 o                         
   3   3  -7         49.11         45.34         9.05 o                         
   8  -6   2        278.06        266.66         9.20 o                         
  11  -9   2         12.88          7.82         8.24 o                         
  12 -11   2         21.81         16.90        10.16 o                         
  16  -6  -2         17.19          9.08         9.43 o                         
 -14  -1  -3         13.53          4.94         7.93 o                         
  -9   2  -7         35.57         25.03         8.70 o                         
  -8   1  -2        693.86        620.20        10.46 o                         
  -5   3  -7        169.66        164.97         9.58 o                         
   1   1  -1       5859.29       5929.22       102.03 o                         
   4  -4   2        303.90        270.37         7.51 o                         
   6  -5   2         13.24         15.79         6.13 o                         
   8   0  -2          0.00          0.00         6.55 o                         
   9  -7   2        589.81        540.25         8.74 o                         
  10  -8   2        166.89        160.41         6.67 o                         
  10  -1  -2         89.37        105.52         7.67 o                         
  11 -10   2          2.59          0.00         8.70 o                         
  13  -3  -2          2.02          0.00         5.48 o                         
  14  -4  -2         22.09         14.41         7.40 o                         
  14  -3  -3         12.74         12.07         7.47 o                         
  15  -5  -2          7.91          0.00         8.51 o                         
  15  -4  -3         19.45         13.99         8.05 o                         
  16  -5  -3          0.88          5.33         9.12 o                         
 -17  -4  -2         12.73          0.80        10.00 o                         
 -16  -3  -2         30.52         33.58         9.35 o                         
 -13  -1  -2          3.00          0.00         7.01 o                         
 -12   1  -6          2.65          3.49         6.25 o                         
 -11   0  -2        171.49        167.23         6.40 o                         
 -10  -5   2        247.38        247.26        11.73 o                         
  -6   3  -7          2.47          7.86         7.97 o                         
  -3   2  -2       1402.09       1239.26        17.32 o                         
  -2   2  -2         15.02          9.28         8.51 o                         
  -1   2  -2       1577.59       1429.95        21.16 o                         
   4   3  -7        213.33        226.79        12.76 o                         
   7  -6   2          9.37         14.87         6.44 o                         
  10  -9   2          9.46          9.39         7.47 o                         
  11 -11   2          4.89          6.25         9.20 o                         
  16  -7  -2          2.29          5.86         9.93 o                         
 -16  -2  -3          0.14          0.84         9.05 o                         
 -15  -2  -2          0.68          6.29         8.28 o                         
 -11   1  -3          5.66         11.65         6.52 o                         
 -10   2  -7         25.44         21.89         6.59 o                         
  -9   1  -2         23.74         14.30         6.52 o                         
  -7   3  -7          3.71          0.00         8.01 o                         
  -4   2  -2        155.47        151.55         8.74 o                         
   0   2  -2        100.06         98.66        10.46 o                         
   3  -4   2         57.57         72.86         6.86 o                         
   5  -5   2        364.40        370.72         9.01 o                         
   5   1  -2       1612.42       1606.11        29.25 o                         
   8  -7   2          0.32          3.33         7.09 o                         
   9  -8   2         28.21         27.64         7.40 o                         
  11  -2  -2         65.49         75.97         7.47 o                         
  15  -6  -2          1.20          4.06         8.97 o                         
  16  -6  -3          0.48          4.10        10.04 o                         
 -14  -8   2        112.87         93.41        12.42 o                         
 -14  -1  -2        130.26        145.65         8.01 o                         
 -13  -7   2         11.37         10.20         7.97 o                         
 -12  -6   2         26.38         28.10         8.59 o                         
 -12   0  -2        174.78        176.85         7.86 o                         
 -11   2  -6         19.84         23.00         9.43 o                         
  -8  -4   2        120.05        121.27         9.81 o                         
  -8   3  -7          4.13          1.11         9.20 o                         
  -5   2  -2       1719.31       1790.05        17.48 o                         
  10 -10   2         59.60         60.64         5.83 o                         
  12  -3  -2          6.26          6.06         6.86 o                         
  12  -2  -3        146.56        143.62         8.74 o                         
  14  -5  -2          6.72          5.90         8.05 o                         
  14  -2  -6          5.05          0.23        10.54 o                         
  15  -5  -3          9.61          2.11         8.97 o                         
 -17  -3  -2         40.35         10.62        10.04 o                         
 -17  -2  -3          8.67          3.26        10.35 o                         
 -16  -2  -2          0.22          0.00         8.32 o                         
 -12   1  -3        196.30        196.71         8.13 o                         
 -10   1  -2          4.30          0.00         6.67 o                         
  -6   2  -2        492.58        526.18        10.35 o                         
   2  -4   2        484.19        476.20        11.15 o                         
   6  -6   2          2.72          0.11         6.44 o                         
   7  -7   2          0.85          0.00         6.94 o                         
   8  -8   2        122.57        158.07         7.63 o                         
   9  -9   2          0.40          6.09         4.98 o                         
  10 -12   2          9.90          3.45         9.74 o                         
  10 -11   2         10.35          6.25         6.52 o                         
  13  -4  -2         37.31         38.71         5.25 o                         
 -16  -1  -3          0.61          0.00         8.82 o                         
 -13   0  -2         35.10         41.70         7.21 o                         
  -9   3  -7          8.72          0.57         6.36 o                         
  -7   2  -2        571.06        558.38        10.54 o                         
  -4   4  -7        131.87        118.90         9.39 o                         
  -3   4  -7         65.52         73.06         7.78 o                         
  -2   4  -7         20.36         13.80         7.67 o                         
  -1   4  -7          0.13          0.88         7.51 o                         
   1   2  -2        127.34        142.85        13.34 o                         
   4  -5   2       1130.41       1186.59        14.03 o                         
   7  -1  -1         53.80         50.25         5.10 o                         
   9 -10   2         10.16          2.30         7.78 o                         
   9  -1  -2        156.66        164.05         8.13 o                         
  15  -7  -2        241.20        229.86         8.20 o                         
 -15  -1  -2          7.37          0.00         5.86 o                         
 -13   1  -3        157.44        186.59         8.13 o                         
 -13   2  -6          4.87          4.41        10.35 o                         
 -11  -5   2          0.73          0.96         7.67 o                         
 -11   1  -2         29.67         26.60         6.94 o                         
 -10   3  -7          5.26          0.00         7.28 o                         
 -10   3  -6          0.21          1.53         5.40 o                         
  -6   4  -7        131.12        127.02         9.20 o                         
  -5   4  -7         71.00         65.43         8.32 o                         
   0   4  -7         11.35          7.74         7.40 o                         
   5  -6   2          3.12         10.31         6.21 o                         
   5   3  -7         19.65         13.80        10.96 o                         
   7   0  -2         51.89         64.20         7.17 o                         
   8  -9   2        738.67        770.95        12.04 o                         
   9 -11   2          0.47          0.00         8.01 o                         
  14  -6  -2        105.33         94.14         8.93 o                         
  15  -8  -2        115.63         96.32        10.23 o                         
  15  -6  -3          1.59          0.00         8.51 o                         
 -17  -2  -2          2.89          2.76         8.97 o                         
 -17  -1  -3         46.49         53.12        10.16 o                         
 -15  -8   2        115.63         96.86        12.30 o                         
 -14  -7   2          0.50          3.03         9.43 o                         
 -14   0  -2         48.53         47.72         7.36 o                         
 -11   2  -3        480.74        501.08         9.58 o                         
 -11   3  -6         12.01          0.00         9.24 o                         
  -9  -4   2          6.85          6.67         7.28 o                         
  -8   2  -2         17.17          9.66         4.56 o                         
  -7   4  -7          3.89          3.33         8.51 o                         
   1  -4   2        307.00        293.14        10.20 o                         
   1   4  -7         50.36         50.40         7.97 o                         
   6  -7   2         77.44         88.73         5.56 o                         
   7  -8   2        118.39        131.70         5.94 o                         
   8 -10   2         25.31         16.25         7.51 o                         
   9 -13   2          3.68          2.84         9.81 o                         
   9 -12   2         42.71         46.42         6.48 o                         
  10  -2  -2         26.05         32.85         6.48 o                         
  11  -3  -2         74.42         77.31         7.82 o                         
  12  -4  -2          2.75          2.34         7.28 o                         
  13  -5  -2          0.85          0.00         7.13 o                         
 -16  -1  -2         12.32          5.40         8.55 o                         
 -14   1  -3         13.53          2.38         8.24 o                         
 -13  -6   2          0.24          0.00         7.32 o                         
 -12   1  -2        172.36        180.65         6.44 o                         
  -9   2  -2         47.66         43.35         6.90 o                         
  -8   4  -7         14.75          8.74         8.59 o                         
  -8   4  -6         48.64         57.11         8.36 o                         
   3  -5   2        731.72        777.47        11.69 o                         
   7  -9   2         19.20          3.83         7.90 o                         
   8 -11   2          1.61          0.00         8.70 o                         
   8  -2  -1        250.98        225.53         7.51 o                         
  11  -2  -3        246.68        260.83         9.51 o                         
  12  -3  -3         23.08         23.57         7.09 o                         
  12  -1  -6          4.16          0.54        10.20 o                         
  14  -7  -2          0.50          1.49         7.82 o                         
  15  -7  -3         29.59         22.81         9.24 o                         
 -15   0  -2          6.74          0.00         8.39 o                         
 -13   1  -2          3.00          8.32         7.32 o                         
 -12   2  -3         32.13         27.52         5.75 o                         
 -10   2  -2         10.11          1.42         6.63 o                         
  -9   4  -7         22.29         27.06         9.01 o                         
  -9   4  -6          4.21          7.67         7.97 o                         
   4  -6   2         87.72         97.39         7.28 o                         
   5  -7   2        796.33        797.71        11.69 o                         
   6  -8   2        391.84        415.87         9.70 o                         
   8 -13   2          5.50          2.64         8.89 o                         
   8 -12   2          8.86          2.45         6.09 o                         
  13  -6  -2          0.24          7.40         7.44 o                         
   1  -2   1        468.66        372.29        12.61 o                         
   7 -10   2        155.49        159.45         6.59 o                         
  14  -8  -2        112.87         98.85         7.40 o                         
  -7  -9   2        494.93        515.03        25.26 o                         
  -7  -7   6          4.46          1.34         6.98 o                         
  -6  -5   3        888.94        918.37        16.33 o                         
  -5  -4   7          4.49          1.84         7.28 o                         
  -5  -3   6          8.90          9.35         4.75 o                         
  -4  -7  -1         66.31         49.60         7.63 o                         
  -3  -8  -2         62.58         70.56         6.86 o                         
  -3  -5  -1         55.24         72.71         7.24 o                         
  -3  -2   1       3915.80       3574.00        46.38 o                         
  -2 -14  -3          9.52          5.79         8.43 o                         
  -2 -11  -3         39.02         55.19         7.40 o                         
   0  -3  -2        417.46        414.07        11.23 o                         
   0   2   3        884.32        879.42        11.69 o                         
   0   2   6         71.53         74.32         5.25 o                         
   1  -2  -2        127.34        141.05         7.67 o                         
   1   2   7          2.32          0.00         6.52 o                         
   2  -3  -3        807.57        846.31        11.96 o                         
   5   4   7         71.00         85.17         7.63 o                         
   7   5   2         61.95         40.86         6.55 o                         
   8   5   7          3.78          4.06         8.32 o                         
  11   3  -2         74.42         85.70        10.46 o                         
  11   6   6         16.41         14.83         6.63 o                         
  12  -6  -6          0.16          0.00         6.25 o                         
  13   6   2         31.66         18.21         9.28 o                         
  14   2  -3         35.13         32.89         8.55 o                         
  14   6   2         19.69         11.15         9.24 o                         
  15   2  -3         12.46          6.63         8.97 o                         
  15   6   2          0.13          0.00        10.23 o                         
  16   2  -3          3.96          1.23         9.89 o                         
  18   3  -2        213.01        188.66        14.14 o                         
  -6  -6   7         18.25          3.56         7.55 o                         
  -5  -4   2        114.34        107.44         8.74 o                         
  -4  -2   3          0.04          2.84         6.09 o                         
  -4  -2   6          3.28          0.00         6.09 o                         
  -1  -7  -3          0.53         10.00         5.94 o                         
  -1  -4  -2        307.00        289.04         9.43 o                         
  -1   1   6         25.26         32.46         4.83 o                         
   1  -4  -3        313.05        292.30         7.40 o                         
   2  -1  -2       9131.43       8433.84        40.17 o                         
   2   3   6         70.68         72.06         5.14 o                         
   3  -2  -3        906.85        926.26        11.77 o                         
   3   3   7          3.42          0.00         6.71 o                         
   5   1  -2       1612.42       1625.81        20.20 o                         
   9   5   7         28.06         22.46         9.05 o                         
  11   6   3          0.77          5.06         6.48 o                         
  12  -5  -6          2.12          7.32         8.47 o                         
  13  -5  -6          3.52          1.03         6.17 o                         
  13   2  -3        115.76        107.59         7.63 o                         
  17   2  -3          3.85          1.23        10.27 o                         
  -6  -6   2        243.56        243.43        13.30 o                         
  -5 -10  -1         19.00         22.15         6.17 o                         
  -4 -14  -2          2.36          0.00         9.89 o                         
  -4 -13  -2         40.00         33.81         7.82 o                         
  -4 -12  -2         53.35         57.11         7.21 o                         
  -4 -11  -2          2.49          7.05         8.05 o                         
  -3  -2   7          3.63          0.00         6.40 o                         
  -2  -9  -3        237.83        242.24         8.78 o                         
  -1   1   3          9.66          5.33         4.60 o                         
   0  -5  -3        371.60        398.09         8.09 o                         
   0   1   7         37.89         34.50         4.83 o                         
   4  -1  -3        803.10        821.28        12.04 o                         
   6   4   7        131.12        139.17         8.28 o                         
   7   2  -2         40.12         36.26         7.70 o                         
  11  -5  -6          0.86          0.00         8.59 o                         
  12   6   3         70.00         61.63         7.70 o                         
  13   6   3          0.12          1.00         8.85 o                         
  15   6   3          3.19          1.42        10.16 o                         
  -7 -13   1          2.26          0.50        14.18 o                         
  -7 -12   1        262.92        274.28        18.90 o                         
  -7  -8   3          5.70         11.04         8.51 o                         
  -6  -7   7          1.17          0.00         8.39 o                         
  -6  -6   6         21.26         26.14         6.94 o                         
  -5  -5   7          3.68          0.00         7.59 o                         
  -5  -4   6         27.30         22.27         6.90 o                         
  -4 -10  -2         34.59         45.46         8.32 o                         
  -3  -7  -2          0.01          0.00         5.79 o                         
  -3  -1   3        711.87        711.93        11.27 o                         
  -2  -1   7        168.71        161.33         6.17 o                         
   1   2   2       1577.59       1447.69        18.36 o                         
   2   2   7          8.12         13.80         4.68 o                         
   4   3   7         71.19         70.03         7.47 o                         
   7   4   7          3.89          0.11         8.13 o                         
   7   5   3         18.14         12.38         6.52 o                         
   8   5   2         36.84         39.44         7.55 o                         
  10   3  -2         24.66         19.47         9.47 o                         
  13  -4  -6          0.25          2.41         5.83 o                         
  14   6   3          0.28          0.00         8.62 o                         
  -7 -14   1          0.98          1.34        13.95 o                         
  -6  -8   7          0.44          0.00         8.13 o                         
  -5  -9  -1        198.88        191.26        10.35 o                         
  -4  -4   7         12.67          3.37         7.05 o                         
  -4  -3   6        268.53        257.96         8.32 o                         
  -3 -13  -3          5.89          0.00         8.05 o                         
  -3 -12  -3          1.07          0.00         7.70 o                         
  -2  -8  -3        159.47        160.79         8.36 o                         
  -2  -5  -2        199.51        243.28         8.85 o                         
  -1  -6  -3         23.69         22.23         4.71 o                         
  -1  -2  -1        468.66        402.07        13.99 o                         
   0  -1  -1       3570.99       3656.45        36.95 o                         
   0   1   6         68.47         57.88         5.52 o                         
   5   4   2        403.25        415.83        10.73 o                         
   8   4   7         14.75         20.62         8.16 o                         
  -5  -6   7         47.64         52.24         8.05 o                         
  -4  -9  -2         78.35         85.17         7.70 o                         
  -3 -11  -3        120.65        128.21         7.78 o                         
  -3  -3   7         49.11         48.03         6.86 o                         
  -3  -2   6         34.93         34.50         6.59 o                         
  -1   0   6        134.02        137.99         5.98 o                         
   1  -3  -3          8.27          0.88         6.09 o                         
   1   2   3        268.82        233.96         8.09 o                         
   3   2   7        117.99        125.53         7.82 o                         
   3   3   2       1157.82       1197.75        16.60 o                         
   5   3   7        169.66        164.89         6.63 o                         
   5   4   3          2.52          6.63         6.48 o                         
   9   4   7         22.29          8.97         8.47 o                         
  12  -3  -6         26.65         21.54         8.47 o                         
  13  -3  -6          0.03          8.43         8.74 o                         
  14  -3  -6          5.96          3.30         6.55 o                         
  -7 -11   1         14.94         16.75        14.34 o                         
  -6  -9   7         90.45         81.14         9.81 o                         
  -5  -5   6         83.73         90.73         5.67 o                         
  -4  -6  -1         94.36         97.16         7.93 o                         
  -3 -10  -3         44.28         49.71         6.82 o                         
  -2  -7  -3          0.03          1.23         5.94 o                         
  -2  -3  -1         57.84         58.99         9.39 o                         
  -1  -1   7        197.74        213.61         6.48 o                         
   0  -4  -3          5.30          9.08         4.37 o                         
   0   1   2        583.70        552.55        13.80 o                         
   2  -2  -3         47.91         41.59         4.98 o                         
   2   2   1       3204.83       3237.63        33.77 o                         
   3   3   3        473.72        511.20        10.35 o                         
   6   3   7          2.47          4.10         7.32 o                         
   9   5   2         52.43         46.57         8.93 o                         
  10   4   7          0.99          5.14         9.58 o                         
  11  -3  -6          3.63          2.15         7.78 o                         
  -6  -6   3          0.27          0.00         5.60 o                         
  -5  -7   7          2.67          0.42         8.24 o                         
  -4  -5   7         63.58         75.01         8.20 o                         
  -3  -9  -3         43.51         34.38         6.67 o                         
  -3  -6  -2         13.14         17.71         6.25 o                         
  -1  -5  -3          7.52          8.20         6.44 o                         
   1   1   6         55.15         55.12         5.37 o                         
   2   1   7         25.69         24.91         5.21 o                         
   3  -1  -3        711.87        751.71        11.92 o                         
   4   2   7        152.41        154.93         8.05 o                         
   4   3   1        471.82        437.87        15.37 o                         
   7   3   7          3.71          0.00         7.55 o                         
   8  -8  -7         25.43         16.52         9.47 o                         
   9  -7  -7          5.26          2.11         9.24 o                         
  14  -2  -6          5.05          4.02         9.47 o                         
  -7  -9   3          2.63          0.00         9.58 o                         
  -5 -14  -2          4.19          1.07        10.16 o                         
  -5 -13  -2          0.81          0.00         7.74 o                         
  -5 -12  -2         56.36         62.13         9.66 o                         
  -5  -6   6          0.14          0.00         6.59 o                         
  -4  -8  -2        102.95        112.53         7.44 o                         
  -3  -4   7         24.26         17.67         7.24 o                         
  -1  -3  -2        221.42        227.83         9.89 o                         
   0  -2  -2        100.06        116.48         7.55 o                         
   0   1   3        192.74        222.77         7.28 o                         
   3   2   6        122.71        128.52         5.94 o                         
   4   1  -2       2323.28       2331.10        24.80 o                         
   6   2  -2        395.52        359.26        12.34 o                         
   6   4   2         75.24         94.10         7.70 o                         
   7  -8  -7          1.97          0.00         9.54 o                         
   8  -7  -7          1.44          0.69         8.39 o                         
   9   3  -2         76.34         86.16         9.43 o                         
  10  -6  -7          5.88          3.07         6.55 o                         
  13  -2  -6          4.13          0.00         8.28 o                         
  -5 -11  -2          0.00          0.00         6.48 o                         
  -5  -8   7          0.05          0.11         8.16 o                         
  -4 -14  -3          9.75          1.99         9.47 o                         
  -4 -13  -3          3.46          1.07         8.70 o                         
  -4 -12  -3         38.49         50.10         8.09 o                         
  -4  -6   7        110.08        104.87         8.16 o                         
  -4  -3   3          2.06          6.32         5.40 o                         
  -3  -8  -3          3.16          7.40         6.82 o                         
  -3  -4  -1          0.46          4.25         7.44 o                         
  -2  -6  -3        148.95        156.38         7.70 o                         
  -2  -4  -2        484.19        427.33        10.85 o                         
  -2  -2   6          0.45          8.62         6.90 o                         
  -1  -1   6         25.26         24.15         5.17 o                         
  -1   0   2        985.65        951.29        16.29 o                         
   0  -1   7         37.89         22.81         5.17 o                         
   1  -1  -2        291.79        311.65        10.35 o                         
   3   1   7          3.71         12.30         4.41 o                         
   5   2   7          1.25          1.07         4.94 o                         
   6  -9  -7         90.45         84.25         9.77 o                         
   8   3   7          4.13          0.00         6.40 o                         
   9  -6  -7          0.03          5.67         5.86 o                         
  10   5   2          0.18          0.65         7.13 o                         
  10   5   3        229.97        222.00         9.28 o                         
  11  -5  -7          2.50          0.00         6.63 o                         
  15   3  -3          0.75          1.03         9.05 o                         
  16   3  -3          0.52          0.46        12.11 o                         
  -5  -9   7         16.45          2.53         9.39 o                         
  -4 -11  -3          0.27          3.95         7.05 o                         
  -3  -2   3        906.84        932.36        14.03 o                         
  -2  -1   2       9131.44       9132.00        46.34 o                         
  -2  -1   3        131.75        132.66         7.59 o                         
   2   1   6          3.61          5.60         4.83 o                         
   2   2   2         15.02          3.56         8.20 o                         
   2   2   3        739.16        715.87        11.84 o                         
   5  -9  -7         16.45          2.91         9.70 o                         
   6  -8  -7          0.44          1.88         8.32 o                         
   6   2   7         13.48         22.35         8.01 o                         
   7  -7  -7          8.19          4.56         5.75 o                         
   8  -6  -7         62.76         53.55         8.55 o                         
   9   3   7          8.72          3.14         5.83 o                         
  10  -5  -7          5.03          0.00         6.21 o                         
  10   3   7          5.26          2.03         9.39 o                         
  11   5   3         68.20         64.78         9.24 o                         
  12   4   6          1.46          1.30         9.47 o                         
  13   3  -3        167.21        159.14        10.77 o                         
  14   3  -3         12.74         16.14         7.40 o                         
  17   3  -3         18.98         17.25        11.73 o                         
  -5 -10  -2         37.74         35.19         7.59 o                         
  -5  -7   6          8.09          7.70         7.09 o                         
  -4 -10  -3          1.43          2.53         7.59 o                         
  -4  -7  -2        387.90        456.62        11.15 o                         
  -4  -7   7         33.22         28.48         8.28 o                         
  -1  -4  -3        851.52        934.31        12.92 o                         
   0  -3  -3          1.03          3.79         4.60 o                         
   1  -2  -3         97.42         77.62         7.13 o                         
   2   0  -2        781.31        833.97        16.25 o                         
   4   1   7        237.98        262.17         6.82 o                         
   4   3   2        177.90        151.13         8.16 o                         
   4   3   3        425.09        479.57         9.24 o                         
   5  -8  -7          0.05          8.09         8.16 o                         
   6  -7  -7          1.17          0.00         8.55 o                         
   7  -6  -7          5.63          0.00         8.97 o                         
   7   2   7          8.73          1.23         7.74 o                         
   9  -5  -7         34.08         38.44         6.13 o                         
  11  -4  -7         11.19          8.82         6.82 o                         
  11   5   2         16.06         16.10         7.44 o                         
  12   5   3         22.85         12.15         8.85 o                         
  13  -1  -6          6.31          8.97         8.13 o                         
  14  -1  -6          0.63          8.55         9.89 o                         
  -7 -10   2          0.78          0.00        12.30 o                         
  -7 -10   3         18.93         23.34         9.85 o                         
  -5  -5   3          1.98          0.84         7.01 o                         
  -3  -7  -3          1.66          0.00         6.21 o                         
  -3  -5  -2        731.72        745.92        13.19 o                         
  -3  -4   6        225.45        228.21         6.90 o                         
  -2  -4   7         25.55         21.96         5.06 o                         
   2  -1  -3        131.75        128.06         7.97 o                         
   4   2  -1        709.48        653.44        21.73 o                         
   5   1   7         43.50         58.18         7.32 o                         
   7   4   2        159.10        145.57         9.28 o                         
   8  -5  -7          0.59          0.00         6.36 o                         
  10  -4  -7         12.20          6.09         6.02 o                         
  12  -3  -7          0.03          0.00         9.62 o                         
  12   5   2          4.32          0.00         8.55 o                         
  13   5   3          1.80          2.07         8.28 o                         
  14   4  -2         22.09         21.00        11.81 o                         
  14   5   3          9.63          4.60         9.77 o                         
  15   4  -2         10.76         13.99        11.23 o                         
  15   5   3          0.04          1.80        10.23 o                         
  16   4  -2         23.74         22.50        13.95 o                         
  16   5   3          1.45          0.50         9.85 o                         
  -6  -7   2        281.06        301.42        14.18 o                         
  -6  -7   3         37.30         32.77         7.05 o                         
  -5  -9  -2          2.85          1.99         7.21 o                         
  -5  -8   6          2.40          0.65         7.55 o                         
  -5  -7  -1         53.04         60.60         7.47 o                         
  -5  -5   2          9.93         14.95         7.67 o                         
  -4  -9  -3         42.77         37.60         7.24 o                         
  -4  -8   7         15.59         14.18         8.13 o                         
  -4  -6   6         46.21         30.36         7.28 o                         
  -3  -6   7          0.48          0.73         7.51 o                         
  -2  -5  -3          9.72          4.91         6.86 o                         
   5  -7  -7          2.67          6.90         8.74 o                         
   5   1  -3       2971.06       3070.05        23.76 o                         
   6  -6  -7         18.25          4.45         5.83 o                         
   7  -5  -7          5.14          8.36         7.51 o                         
   8   2   7         55.55         44.62         5.90 o                         
   8   3  -2         12.64         15.75         8.16 o                         
   9  -4  -7         38.16         37.14         6.32 o                         
  11  -3  -7          0.61          0.00         8.59 o                         
  11  -1  -6         32.08         15.94         8.05 o                         
  13   5   2         63.13         68.00         9.74 o                         
  15   5   2          0.49          0.00        11.54 o                         
  16   5   2         45.21         42.20        11.50 o                         
  -4  -5  -1        575.59        640.75        14.91 o                         
  -2  -5   7         45.84         40.71         7.36 o                         
   1  -2   7          2.32          1.53         6.78 o                         
   1   1   1        205.17        208.70        12.00 o                         
   1   1   3         57.21         71.41         5.52 o                         
   2  -1   7         25.69         34.42         5.14 o                         
   3  -9  -7         12.02          0.57         8.55 o                         
   5  -6  -7         47.64         37.79         8.05 o                         
   5   3   3         34.83         46.26         6.82 o                         
   6   1   7        118.56        125.18         8.66 o                         
   8  -4  -7         31.76         19.97         8.05 o                         
   8   4   3        285.25        295.82         9.58 o                         
   9   2   7         35.57         29.44         5.94 o                         
  10  -3  -7          7.74          4.25         8.55 o                         
  10   2   7         25.44         19.09         9.47 o                         
  13   4  -2         37.31         36.30        10.58 o                         
  14   5   2         72.28         77.19        11.23 o                         
  17   4  -2         18.78          9.85        13.84 o                         
  -7 -11   3         18.14         14.11        11.23 o                         
  -6 -14  -2         44.82         37.29        12.04 o                         
  -6 -13  -2         23.73         18.67        10.81 o                         
  -5 -14  -3          1.52          0.50         9.77 o                         
  -5 -13  -3          0.01          0.00         8.16 o                         
  -5 -12  -3          6.76          2.30         7.90 o                         
  -5  -9   6        176.47        187.51         9.70 o                         
  -4  -8  -3        401.67        408.90        10.54 o                         
  -3  -7   7          0.07          0.42         7.51 o                         
  -3  -6  -3         39.49         54.27         6.55 o                         
  -3  -5   6         47.23         55.19         7.47 o                         
  -1  -4   7         50.36         49.14         5.14 o                         
   1   1   2         47.56         31.20         9.74 o                         
   3  -8  -7          4.80          0.00         8.97 o                         
   3  -5  -6         47.23         46.15         5.25 o                         
   3   2   3        512.43        531.59        10.77 o                         
   4  -7  -7         33.22         40.05         5.75 o                         
   5   2  -2        502.75        601.19        14.83 o                         
   6  -5  -7          2.52          6.59         5.44 o                         
   7  -4  -7          5.83         15.18         7.70 o                         
   7   1   7         43.49         46.30         7.82 o                         
   9  -3  -7         94.77        122.54         8.78 o                         
  12  -2  -7          6.08          0.00         9.77 o                         
  13   0  -6          1.96          0.00         8.78 o                         
  14   0  -6          9.87          4.98         9.43 o                         
  -6 -12  -2          0.09          0.00         7.51 o                         
  -6  -9  -1          5.06          7.01         8.20 o                         
  -5 -11  -3          0.04          2.80         7.13 o                         
  -5 -10   6          3.82          0.00         8.43 o                         
  -5  -8  -2         33.01         34.73         7.21 o                         
  -4  -7   6         22.21         17.82         5.29 o                         
  -4  -6  -2         87.72        105.71         7.51 o                         
  -2  -6   7         45.59         64.39         8.59 o                         
  -2  -4   6         43.08         39.79         5.17 o                         
   0  -2   6         71.53         78.92         5.63 o                         
   1  -7  -6         63.33         81.41         5.40 o                         
   3  -1   7          3.71          9.89         4.83 o                         
   3   1  -2       1361.59       1342.63        19.78 o                         
   5  -5  -7          3.68          4.60         8.13 o                         
   5   3   2          7.26          8.01         6.32 o                         
   8  -3  -7          5.46          1.61         7.82 o                         
   8   4   2         12.92         16.67         6.59 o                         
   9   4   3         19.14         21.31         9.12 o                         
  11  -2  -7         54.98         30.66         9.20 o                         
  12   0  -6         34.33         41.28         8.09 o                         
  12   4  -2          2.75          1.53        10.16 o                         
  -7 -12   3         86.14         95.29        12.61 o                         
  -6 -11  -2        179.53        163.70        10.66 o                         
  -5 -10  -3        172.01        168.80         8.93 o                         
  -2  -3  -2         10.19         12.23         7.93 o                         
  -1 -11  -6          8.23          2.61         5.98 o                         
  -1  -5   7         34.54         31.74         7.44 o                         
  -1  -3  -3        121.38        104.75         7.21 o                         
  -1  -2  -2       1577.59       1435.16        18.01 o                         
   0  -2  -3        884.32        911.54        13.19 o                         
   1  -3   7          9.99          0.19         6.98 o                         
   2  -8  -7         90.22         79.38         9.62 o                         
   2  -2   7          8.12         10.16         6.94 o                         
   2   1  -1       7300.94       7697.19        61.71 o                         
   3  -7  -7          0.07          8.55         5.33 o                         
   3   2   2       1402.09       1265.05        17.94 o                         
   5   3   1        473.25        492.57        14.22 o                         
   6  -4  -7          0.91          0.00         8.05 o                         
   8   1   7          0.00          3.07         5.63 o                         
   9   1   7         64.43         57.69         9.16 o                         
  10  -2  -7          9.62          2.80         8.89 o                         
  11   0  -6        276.21        279.96        10.00 o                         
  -7 -13   3         45.21         41.66        14.34 o                         
  -6  -8   3          6.78          5.75         7.93 o                         
  -4  -8   6         90.16        106.59         8.78 o                         
  -4  -7  -3         14.36         13.34         6.63 o                         
  -4  -4   2         81.44         94.40         8.93 o                         
  -3  -9   7         12.02          5.67         8.51 o                         
  -3  -3   3       3477.22       3601.14        26.22 o                         
  -2  -4  -3        481.83        530.94        10.69 o                         
  -2  -2   3         47.91         43.31         6.52 o                         
  -1  -1   3          9.66          2.68         4.79 o                         
   0  -4   7         11.35          7.13         4.94 o                         
   0  -1  -2        583.70        536.65        12.61 o                         
   1 -10  -7         67.36         71.48         7.51 o                         
   1  -6  -6          4.59          6.98         5.17 o                         
   1  -1  -3          9.66         12.27         7.17 o                         
   3  -6  -7          0.48          0.00         7.90 o                         
   3   2   1         16.24         15.91        11.73 o                         
   4  -5  -7         63.57         60.41         8.28 o                         
   4  -1   7        237.98        263.67         7.13 o                         
   4   1  -3        803.11        811.51        13.30 o                         
   7  -3  -7          0.14          6.29         8.05 o                         
   9  -2  -7         52.57         54.04         7.93 o                         
  10   1   7          6.05          1.07         8.85 o                         
  10   4   3        447.15        421.51        10.89 o                         
  12  -1  -7         27.35         24.03        10.00 o                         
  -7 -11   2        213.87        203.26        17.02 o                         
  -6 -10  -2          3.65          0.65         8.47 o                         
  -5  -9  -3        262.20        257.88         9.47 o                         
  -5  -6   3         29.24         32.50         6.52 o                         
  -3  -5  -3        157.79        185.21         8.16 o                         
  -3  -4  -2         57.57         44.69         6.98 o                         
  -2  -7   7         31.23         36.68         5.52 o                         
  -2  -5   6        118.30        133.19         6.09 o                         
  -1  -9  -6         45.54         52.13         6.02 o                         
   0  -7  -6         32.29         35.11         5.14 o                         
   0   0   2        148.30        119.74        10.12 o                         
   1  -9  -7         63.07         49.14         6.67 o                         
   1  -2   6         17.11         21.85         7.21 o                         
   2   1   3        227.58        212.04         8.39 o                         
   3  -2   7        117.99        139.10         7.93 o                         
   4   0   6         19.23         11.08         5.14 o                         
   4   2   3        151.99        135.72         7.44 o                         
   5  -4  -7          4.49          0.42         5.71 o                         
   5  -1   7         43.50         40.59         7.67 o                         
   7   3  -2        154.67        131.58        10.35 o                         
   8  -2  -7         10.16          2.61         8.01 o                         
   9   4   2         39.71         31.70         6.98 o                         
  11  -1  -7        405.27        387.97        11.65 o                         
  11   1   7         20.46         24.30         9.81 o                         
  11   4  -2        352.94        355.73        17.21 o                         
  11   4   3        104.09         98.85         9.81 o                         
  14   1  -6          0.63          0.00         9.31 o                         
  -5  -7  -2        796.33        772.41        14.07 o                         
  -5  -6  -1        520.70        515.41        14.64 o                         
  -4  -9   6         56.36         59.95         8.32 o                         
  -3  -7   6          1.89          0.00         7.44 o                         
  -2  -8   7         90.22         70.53         9.35 o                         
  -1  -6   7          3.71          0.00         5.98 o                         
   1  -8  -7          1.52          0.00         9.01 o                         
   1  -4   7          0.13          2.87         6.94 o                         
   1   0  -2        985.65       1025.54        17.52 o                         
   2  -3   7          3.22          0.00         7.24 o                         
   6  -3  -7         10.74         12.96         5.71 o                         
  10  -1  -7         13.50         15.71         8.85 o                         
  12   1  -6          4.16          0.00         8.13 o                         
  12   4   3        233.77        228.02        11.04 o                         
  13   1  -6          6.31          9.05         8.16 o                         
  13   2   6          4.87          1.34        10.16 o                         
  -6 -13  -3         18.52          6.02         9.51 o                         
  -6 -12  -3          5.94          1.11         9.74 o                         
  -6  -8  -1          0.09          0.73         8.43 o                         
  -4 -10   6         46.00         33.77         9.05 o                         
  -4  -5  -2       1130.41       1152.33        16.29 o                         
  -4  -4   1        147.29        122.23        14.18 o                         
  -2 -10  -6        137.19        144.77         7.70 o                         
  -2  -2  -1       3204.83       3193.28        34.53 o                         
  -1  -1   2        291.79        295.25        12.65 o                         
   0  -6  -6         15.86         20.12         5.63 o                         
   1  -7  -7         61.87         73.44         8.55 o                         
   2  -6  -7         45.59         52.28         6.48 o                         
   3  -5  -7         16.95         19.78         5.83 o                         
   4  -4  -7         12.67          8.59         5.44 o                         
   4  -2   7        152.41        161.67         8.28 o                         
   5  -3  -7         19.65         26.95         7.59 o                         
   6  -1   7        118.56        125.07         8.82 o                         
   6   3   2         95.52        109.05         7.70 o                         
   7  -2  -7          1.17          3.03         8.24 o                         
   7   3   3        128.07        120.78         8.01 o                         
   9  -1  -7         21.62          9.97         8.32 o                         
  10   4   2        157.56        150.79        10.62 o                         
  11   1  -6         32.08         33.84         8.43 o                         
  13   4   3          3.82          1.23         7.67 o                         
  14   4   3         53.36         56.04        10.20 o                         
  15   4   3          4.07          5.56        11.19 o                         
  16   4   3          0.33          6.52         9.66 o                         
  -6 -11  -3         10.68          3.79         9.70 o                         
  -6  -9  -2         94.30         91.07         7.90 o                         
  -6  -9   3        211.23        227.18        11.88 o                         
  -5  -8  -3         48.02         53.58         7.51 o                         
  -4  -6  -3         54.28         51.40         7.32 o                         
  -3  -8   6          2.95          3.49         7.90 o                         
  -3  -3  -1       1217.32       1123.01        21.08 o                         
  -2  -2   2       1227.38       1254.59        19.36 o                         
  -1  -7  -6         12.74         12.38         5.02 o                         
  -1  -7   7         61.87         56.00         6.25 o                         
  -1  -1  -1        205.17        221.58        12.50 o                         
   0  -8  -7        122.30        117.25        10.04 o                         
   2  -2   6         34.05         42.28         4.98 o                         
   3  -3   7          3.42          0.00         7.21 o                         
   7  -1   7         43.49         25.30         8.28 o                         
  15   4  -3         19.45         16.48        11.19 o                         
  -7 -12   2         89.42         87.35        14.80 o                         
  -6  -8   2         31.03         24.38        10.04 o                         
  -5  -6   2        704.51        728.64        17.48 o                         
  -2  -3  -3        571.23        644.54        11.81 o                         
  -1  -8   7          1.52          0.00         9.05 o                         
  -1  -2  -3        268.82        251.55         8.93 o                         
   0  -4   6         20.65         19.55         4.87 o                         
   1  -5   7          2.70          4.71         5.10 o                         
   1  -4  -6        164.62        159.03         6.44 o                         
   2  -4   7         20.36         19.09         5.40 o                         
   2   1   2        123.24        110.43        10.04 o                         
   4  -3  -7        213.33        260.14         8.85 o                         
   4   2  -2          0.09          2.03         9.47 o                         
   4   2   2        155.47        139.52         8.74 o                         
   5  -2   7          1.25          9.58         5.10 o                         
   5  -1  -6         11.91          9.51         5.02 o                         
   5   2   3         28.09         49.06         6.78 o                         
   6  -2  -7          5.60          0.00         5.37 o                         
   8  -1  -7          4.14          0.00         5.79 o                         
   8  -1   7          0.00          5.21         8.36 o                         
   8   3   3         47.11         53.12         6.90 o                         
  11   4   2         16.48          7.44         8.55 o                         
  13   4  -3          4.06          2.45        10.39 o                         
  14   4  -3          0.23          0.00         9.89 o                         
  16   4  -3         12.44         10.46        12.50 o                         
  -7 -13  -2          5.05          3.53        10.46 o                         
  -6 -10  -3        119.38        111.58         8.28 o                         
  -5  -7   3        348.92        358.07        12.19 o                         
  -3  -9   6         27.47         40.86         8.13 o                         
  -3  -4  -3         27.04         21.20         6.55 o                         
  -2  -7   6          0.06          0.00         6.86 o                         
   0  -1  -3        192.74        225.15         9.16 o                         
   0  -1   3        192.74        199.70         8.97 o                         
   3  -2  -6         34.93         37.91         5.17 o                         
   3   1  -3        711.87        754.05        12.07 o                         
   4  -3   7         71.19         61.33         8.01 o                         
   5  -2  -7         12.68          8.20         7.36 o                         
   6  -2   7         13.48          6.32         8.32 o                         
   7  -1  -7         24.65         19.78         8.16 o                         
   9  -1   7         64.43         67.34         9.66 o                         
  10   4  -2         13.98         16.71        10.96 o                         
  12   4   2         24.42         19.28         9.24 o                         
  13   1   6          8.35          5.25         9.77 o                         
  17   4  -3          3.21          0.38        13.84 o                         
  17   4   2         12.73          0.00         9.97 o                         
  -7 -13   2         16.45          3.64        15.03 o                         
  -7 -12  -2          7.45          4.98         9.70 o                         
  -6  -8  -2        391.84        415.56        12.69 o                         
  -5  -7  -3        158.37        151.09         8.66 o                         
  -5  -6  -2          3.12          5.67         6.02 o                         
  -4  -4  -1       2545.95       2697.61        31.05 o                         
  -3  -4   3          0.42          1.00         6.13 o                         
  -1  -8  -7         34.82         30.70         9.16 o                         
  -1  -6   6          4.59          2.61         7.28 o                         
   1  -6   7        121.48        137.37         9.08 o                         
   1  -5  -7         34.54         34.11         7.59 o                         
   2   1  -2       9131.44       8925.87        47.11 o                         
   3  -4   7         65.52         72.40         5.44 o                         
   7  -2   7          8.73          0.00         8.28 o                         
   7   3   2        780.79        795.64        14.11 o                         
   9   3   3        175.25        180.68         8.85 o                         
  10  -1   7          6.05          3.33         9.12 o                         
  12   4  -3         43.90         46.57        10.16 o                         
  13   2  -6          4.13          1.34         8.62 o                         
  13   4   2         26.22         23.80         8.93 o                         
  14   2  -6          5.05          4.41        10.08 o                         
  14   4   2          3.10          4.14         9.39 o                         
  15   4   2          1.26          0.00        10.00 o                         
  16   4   2          2.38          0.00         8.62 o                         
  -7 -14   2          7.19          3.56        15.33 o                         
  -7 -11  -2         18.25         17.17         8.93 o                         
  -6 -10   3          0.38          0.23         8.51 o                         
  -6  -9  -3          5.19          7.17         8.70 o                         
  -4  -5  -3          0.06          4.02         6.29 o                         
  -2  -8   6         14.70         24.49         7.36 o                         
  -2  -3   3        807.57        864.48        13.68 o                         
  -2  -2  -2         15.02         11.65         8.28 o                         
  -1  -2   3         97.42         88.27         5.83 o                         
   0  -4  -6         20.65          7.21         7.13 o                         
   1  -4   6          4.16          3.87         4.79 o                         
   3  -3  -7         49.11         51.78         5.37 o                         
   5  -3   7        169.66        184.13         7.21 o                         
   6  -1  -7          0.06          0.00         7.51 o                         
   6   3  -2        647.54        603.76        16.02 o                         
   8  -2   7         55.55         68.23         8.74 o                         
  11  -1   7         20.46          6.40         7.21 o                         
  12   1  -7         27.35         18.97        10.23 o                         
  12   2  -6          1.75          0.00         8.55 o                         
  -4 -11  -6          3.30          2.91         9.81 o                         
  -3  -8  -6         38.43         25.68         8.62 o                         
  -3  -3  -2       1157.82       1253.44        17.63 o                         
  -1  -1  -2         47.56         34.19         9.51 o                         
   1  -7   7         61.59         50.94         8.09 o                         
   2  -6   7          0.06          0.00         7.74 o                         
   3  -5   7         16.68         13.30         8.43 o                         
   4  -4   7        131.87        116.94         6.78 o                         
   4  -2  -7         30.79         35.34         5.25 o                         
   6  -3   7          2.47          3.30         7.74 o                         
   6   2   3          0.03          1.34         4.79 o                         
   9  -2   7         35.57         10.12         9.01 o                         
  10   3   3         32.22         21.39         7.97 o                         
  11   1  -7        405.27        405.75        11.77 o                         
  11   2  -6          1.13          3.33         7.93 o                         
  -7 -13  -3         10.72          6.32         9.81 o                         
  -7 -12  -3          0.00          0.19        11.00 o                         
  -6 -11   3         33.71         27.21         8.97 o                         
  -6  -7  -1          0.01          1.69         7.47 o                         
  -4 -10  -6         20.06         19.16         8.93 o                         
  -4  -4  -2        303.90        315.79        11.35 o                         
  -3  -3   1       2319.18       2072.46        37.26 o                         
  -2  -9   6          5.03          7.47         5.63 o                         
  -2  -8  -7         23.63         20.16         8.89 o                         
   0  -9   7          0.77          4.48         6.44 o                         
   1   0   2        167.56        140.94         8.89 o                         
   5  -4   7         71.00         87.01         8.47 o                         
   5  -1  -7          0.80          0.00         7.24 o                         
   7  -3   7          3.71         10.89         7.78 o                         
   8   3   2        111.83         96.32         7.82 o                         
  10  -2   7         25.44         16.75         8.93 o                         
  10   1  -7         13.50          0.00         9.16 o                         
  11   3   3        122.35        121.70         8.93 o                         
  16   3   3          9.11          0.65        11.15 o                         
  -7 -11   1         14.94         13.38        16.25 o                         
  -7 -10  -2        155.48        159.56         9.66 o                         
  -6  -8  -3        214.47        209.43         9.28 o                         
  -5  -8   3          4.95          5.56         7.01 o                         
  -5  -6  -3         52.65         46.26         7.13 o                         
  -4  -5   2        243.82        231.89        10.92 o                         
  -3  -7  -6        474.56        466.31         9.16 o                         
  -1  -6  -7        121.48        120.70         6.59 o                         
   0 -10   7         63.08         63.28        10.16 o                         
   1  -8   7         34.82         28.59         6.94 o                         
   2  -7   7          0.82          0.00         7.86 o                         
   2   1  -3        131.75        114.68         8.51 o                         
   2   1   1        627.45        607.06        17.32 o                         
   3  -6   7          7.82          7.82         8.13 o                         
   3  -2  -7          3.63          4.56         5.06 o                         
   4  -5   7         21.29          9.16         8.09 o                         
   4   2   1        205.86        257.92        13.68 o                         
   5   2   2       1719.31       1785.87        19.85 o                         
   8  -3   7          4.13          4.22         9.28 o                         
   9   1  -7         21.62         11.81         8.39 o                         
   9   2  -6          0.37          0.00         7.59 o                         
   9   4  -2          6.85          7.63        10.39 o                         
  12   3   3          1.10          3.07         7.63 o                         
  13   3   3         30.07         31.54         7.74 o                         
  14   3   3          0.00          4.87         8.24 o                         
  15   3   3          2.61          1.57         8.24 o                         
  -7 -11  -3          6.89          1.30         7.63 o                         
  -6 -12   3         27.38         24.68         9.77 o                         
  -6  -9   2        124.23        114.07        11.19 o                         
  -6  -7  -2         77.43        108.36         7.82 o                         
  -5  -5  -1        144.54        151.59        10.12 o                         
  -3  -3  -3        473.72        508.32        10.89 o                         
  -2  -5  -6         40.36         47.83         5.33 o                         
  -2  -2  -3        739.16        772.06        12.53 o                         
   0   0  -2        148.30        129.13         8.55 o                         
   1  -9   7          9.24         11.73         8.85 o                         
   1  -1   3         57.21         61.21         7.44 o                         
   3   1   2        167.11        162.82        10.43 o                         
   4  -1  -7         14.94         21.66         7.01 o                         
   5  -5   7         83.70         84.36         8.59 o                         
   6  -4   7        131.12        120.55         6.78 o                         
   9  -3   7          8.72          0.00         8.93 o                         
  -7  -9  -1         58.47         58.34        10.39 o                         
  -6 -13   3          0.00          0.00        10.54 o                         
  -5  -5  -2        364.40        382.14        11.88 o                         
  -4  -8  -6         49.55         49.21         6.09 o                         
  -4  -4  -3         56.57         57.61         7.21 o                         
  -3  -8  -7         86.53         79.23         9.05 o                         
  -3  -6  -6          6.19         10.04         6.98 o                         
  -1  -1  -3         57.21         66.96         6.21 o                         
   0  -4  -7         11.35         12.73         5.10 o                         
   0  -1   2        583.70        505.75        14.45 o                         
   1  -3  -7          0.01          5.60         5.02 o                         
   2  -8   7         23.63         20.81         8.85 o                         
   3  -7   7          2.65          3.95         8.16 o                         
   4  -6   7         19.06         16.37         7.82 o                         
   7  -4   7          3.89          6.29         5.98 o                         
   8   1  -7          4.14          4.37         5.71 o                         
   8   2   3         18.61         12.73         6.59 o                         
   9   3   2        208.67        194.18         9.01 o                         
  10  -3   7          5.26          7.13         7.05 o                         
  12   2  -7          6.08          0.42        10.23 o                         
  13  -1   6          8.35         14.53         9.81 o                         
  13   3  -6          0.03          3.83         9.16 o                         
  14   3  -6          5.96          1.38         9.77 o                         
  -7 -10  -3        146.66        133.77         8.93 o                         
  -7  -9  -2         19.20         17.63         9.01 o                         
  -6  -7  -3        233.42        239.56        10.89 o                         
  -5 -10  -6          1.06          0.00         6.32 o                         
  -5  -7   2        339.93        360.22        13.26 o                         
  -2  -6  -7          0.06          1.46         5.56 o                         
  -2  -4   3         43.18         58.07         7.05 o                         
   0  -2   3        884.33        906.49        13.49 o                         
   2  -9   7          0.03          0.00         8.89 o                         
   3   2  -2          9.01          2.38         8.51 o                         
   3   2  -1       3915.80       3982.40        51.44 o                         
   5  -6   7          0.04          0.00         8.74 o                         
   5   1   3        659.79        741.02        11.12 o                         
   6  -5   7         27.42         21.04         6.21 o                         
   7   1  -7         24.65         36.37         8.47 o                         
   8  -4   7         14.75         10.46         6.36 o                         
   9  -4   7         22.29         11.81         9.05 o                         
  11   2  -7         54.98         37.56         9.66 o                         
  12   3  -6         26.65          8.62         9.81 o                         
  -5  -9   3        121.04        117.36         8.36 o                         
  -5  -5  -3         55.56         58.72         7.28 o                         
  -4  -9  -7          0.35          1.03         9.97 o                         
  -2  -4  -6         59.20         72.94         5.86 o                         
  -1  -3   3          8.27         10.39         6.44 o                         
  -1  -2   2        127.34        149.45        10.46 o                         
   0  -3  -7          6.27          0.00         7.28 o                         
   3  -8   7         86.53         75.47         6.90 o                         
   4  -7   7          5.32          0.96         6.55 o                         
   6   2   2        492.58        520.28        11.65 o                         
   7  -5   7          4.25          0.00         9.47 o                         
   9   2   3        771.95        788.81        12.96 o                         
  10  -4   7          0.99          1.80         9.74 o                         
  10   2  -7          9.62          0.00         9.39 o                         
  10   3   2         19.73         21.43         7.97 o                         
  11   3  -6          3.63          2.95         8.43 o                         
  17   3   2         40.35         25.41        10.46 o                         
  -8 -13  -2          5.50          1.11        12.65 o                         
  -7  -9  -3         33.48         29.36         7.90 o                         
   1  -2  -7         55.17         64.81         5.63 o                         
   1   1  -2        291.79        287.35        13.03 o                         
   3  -9   7         10.36          0.27        10.04 o                         
   3   2  -3        906.84        951.75        14.83 o                         
   4  -8   7         12.91         10.39         9.39 o                         
   5  -7   7         21.99         12.69         8.66 o                         
   5   3  -2         53.93         44.58         8.93 o                         
   6  -6   7          4.67          0.00         6.78 o                         
   6   1  -7          0.06          0.00         7.74 o                         
   8  -5   7          3.78         10.46         6.40 o                         
   9   2  -7         52.57         45.15         8.51 o                         
  10   2   3        636.83        628.87        12.34 o                         
  11   3   2        149.56        160.71         9.16 o                         
  16   3   2         30.52         37.37         9.58 o                         
  17   2   3          8.67          0.00        10.58 o                         
  -8 -12  -2          8.86          6.90        12.38 o                         
  -6 -10   2        255.25        272.44        13.11 o                         
  -6  -8   1        328.18        309.58        19.74 o                         
  -6  -6  -2          2.72          0.08         7.78 o                         
  -5 -10   3         97.04        107.13         9.74 o                         
  -5  -6   1         19.14         20.70        10.43 o                         
  -4  -8  -7         12.91         14.72         6.59 o                         
  -4  -6  -6        121.35        129.82         6.21 o                         
   1   1  -3          9.66          1.34         7.36 o                         
   2  -1  -7        168.71        176.28         6.63 o                         
   2   0  -6         72.16         70.76         5.98 o                         
   2   0   2        119.46         68.11         9.93 o                         
   4   1   2       1333.59       1491.96        19.05 o                         
   5   3  -3          2.10          2.41         6.78 o                         
   6  -7   7          3.94          0.00         9.16 o                         
   7  -6   7          0.37          0.00         6.52 o                         
   8   2  -7         10.16         20.85         8.16 o                         
   9  -5   7         28.06         27.44         7.36 o                         
   9   3  -6          3.06          0.00         7.97 o                         
  11   2   3        480.74        513.50        11.31 o                         
  12   3   2        629.66        604.99        13.15 o                         
  13  -2   6          4.87          8.24         7.40 o                         
  13   3   2        319.66        288.58        10.73 o                         
  14   3   2        167.47        176.16         9.51 o                         
  15   3   2          0.66          1.11         8.09 o                         
  16   2   3          0.14          0.00         8.89 o                         
  -7  -8  -2        118.39        128.71        10.35 o                         
  -6 -10  -6          7.96          6.78        10.12 o                         
  -6  -6  -3        183.21        178.04         9.85 o                         
  -4  -7  -7          5.32          0.00         9.51 o                         
  -3  -2  -2       1402.09       1207.60        18.21 o                         
  -2  -4  -7         20.36         23.00         7.90 o                         
  -2  -3  -6         70.68         81.95         5.75 o                         
  -1  -2  -6         17.11         26.91         5.60 o                         
   0  -2  -7          0.87          3.26         7.40 o                         
   1   1  -1       5859.29       5857.69        53.74 o                         
   4  -9   7          0.35          0.00         6.98 o                         
   5  -8   7          1.00          0.00         6.63 o                         
   5   1  -7          0.80          2.07         4.98 o                         
   7  -7   7          2.48          0.00        10.16 o                         
   7   2   2        571.06        574.90        12.46 o                         
   8  -6   7          4.02          0.00         7.01 o                         
   8   4  -2        120.05        125.18        12.27 o                         
  12   2   3         32.13         32.62         8.20 o                         
  12   3  -7          0.03          0.00        10.43 o                         
  13   2   3        128.56        124.34         8.28 o                         
  14   2   3          0.23          0.00         8.39 o                         
  15   2   3         21.54         31.81         8.24 o                         
  -8 -12  -3          1.15          0.00         8.78 o                         
  -8 -11  -2          1.61          0.00        11.65 o                         
  -7 -12   1        262.92        260.26        20.20 o                         
  -7  -8  -3         32.74         30.09         7.70 o                         
  -6  -6  -1         43.79         52.17         8.39 o                         
  -5 -11   3         69.83         60.79         9.39 o                         
  -4  -8   3         21.74         25.91         8.74 o                         
  -4  -3  -3        425.09        492.49        10.81 o                         
  -4  -3  -2        177.90        160.25         8.32 o                         
  -3  -5  -7         16.68         11.65         8.74 o                         
  -3  -2  -3        512.43        530.86        10.35 o                         
  -2  -1  -3        227.58        218.40         8.89 o                         
  -2  -1  -2        123.24        111.77         8.13 o                         
   1  -2   3        268.82        218.25         8.66 o                         
   6  -8   7          3.89          6.36         9.77 o                         
   7   1   3        520.81        553.55        10.96 o                         
   7   2  -7          1.17          1.26         8.36 o                         
  11   3  -7          0.61          0.61         8.97 o                         
  12  -3   6          2.91          0.00         9.05 o                         
  -8 -11  -3          0.17          0.00         9.93 o                         
  -7  -8  -1        301.90        298.35        15.33 o                         
  -6 -11   2          6.82          3.79         9.89 o                         
  -5  -8  -7          1.00          0.00         9.35 o                         
  -4  -6  -7         19.06         24.99         8.05 o                         
  -4  -6   2          0.12          3.99         7.32 o                         
  -3  -2  -1         16.24         16.29        11.73 o                         
  -2  -5   3        115.02        132.89         8.20 o                         
   1 -10   6         20.30         18.78         6.67 o                         
   4   1  -7         14.94          8.70         5.29 o                         
  10   3  -7          7.74          0.00         9.20 o                         
  13   4  -6          0.25          0.00        11.65 o                         
  -7 -13   1          2.26          1.26        15.48 o                         
  -6  -8  -6         49.50         54.04         9.01 o                         
  -5 -12   3         69.56         71.56         8.78 o                         
  -5  -8   2        182.58        171.41        11.00 o                         
  -5  -6  -6         34.23         24.15         5.67 o                         
  -5  -4  -3          2.52          4.75         6.90 o                         
  -5  -4  -2        403.25        440.52        11.46 o                         
  -4  -3  -1        471.82        454.97        16.52 o                         
  -2  -3  -7          3.22          2.53         7.70 o                         
  -1  -4   3        313.05        311.69         9.58 o                         
  -1  -2  -7          2.32          2.61         7.44 o                         
  -1   0  -2        167.56        145.31        11.58 o                         
   0  -3   3          1.03          3.45         4.60 o                         
   1  -1   2         47.56         27.83         9.47 o                         
   2   2  -3         47.91         41.24         7.44 o                         
   5   3  -1         15.52         17.36        11.96 o                         
   8   2   2         17.17         18.40         6.44 o                         
   9   3  -7         94.77         90.23         9.43 o                         
  10  -4   6         14.01         11.08         8.59 o                         
  11   4  -6          4.77          0.00        10.20 o                         
  12   4  -6         46.31         44.81         9.89 o                         
  -8 -10  -3          0.00          0.00         8.16 o                         
  -8 -10  -2         25.31         13.19         9.28 o                         
  -7 -14   1          0.98          0.73        15.41 o                         
  -7  -7  -3        408.02        403.80        11.15 o                         
  -6 -12   2        102.00         86.82        12.80 o                         
  -4  -5  -7         21.29         20.47         8.09 o                         
  -4  -4  -6         21.82          9.93         7.86 o                         
  -3  -4  -7         65.52         66.19         5.86 o                         
  -2  -1  -1        627.45        596.82        17.55 o                         
  -1  -1  -6         55.15         57.65         5.90 o                         
   0  -1  -7         37.89         42.24         5.48 o                         
   2   2  -2       1227.38       1268.96        20.12 o                         
   3   1   1       6176.39       6136.81        46.30 o                         
   4   3  -3          2.06          7.51         6.36 o                         
   5   1   2        844.10        868.16        14.26 o                         
   9   1   3         59.36         59.68         7.44 o                         
  10   4  -6          0.08          2.72         7.97 o                         
  12  -4   6          1.46          6.06         7.05 o                         
  16   1   3          0.61          4.10        10.77 o                         
  17   1   3         46.49         66.73        10.43 o                         
  17   2   2          2.89          3.72        11.50 o                         
  -7  -7  -2          0.85          3.30         6.82 o                         
  -6 -14   2          1.04          0.00        13.26 o                         
  -6 -13   2         28.17         19.85        10.89 o                         
  -6  -7  -6          2.30          0.00         5.83 o                         
  -6  -5  -3          3.21         12.11         6.55 o                         
  -4  -9   3          3.45          1.99         6.59 o                         
   0   1  -3        192.74        188.43         9.12 o                         
   3   0   2       1481.19       1273.60        18.47 o                         
   9   2   2         47.66         44.88         7.51 o                         
  10  -5   6         11.03          8.78         9.16 o                         
  10   1   3         29.94         23.19         7.74 o                         
  11  -5   6          0.01          0.00         9.08 o                         
  15   1   3         14.27          5.63         8.16 o                         
  16   2   2          0.22          0.00        10.62 o                         
  -8  -9  -3          8.40          9.97         8.89 o                         
  -6  -5  -2         13.24         16.40         6.67 o                         
  -5  -6  -7          0.04          0.00         6.21 o                         
  -3  -3  -7          3.42          9.31         7.59 o                         
  -1  -1  -7        104.20         89.38         8.16 o                         
   0  -2   2        100.06        103.11         9.74 o                         
   2  -2   3        739.17        722.89        11.08 o                         
   4   3  -2        234.68        236.41        10.81 o                         
   7   3  -7          0.14          0.00         8.82 o                         
   9   4  -6          0.46          6.86         8.01 o                         
  10   2   2         10.11         18.63         7.24 o                         
  11   1   3          5.66          5.52         7.24 o                         
  12  -5   6          1.28          1.61         7.28 o                         
  12   1   3        196.30        203.99         9.35 o                         
  13   1   3        157.44        167.08         8.82 o                         
  14   1   3         13.53          6.52         8.43 o                         
  15   2   2          0.68          4.52         8.32 o                         
  -8  -9  -2        738.67        741.06        17.32 o                         
  -6  -7  -7          3.94          0.80         9.51 o                         
  -6  -6  -6         31.09         42.32         6.09 o                         
  -5  -4  -1        291.63        320.32        12.38 o                         
  -4 -10   3        179.09        192.91         9.70 o                         
  -4  -4  -7        131.87        143.24         7.09 o                         
  -4  -3  -6         12.62         14.72         7.51 o                         
  -4  -2  -3        151.99        141.97         7.97 o                         
  -3  -2  -6        122.71        132.58         6.40 o                         
  -2  -6   3       1193.93       1256.28        16.10 o                         
  -2  -1  -6          3.61         10.89         7.67 o                         
  -1  -3   2        119.39        121.54         9.58 o                         
   0   1  -2        583.70        516.87        13.19 o                         
   1  -3   3        121.38        118.82         7.47 o                         
   6   1   2         63.62         75.85         7.47 o                         
   7   4  -2         76.12         69.57         9.66 o                         
  10  -6   6         25.05         23.19         9.70 o                         
  11  -6   6         16.41         12.30        10.20 o                         
  11   2   2         14.80         20.97         7.67 o                         
  11   4  -7         11.19          4.71        10.50 o                         
  12   2   2          1.98          8.47         7.24 o                         
  13   2   2        706.93        724.31        13.72 o                         
  14   2   2         18.27         13.07         7.97 o                         
  -7  -6  -3        484.69        469.19        11.88 o                         
  -5  -9   2        299.28        300.77        12.76 o                         
  -5  -4  -6        108.70         97.82         8.05 o                         
  -5  -3  -3         34.83         52.47         7.05 o                         
  -3  -1  -3         21.32         18.24         4.98 o                         
  -1  -5   3         67.06         60.06         7.51 o                         
  -1   0  -6          0.04          1.46         5.14 o                         
   0  -4   3          5.30         10.08         6.63 o                         
  10   4  -7         12.20         15.68         9.47 o                         
  -8  -8  -3         21.71         21.04         7.86 o                         
  -7  -7  -6         15.07          0.00         8.24 o                         
  -6  -6  -7          4.67          5.17         9.28 o                         
  -4  -7   2         24.91         16.37         7.05 o                         
  -4  -3  -7         71.19         69.45         8.39 o                         
  -4  -2  -2        155.47        145.46         9.24 o                         
  -3  -2  -7        117.99        129.97         8.82 o                         
  -2  -1  -7         25.69         28.52         7.93 o                         
   0  -1   1       3570.99       3693.59        40.28 o                         
   1   1  -7        197.74        213.61         7.01 o                         
   1   2  -3         97.42         90.15         7.78 o                         
   3   3  -3       3477.22       3496.00        26.87 o                         
   9   4  -7         38.16         39.79         7.44 o                         
  -9 -12  -3         46.06         38.41        12.15 o                         
  -7  -7  -1         91.87         90.84        10.73 o                         
  -7  -6  -2          9.37          6.32         7.32 o                         
  -6  -9   1          3.65          7.86        11.27 o                         
  -6  -4  -3         32.51         36.99         7.09 o                         
  -5  -4  -7         71.00         67.80         8.47 o                         
  -5  -3  -2          7.26          3.64         8.13 o                         
  -4  -5   1        348.77        329.02        15.87 o                         
  -3  -1  -2        167.11        150.14        10.39 o                         
   2  -1   2        123.24        112.27         7.82 o                         
   4   0   2       1119.62       1118.98        16.79 o                         
   7   1   2         80.82         83.40         7.44 o                         
   8   4  -7         31.75         33.54         8.74 o                         
  12   5  -6          2.12          3.37        11.35 o                         
  13   5  -6          3.52          1.38        12.50 o                         
  17   1   2         67.88         63.66        10.23 o                         
  -9 -11  -3          0.38          1.49        11.27 o                         
  -8  -8  -2        122.57        142.47         9.93 o                         
  -7  -7  -7          2.48          0.00        10.20 o                         
  -7  -6  -6         16.48         17.29         8.13 o                         
  -6  -5  -7         27.42          7.40         8.78 o                         
  -5 -10   2          3.81          6.25         8.74 o                         
  -5  -3  -6        489.80        500.27        10.66 o                         
  -2   0  -6         51.71         62.86         7.82 o                         
  -1   1  -3         57.21         50.02         7.74 o                         
   2  -3   3        571.23        626.30        11.88 o                         
  11   5  -6          0.86          0.00         9.74 o                         
  -9 -13  -2          3.68          7.55        16.02 o                         
  -9 -10  -3          5.60          2.72         9.93 o                         
  -8  -7  -3         40.47         46.45         9.08 o                         
  -7  -5  -3         18.14          8.59         8.74 o                         
  -6  -5  -1         71.20         75.82         9.51 o                         
  -6  -4  -6         31.19         32.73         7.70 o                         
  -4  -2  -7        152.41        168.73         8.74 o                         
  -3  -1  -7          3.71          0.00         7.32 o                         
  -2   0  -2        119.46         76.43         7.74 o                         
  -1  -6   3        192.23        191.95         9.08 o                         
   1   2  -2        127.34        142.47        10.81 o                         
   8   1   2        693.86        620.17        12.11 o                         
  10   5  -6         28.89         25.07         8.32 o                         
  16   1   2         12.32          7.40         8.66 o                         
  17  -1   3         46.49         47.14        10.58 o                         
  -9 -12  -2         42.71         36.03        12.99 o                         
  -7  -6  -7          0.37          0.00         9.54 o                         
  -6  -4  -2         75.24         85.09         8.01 o                         
  -5 -11   2         14.29         15.26         8.97 o                         
  -5  -3  -7        169.66        173.78         7.32 o                         
   1  -4   3        851.52        871.22        12.11 o                         
   1  -2   2       1577.59       1416.15        18.86 o                         
   1   2  -7         55.17         52.82         6.06 o                         
   3   3  -7         49.11         44.81         7.93 o                         
   3   3  -2         12.43          5.63         7.97 o                         
   4   1   1        310.22        306.48        13.07 o                         
   5   0   2        153.23        152.90         8.36 o                         
   6   4  -2       1351.97       1387.67        25.87 o                         
   9   1   2         23.74         17.36         7.21 o                         
   9   5  -6          6.22         13.22         8.51 o                         
  11   5  -7          2.50          2.18        10.77 o                         
  14   1   2        130.26        152.90        10.46 o                         
  15   1   2          7.37          9.01         8.28 o                         
  16  -1   3          0.61          3.56         9.01 o                         
  -9 -11  -2          0.47          1.46        11.42 o                         
  -6  -4  -7        131.12        130.28         7.17 o                         
  -5 -14   2         20.36         17.55        11.58 o                         
  -5 -13   2          1.89          0.00         9.93 o                         
  -5 -12   2         18.61         10.54         9.16 o                         
  -5  -7   1        156.69        153.51        12.57 o                         
  -5  -2  -3         28.09         46.00         7.82 o                         
  -4  -8   2        126.20        151.17         8.70 o                         
  -4  -1  -6          5.90         10.23         7.32 o                         
  -4  -1  -3         13.50          8.20         7.28 o                         
  -1   1  -7        104.20        102.07         6.44 o                         
   0   2  -6         71.53         87.47         6.29 o                         
   0   2  -3        884.33        871.68        13.65 o                         
   2   2  -1         29.74         14.87        11.77 o                         
   8   5  -6         78.55         68.95         8.39 o                         
   9   5  -7         34.08         35.15        11.35 o                         
  10   1   2          4.30          2.80         7.17 o                         
  10   5  -7          5.03          3.64         9.35 o                         
  11   1   2         29.67         37.68         7.51 o                         
  12   1   2        172.36        196.32         8.93 o                         
  13   1   2          3.00          4.94         7.82 o                         
  15  -1   3         14.27         16.33         8.36 o                         
  -9  -9  -3          2.23          1.88         7.36 o                         
  -7  -5  -7          4.25          9.89         9.43 o                         
  -6  -3  -6        479.54        477.66         9.16 o                         
  -6  -3  -3        251.29        256.42         9.12 o                         
  -5  -2  -7          1.25          7.63         7.82 o                         
  -4  -1  -7        237.98        251.44         9.20 o                         
  -3  -4   1          9.45         23.00        10.50 o                         
  -1   1  -2         47.56         31.28         7.63 o                         
   0  -3   2        417.46        449.64        12.57 o                         
   3  -3   3        473.72        525.49         9.39 o                         
   3  -1   2        167.11        158.38         8.20 o                         
   8   5  -7          0.59          2.18         9.12 o                         
  13  -1   3        157.44        188.73         8.97 o                         
  14  -1   3         13.53          6.78         8.62 o                         
  17   0   2         73.92         65.62        10.46 o                         
  -8  -7  -2          0.32          5.02         8.47 o                         
  -8  -6  -3         94.41         85.78         8.32 o                         
  -7  -5  -2         61.95         42.32         8.74 o                         
  -7  -4  -6         35.66         22.77         7.97 o                         
  -6 -10   1         26.43         38.52        10.66 o                         
  -6  -3  -7          2.47          3.99         8.24 o                         
  -2   1  -7         25.69         30.09         7.97 o                         
  -2   1  -3        227.58        214.26         9.05 o                         
  -1  -4   2        136.44        148.49         8.89 o                         
   0   1  -1       3570.99       3728.51        40.71 o                         
   4   4  -3        116.07        106.33         8.36 o                         
   6   0   2       2805.16       2923.90        23.23 o                         
  10  -1   3         29.94         30.40         5.56 o                         
  11  -1   3          5.66          0.00         7.47 o                         
  12  -1   3        196.30        216.25         9.08 o                         
  17  -2   3          8.67          3.64         7.47 o                         
  -9 -10  -2         10.16          3.03        11.00 o                         
  -9  -8  -3        265.22        249.14        11.35 o                         
  -8  -6  -7          4.02          0.00         7.21 o                         
  -7  -4  -7          3.89          3.79         8.62 o                         
  -7  -4  -3         36.28         30.17         7.21 o                         
  -4  -9   2          7.93         11.00         8.74 o                         
   7   5  -7          5.14         12.42         8.32 o                         
  16  -2   3          0.14          0.00         9.24 o                         
  16   0   2          3.57          6.13         8.43 o                         
  -9  -7  -6          0.33          3.37         9.24 o                         
  -6  -2  -6          1.36          3.37         5.40 o                         
  -5  -2  -2       1719.31       1730.33        20.01 o                         
  -5  -1  -7         43.50         57.34         8.24 o                         
  -4  -2  -1        205.86        253.09        13.95 o                         
  -4  -1  -2       1333.59       1417.37        19.16 o                         
  -4   0  -6         19.23         19.97         5.25 o                         
  -2 -11   3         62.89         58.80         7.78 o                         
  -1   2  -7          2.32          0.00         5.40 o                         
   1   3  -3          8.27          7.63         6.98 o                         
   2  -2   2         15.02          3.37         8.62 o                         
   4  -1   2       1333.59       1440.72        18.13 o                         
   7   0   2        350.52        370.18        10.08 o                         
  14  -2   3          0.23          1.34         8.78 o                         
  15  -2   3         21.54         13.19         5.94 o                         
  15   0   2          6.74          4.79         8.28 o                         
  -8  -5  -7          3.78          3.14         6.67 o                         
  -7  -6  -1         47.13         46.45        10.16 o                         
  -7  -3  -6        315.10        280.22         7.51 o                         
  -6 -14   1          2.17          4.18        11.69 o                         
  -6 -11   1         94.10         89.96        10.77 o                         
  -6  -2  -7         13.48          8.55         6.32 o                         
  -5  -3  -1        473.25        510.20        15.56 o                         
  -4 -10   2         30.36         30.43         8.51 o                         
  -3  -1  -1       6176.39       6419.06        47.72 o                         
  -1   2  -3        268.82        223.65         8.97 o                         
   5   4  -2        114.34        114.34        10.16 o                         
   8   0   2         74.69         96.13         7.86 o                         
  11   6  -6         41.31         25.68        11.50 o                         
  12  -2   3         32.13         39.71         8.20 o                         
  12   6  -6          0.16          0.80        12.69 o                         
  13  -2   3        128.56        131.28         8.39 o                         
  13   0   2         35.10         46.65         8.05 o                         
  14   0   2         48.53         54.01         7.93 o                         
  16  -3   3          9.11          6.98         9.58 o                         
  17  -1   2         67.88         76.58        10.43 o                         
  17   4  -2         18.78         11.58        15.03 o                         
  -9  -9  -2          0.40          0.00         8.47 o                         
  -9  -7  -3         54.01         58.26         9.51 o                         
  -9  -6  -6          0.02          5.67         9.58 o                         
  -8  -5  -3         79.20         92.76         8.20 o                         
  -8  -4  -6         48.64         62.40         8.70 o                         
  -7  -3  -7          3.71          1.49         5.52 o                         
  -6 -13   1         20.44          3.33         9.93 o                         
  -6 -12   1          0.51          0.00         9.28 o                         
  -6  -3  -2         95.52        102.11         7.67 o                         
  -6  -2  -3          0.03          3.10         6.25 o                         
  -5  -1  -3        659.79        729.56        12.27 o                         
  -4 -14   2         14.05          2.41        11.04 o                         
  -4 -11   2        104.82        105.94        10.00 o                         
  -3   0  -2       1481.19       1259.84        17.52 o                         
   0  -7   3        119.62        128.71         6.32 o                         
   0   2  -2        100.06        102.99         8.32 o                         
   2   3  -2         18.50         17.98         8.66 o                         
   3   4  -3          0.42          5.67         6.48 o                         
   9   0   2         28.42         37.14         7.67 o                         
   9   6  -6          8.43          1.30         8.39 o                         
  10  -2   3        636.83        683.79        10.50 o                         
  10   0   2         87.14         86.89         8.28 o                         
  10   6  -7          5.88          2.34        10.16 o                         
  10   6  -6          0.79          5.37         8.93 o                         
  11  -2   3        480.74        515.34         9.16 o                         
  11   0   2        171.49        181.14         9.16 o                         
  12   0   2        174.78        169.57         8.36 o                         
  15  -3   3          2.61          4.06         8.85 o                         
 -10 -11  -3         53.47         54.70        12.23 o                         
  -8  -6  -2        278.06        285.36        12.27 o                         
  -8  -4  -7         14.75          6.40         6.55 o                         
  -4 -13   2          2.85          7.40         8.47 o                         
  -4 -12   2         16.60         18.21         7.70 o                         
   1  -3   2        221.42        204.18         8.47 o                         
   5  -1   2        844.10        913.88        13.76 o                         
   8   6  -6          9.25          9.81         8.59 o                         
   9   6  -7          0.03          2.64         9.28 o                         
  14  -3   3          0.00          9.47         8.36 o                         
  16  -1   2         12.32          8.39         8.85 o                         
 -10 -10  -3        114.52         99.35        11.84 o                         
  -9  -5  -7         28.06         20.39        10.46 o                         
  -9  -5  -6         15.54         13.34         8.43 o                         
  -7  -4  -2        159.10        141.36         9.58 o                         
  -7  -3  -3        128.07        126.83         8.36 o                         
  -7  -2  -7          8.73         17.67         8.55 o                         
  -6  -1  -7        118.56        119.36         7.32 o                         
  -5  -8   1         21.84         26.37         9.35 o                         
  -3   1  -3         21.32         17.67         6.94 o                         
  -2   1  -2        123.24        115.72        10.50 o                         
  -1  -5   2        357.47        356.54        10.69 o                         
  -1   3  -7          9.99         13.03         5.33 o                         
   0  -4   2       1495.95       1504.57        18.55 o                         
   1  -1   1        205.17        186.89        10.12 o                         
   1   4  -7         50.36         56.84         5.90 o                         
   3  -2   2       1402.09       1257.16        17.06 o                         
   8   6  -7         62.76         55.12         9.35 o                         
  13  -3   3         30.07         24.84         7.90 o                         
  15  -1   2          7.37          0.23         8.85 o                         
  16  -4   3          0.33          0.00         9.89 o                         
  17   3  -1          0.03          1.65        10.96 o                         
  -8  -8  -1         35.25         34.92        12.65 o                         
  -8  -3  -7          4.13          0.00         9.77 o                         
  -6  -4  -1          0.09          2.64         7.32 o                         
  -4  -6   1        861.46        852.17        20.54 o                         
  -3 -15   2          0.65          0.00        12.84 o                         
  -3   2  -7        117.99        132.35         6.59 o                         
   1  -7   3          0.53          3.64         4.94 o                         
   3   5  -7         16.95         21.89         6.06 o                         
   6  -1   2         63.62         80.34         7.44 o                         
   7   6  -7          5.63          0.00         7.09 o                         
  11  -3   3        122.35        125.95         8.28 o                         
  14  -1   2        130.26        145.27         8.59 o                         
  15  -4   3          4.07          3.83         9.70 o                         
  17  -2   2          2.89          0.00         9.39 o                         
 -10  -9  -3          2.30          2.38         9.70 o                         
  -9  -8  -2         28.21         14.99         9.16 o                         
  -9  -6  -3         39.01         40.25         7.13 o                         
  -9  -4  -7         22.29         12.69         9.47 o                         
  -8  -4  -3        285.25        278.88        10.04 o                         
  -2   2  -3        739.17        689.08        12.57 o                         
   0   4  -7         11.35          0.11         5.75 o                         
   6   6  -7         18.25         12.34         8.74 o                         
   7  -1   2         80.82         66.50         7.24 o                         
  13  -1   2          3.00          4.83         7.47 o                         
  14  -4   3         53.36         49.67         6.52 o                         
  16  -5   3          1.45          4.98         7.09 o                         
  16  -2   2          0.22          0.00         8.97 o                         
  -8  -2  -7         55.55         57.34         8.97 o                         
  -7  -1  -6        174.95        164.13         7.24 o                         
  -5   1  -6         12.12          7.01         5.75 o                         
  -4   2  -7        152.41        157.07         8.62 o                         
  -3 -14   2          9.27         10.31         9.70 o                         
  -3 -13   2         23.27         17.36        10.12 o                         
   2  -3   2         10.19         13.68         5.98 o                         
   4  -2   2        155.47        154.77         8.62 o                         
   4   4  -2         81.44         90.46         8.43 o                         
   8  -1   2        693.86        658.61        11.65 o                         
   9  -1   2         23.74         19.20         7.21 o                         
  10  -1   2          4.30          0.00         7.01 o                         
  11  -1   2         29.67         50.02         7.86 o                         
  12  -4   3        233.77        231.28         9.08 o                         
  12  -1   2        172.36        159.72         6.98 o                         
  15  -5   3          0.04          0.00         6.59 o                         
  15  -2   2          0.68          0.00         9.01 o                         
  16   4  -2         23.74         23.46        13.68 o                         
  17  -3   2         40.35         26.68        10.69 o                         
 -10  -8  -3          0.21          2.53         9.01 o                         
  -8  -5  -2         36.84         39.90         8.01 o                         
  -6  -1  -3          7.96          8.39         6.90 o                         
  -5  -9   1         10.67          7.78         9.08 o                         
  -5  -1  -2        844.10        863.29        14.49 o                         
  -3 -12   2          5.70          0.00         7.74 o                         
  -1  -6   2         24.39         51.28         6.98 o                         
  -1   2  -2       1577.59       1411.20        19.16 o                         
   1  -4   2        307.00        295.29        10.00 o                         
   1   3  -2        119.39        121.58         9.97 o                         
   9  -4   3         19.14         17.55         6.02 o                         
  14  -5   3          9.63          4.94         5.83 o                         
  14  -2   2         18.27         16.67         7.97 o                         
  -9  -7  -2        589.81        536.46        14.95 o                         
  -9  -5  -3          0.22          0.34         7.01 o                         
  -9  -3  -7          8.72          9.28         6.48 o                         
  -7  -2  -3         72.75         81.33         7.21 o                         
  -6  -2  -2        492.58        508.09        11.73 o                         
  -4   0  -2       1119.62       1051.45        16.44 o                         
  -4   1  -3         13.50          1.34         7.51 o                         
  -3  -5   1       1369.54       1286.48        23.88 o                         
  -3   3  -7          3.42          0.00         5.60 o                         
  -3   3  -6         35.28         31.24         5.33 o                         
  -1   3  -3        121.38        117.40         7.86 o                         
   0  -5   2        109.03        109.12         7.70 o                         
   0  -2   1        535.62        529.79        16.17 o                         
   1   2  -1        520.81        427.33        17.94 o                         
   5  -2   2       1719.31       1713.51        17.36 o                         
  12  -5   3         22.85         31.39         7.74 o                         
  13  -2   2        706.93        798.59        13.07 o                         
  16  -3   2         30.52         34.00        10.08 o                         
 -10  -4  -7          0.99          0.00        10.20 o                         
  -8  -3  -3         47.11         55.58         7.21 o                         
  -8  -1  -7          0.00         10.69         8.85 o                         
  -7  -3  -2        780.79        804.95        15.41 o                         
  -7   0  -6          0.82          0.00         5.48 o                         
  -6   1  -7        118.56        127.52         7.21 o                         
  -6   1  -6         41.94         51.40         8.05 o                         
  -1   1  -1        205.17        177.85        12.11 o                         
   3  -3   2       1157.82       1254.36        15.87 o                         
   3   6  -7          0.48          4.02         5.83 o                         
   6  -2   2        492.58        496.29        10.73 o                         
   9   7  -7          5.26          2.18        10.66 o                         
   9   7  -6          2.39          0.00        11.46 o                         
  10   7  -6          0.00          0.00         8.93 o                         
  11   7  -6          1.09          1.84        12.23 o                         
  12  -2   2          1.98          0.34         7.21 o                         
  13  -6   3          0.12          0.00         8.47 o                         
  15  -3   2          0.66          0.00         8.28 o                         
  17  -4   2         12.73          4.33         7.17 o                         
  18  -2   1         21.15         17.36        10.73 o                         
 -11  -6  -6         16.41         10.31        10.31 o                         
 -10  -7  -3         55.07         44.35         7.51 o                         
  -7  -5  -1          0.12          0.00         7.59 o                         
  -4   3  -7         71.19         83.02         8.05 o                         
  -3   1  -2        167.11        163.93         8.36 o                         
  -3   2  -3        512.43        562.75        10.12 o                         
  -1  -7   2        154.60        131.39         7.93 o                         
   2  -1   1        627.45        529.67        15.56 o                         
   7  -2   2        571.06        583.56        11.38 o                         
   7   7  -7          8.19          5.75         9.47 o                         
   8   7  -6          0.00          0.00         8.47 o                         
  10  -2   2         10.11         11.31         7.36 o                         
  11  -2   2         14.80         13.22         7.90 o                         
  12  -6   3         70.00         90.88         6.29 o                         
  14  -3   2        167.47        169.38         8.97 o                         
  16  -4   2          2.38          0.00         8.93 o                         
  18   3  -2        213.01        195.86        18.24 o                         
 -10  -3  -7          5.26          0.00        10.54 o                         
  -1 -15   2         17.95          4.29        10.69 o                         
   0  -6   2        410.76        362.86        10.20 o                         
   2  -4   2        484.19        495.21        10.00 o                         
   3   4  -2         86.35        102.49         8.28 o                         
   4  -3   2        177.90        156.57         7.86 o                         
   6   7  -7          1.17          2.34         6.63 o                         
   8  -2   2         17.17         13.99         4.79 o                         
   9  -2   2         47.66         50.25         5.25 o                         
  12  -7   3         20.78         15.26         6.32 o                         
  13  -8   3          0.50          1.92         9.01 o                         
  13  -3   2        319.66        348.83        10.23 o                         
  15  -4   2          1.26          0.00         8.62 o                         
  15   4  -2         10.76          9.77        13.68 o                         
 -10  -6  -3          4.68          5.60         8.97 o                         
  -9  -6  -2          2.46         15.22         8.43 o                         
  -9  -4  -3         19.14         19.47         7.13 o                         
  -9  -1  -7         64.43         60.22         9.93 o                         
  -8  -7  -1         56.83         53.28        12.27 o                         
  -8  -4  -2         12.92         21.35         7.97 o                         
  -7  -1  -3        520.81        524.27        11.04 o                         
  -7   1  -7         43.49         26.52         6.09 o                         
  -5  -2  -1       3262.67       3434.14        35.07 o                         
  -4  -1  -1        310.22        301.31        13.15 o                         
  -2   3  -3        571.23        634.42        11.84 o                         
  -1 -14   2         22.64         15.37         9.89 o                         
  -1  -8   2        252.87        220.66         9.01 o                         
   0   3  -2        417.46        467.31        13.26 o                         
   1  -5   2        363.16        371.83         8.97 o                         
   5  -3   2          7.26          9.20         6.55 o                         
  12  -8   3          2.77          1.80         6.63 o                         
  12  -3   2        629.66        634.81        11.77 o                         
  13  -9   3         11.76          1.84         7.63 o                         
  16  -5   2         45.21         35.95        10.23 o                         
  17   2  -1        259.19        259.45        13.38 o                         
 -11 -11  -3          0.33          1.69        14.64 o                         
 -11 -10  -3          0.25          1.65        12.69 o                         
 -10 -11  -2         10.35         10.35        16.48 o                         
 -10  -2  -7         25.44         15.52         9.54 o                         
  -9  -1  -6          2.60          0.00         8.51 o                         
  -5   3  -7        169.66        170.53         7.13 o                         
  -2   2  -2         15.02          2.34         8.89 o                         
  -1 -13   2         23.69         16.40         9.28 o                         
  -1  -9   2          0.00          4.18         7.32 o                         
   0 -15   2          0.10          0.00        10.66 o                         
   0   4  -3          5.30         14.87         4.91 o                         
   3  -4   2         57.57         73.29         7.47 o                         
   4   7  -7         33.22         45.15         6.40 o                         
   6  -3   2         95.52         91.38         7.21 o                         
  11  -3   2        149.57        178.04         8.93 o                         
  12 -10   3          1.29          5.25         7.24 o                         
  14  -4   2          3.10          7.01         5.83 o                         
  15  -5   2          0.49          3.64         8.97 o                         
  16  -6   2         31.36         19.16        10.66 o                         
 -11  -9  -3          0.18          0.00        10.27 o                         
 -10 -10  -2         59.60         55.50        13.84 o                         
 -10  -2  -6          0.03          0.00         8.74 o                         
  -8  -2  -3         18.61         14.49         5.06 o                         
  -6  -3  -1        188.47        221.62        11.84 o                         
  -6  -1  -2         63.62         68.76         7.51 o                         
  -5   0  -2        153.23        145.92         8.47 o                         
  -4   2  -3        151.99        142.85         7.82 o                         
  -4   4  -7        131.87        154.77         7.13 o                         
  -1 -12   2        121.47        117.10         8.62 o                         
  -1 -11   2          0.00          0.00         7.59 o                         
  -1 -10   2          4.67          2.64         7.93 o                         
   0 -14   2          3.72          3.10         9.74 o                         
   0  -7   2        186.59        232.08         9.01 o                         
   0   6  -7         91.50        106.48         7.17 o                         
   1  -6   2        183.39        190.50         8.24 o                         
   2  -5   2        199.51        239.60         8.97 o                         
   7  -3   2        780.79        815.26        12.11 o                         
   8  -3   2        111.83        116.67         7.47 o                         
   9  -3   2        208.67        209.12         8.36 o                         
  10  -3   2         19.73         13.19         5.67 o                         
  13  -4   2         26.22         28.06         5.33 o                         
  14  -5   2         72.28         81.68         8.93 o                         
  15  -6   2          0.13          0.00         9.20 o                         
 -10  -9  -2          9.46          1.19        10.77 o                         
 -10  -5  -3        229.97        223.46        10.20 o                         
  -9  -3  -3        175.25        180.53         9.05 o                         
  -8   1  -7          0.00          1.07         6.13 o                         
  -7  -2  -2        571.06        598.17        12.99 o                         
  -7   2  -7          8.73          0.00         6.32 o                         
  -6   3  -7          2.47          3.87         8.36 o                         
  -4   4  -6         21.82         26.18         5.67 o                         
   0 -13   2         33.92         26.98         8.70 o                         
   0  -8   2        316.81        311.54         9.81 o                         
   1 -15   2          0.69          2.11        10.23 o                         
   2   4  -2        163.92        146.84         9.08 o                         
   4  -4   2        303.90        285.44         7.78 o                         
  11  -4   2         16.48         15.22         7.24 o                         
  12  -4   2         24.42         22.96         5.33 o                         
  13  -5   2         63.13         64.35         8.09 o                         
  15  -7   2          0.01          0.00         9.47 o                         
  17   3  -2          0.30          0.88        11.50 o                         
 -12  -5  -6          1.28          4.37        10.39 o                         
 -11  -8  -3         19.86         22.00        10.58 o                         
 -10  -1  -7          6.05         13.57         6.63 o                         
  -9   0  -6          3.63          7.09         5.86 o                         
  -5   4  -7         71.00         85.40         8.82 o                         
  -4   1  -2       1333.59       1387.13        16.94 o                         
  -3   3  -3        473.72        526.72        10.66 o                         
   0 -12   2         58.48         66.08         7.97 o                         
   0 -11   2         10.63         17.21         7.67 o                         
   0  -9   2          1.21          0.00         7.40 o                         
   1 -14   2         20.39          7.93         9.66 o                         
   1  -7   2          7.07          7.63         6.82 o                         
   2 -15   2          9.48          4.06        10.35 o                         
   3  -5   2        731.72        823.89        12.42 o                         
   5  -4   2        403.26        449.79        10.00 o                         
   8   5  -2         10.15         11.00        12.50 o                         
   8   8  -7         25.43         15.91        10.77 o                         
  10  -4   2        157.56        164.05         8.39 o                         
  12  -5   2          4.32          6.02         7.44 o                         
  14  -6   2         19.69          0.88         6.25 o                         
  15  -8   2          2.15          6.29        10.50 o                         
 -10  -8  -2        166.89        161.94        13.22 o                         
  -9  -5  -2         52.43         44.42         7.70 o                         
  -8  -3  -2        111.83         99.08         7.40 o                         
  -8   2  -7         55.55         73.55         9.01 o                         
  -6   1  -3          7.96          7.51         6.63 o                         
  -1   3  -2        221.42        210.62        10.35 o                         
   0 -10   2        460.40        484.06        10.04 o                         
   1 -13   2         13.40          5.29         8.74 o                         
   2 -14   2          5.65          0.00         9.62 o                         
   2  -6   2         76.26         87.08         7.63 o                         
   3 -15   2         11.27          7.82        10.62 o                         
   6  -4   2         75.24         91.15         5.90 o                         
   6   8  -7          0.44          0.50         9.28 o                         
   7  -4   2        159.11        138.98         7.97 o                         
   7   5  -2         19.48         18.93        10.58 o                         
   8  -4   2         12.92         16.33         7.17 o                         
   9  -4   2         39.71         31.81         5.14 o                         
  11  -5   2         16.06         13.95         8.01 o                         
  13  -6   2         31.66         26.03         6.17 o                         
  14  -8   2          2.39          4.25         9.39 o                         
  14  -7   2          8.08         15.71         6.52 o                         
  14   4  -2         22.09         13.45        11.46 o                         
  17  -5   1          0.92          0.46        10.46 o                         
 -12  -4  -6          1.46          0.00         7.78 o                         
 -11  -7  -3          3.69          4.14         7.74 o                         
 -11  -2  -6         19.84         15.94         6.94 o                         
 -10  -4  -3        447.15        428.06        11.15 o                         
  -9   1  -7         64.43         48.79         7.28 o                         
  -7  -4  -1          0.49         17.86         8.66 o                         
  -7   3  -7          3.71          3.03         5.71 o                         
  -5   2  -3         28.09         46.26         7.32 o                         
  -3   2  -2       1402.09       1265.21        17.40 o                         
   0   2  -1        535.62        530.02        16.63 o                         
   1 -12   2        143.92        122.77         8.66 o                         
   1 -11   2         25.58          8.09         7.67 o                         
   1 -10   2        110.54        119.74         8.66 o                         
   1  -9   2        705.93        705.07        12.99 o                         
   1  -8   2        166.31        174.21         8.47 o                         
   2 -13   2          4.55          0.00         8.16 o                         
   2  -7   2         46.46         50.75         6.86 o                         
   3 -14   2          2.02          0.00         8.82 o                         
   3  -6   2         13.14         14.95         6.90 o                         
   4  -5   2       1130.41       1175.98        13.38 o                         
   5  -5   2        364.40        356.54         9.43 o                         
   6   8  -6         36.73         47.87         8.78 o                         
   7   8  -6          0.29          0.00         8.97 o                         
   8   8  -6          0.19          0.00         9.81 o                         
   9  -5   2         52.43         57.88         8.05 o                         
   9   8  -6         30.62         31.35         9.62 o                         
  10  -5   2          0.18          5.94         8.01 o                         
  12  -6   2          0.08          5.86         5.17 o                         
  13  -8   2          5.16          0.00         9.01 o                         
  13  -7   2          0.00          0.00         5.98 o                         
  14  -9   2          7.30          6.48         7.67 o                         
  17   1  -1          9.97          3.45         9.85 o                         
 -11  -1  -7         20.46         12.04        11.12 o                         
  -9  -2  -3        771.95        804.91        13.26 o                         
  -9   1  -6          2.60          0.00         6.25 o                         
  -6   4  -7        131.12        129.02         7.28 o                         
  -3   6  -7          7.82          4.22         8.43 o                         
  -2   1  -1        627.45        554.09        14.49 o                         
   1   4  -2        136.44        140.28         9.35 o                         
   2 -12   2         70.76         55.35         8.13 o                         
   2  -8   2        240.73        247.76         8.78 o                         
   3 -13   2          3.40          0.34         8.36 o                         
   4 -14   2          2.36          6.25         9.24 o                         
   4  -6   2         87.72         81.45         7.44 o                         
   5 -14   2          4.19          0.00         9.35 o                         
   6  -5   2         13.24          9.16         6.90 o                         
   6   5  -2         50.09         58.18        10.46 o                         
   7  -5   2         61.95         52.43         7.32 o                         
   8  -5   2         36.84         35.57         6.67 o                         
  10  -6   2        129.18        143.08         7.90 o                         
  11  -7   2        306.14        325.34         9.28 o                         
  11  -6   2         46.84         56.73         5.75 o                         
  12 -11   2         21.81          5.14        10.31 o                         
  12  -8   2          0.46          5.60         8.20 o                         
  12  -7   2          2.87          9.05         5.56 o                         
  13 -10   2          0.25          0.11         7.59 o                         
  13  -9   2          0.02          0.00         6.63 o                         
  18   2  -2         22.42          4.94        12.92 o                         
 -11  -6  -3          0.77          0.00         7.09 o                         
 -10  -7  -2          3.75          1.03         8.62 o                         
 -10   1  -7          6.05          1.80         9.47 o                         
  -9   2  -7         35.57         29.02         9.05 o                         
  -8   3  -7          4.13          3.64         9.66 o                         
  -6   0  -2       2805.16       2986.23        23.92 o                         
  -5   5  -7         83.70         73.02         6.67 o                         
   2 -11   2        690.91        709.05        11.27 o                         
   2 -10   2        108.70         90.53         7.74 o                         
   2  -9   2         30.46         44.46         7.93 o                         
   3 -12   2          2.06          0.00         7.86 o                         
   3  -7   2          0.01          0.00         6.44 o                         
   4 -13   2         40.00         30.74         8.66 o                         
   5 -13   2          0.81          0.00         9.01 o                         
   5  -6   2          3.12          4.41         6.55 o                         
   6 -14   2         44.82         27.33         7.55 o                         
   6  -6   2          2.72          4.60         6.71 o                         
   7  -6   2          9.37         15.45         6.63 o                         
   8 -13   2          5.50          3.87         9.51 o                         
   8  -6   2        278.06        271.03         9.47 o                         
   9 -13   2          3.68         11.73        10.27 o                         
   9  -6   2          2.46          6.44         7.36 o                         
  10 -12   2          9.90          0.00         9.77 o                         
  10  -7   2          3.75          0.00         7.67 o                         
  11 -11   2          4.89          2.64         9.47 o                         
  11 -10   2          2.59          3.18         9.01 o                         
  11  -9   2         12.88         24.22         8.24 o                         
  11  -8   2          0.18          3.99         7.59 o                         
  12 -10   2          0.00          1.38         6.32 o                         
  12  -9   2         24.71         38.37         6.75 o                         
  16   3  -2         11.48          6.67        10.39 o                         
 -10  -3  -3         32.22         22.38         7.67 o                         
  -9  -4  -2         39.71         35.91         6.78 o                         
  -7  -1  -2         80.82         77.31         7.44 o                         
  -7   4  -7          3.89          0.00         9.01 o                         
  -5   1  -2        844.10        885.14        13.72 o                         
  -4   6  -7         19.06         12.76         8.20 o                         
  -2   3  -2         10.19         13.88         8.39 o                         
   3 -11   2         21.09         12.11         5.67 o                         
   3 -10   2        197.47        205.83         8.97 o                         
   3  -9   2          5.11         12.53         7.47 o                         
   3  -8   2         62.58         56.42         5.79 o                         
   4 -12   2         53.35         38.71         5.79 o                         
   4 -11   2          2.49          4.33         7.44 o                         
   4  -8   2        102.95        102.95         7.90 o                         
   4  -7   2        387.90        425.61         8.78 o                         
   5 -12   2         56.36         54.01         8.97 o                         
   5  -7   2        796.33        819.98        12.04 o                         
   5   5  -2          9.93         14.53         8.62 o                         
   6 -13   2         23.73         25.64         6.82 o                         
   6 -12   2          0.09          0.00         8.43 o                         
   6  -7   2         77.44        100.69         7.86 o                         
   7 -13   2          5.05          0.46         6.55 o                         
   7 -12   2          7.45          0.00         8.59 o                         
   7  -7   2          0.85          4.18         7.44 o                         
   8 -12   2          8.86          0.00         9.05 o                         
   8  -7   2          0.32          0.00         7.47 o                         
   9 -12   2         42.71         38.75         9.39 o                         
   9 -11   2          0.47          1.23         8.24 o                         
   9  -8   2         28.21         15.79         7.70 o                         
   9  -7   2        589.81        507.82         8.66 o                         
  10 -11   2         10.35         13.03         6.86 o                         
  10 -10   2         59.60         49.48         8.70 o                         
  10  -9   2          9.46          0.00         8.01 o                         
  10  -8   2        166.89        169.49         6.78 o                         
 -11  -5  -3         68.20         57.11         8.39 o                         
 -10  -6  -2        129.18        126.87        10.16 o                         
 -10   1  -6          6.51          3.41         6.02 o                         
  -8  -2  -2         17.17         18.74         6.78 o                         
  -8   3  -6        182.63        197.32         7.09 o                         
  -7   1  -3        520.81        520.20         9.31 o                         
  -6   2  -3          0.03          0.00         6.82 o                         
  -6   5  -7         27.42         15.75         9.01 o                         
  -5  -1  -1          0.01          4.25         8.32 o                         
   4 -10   2         34.59         37.03         5.29 o                         
   4  -9   2         78.35         72.98         6.32 o                         
   5 -11   2          0.00          0.00         5.06 o                         
   5 -10   2         37.74         32.43         7.86 o                         
   5  -9   2          2.85          8.74         7.28 o                         
   5  -8   2         33.01         39.82         7.82 o                         
   6 -11   2        179.53        194.37         8.85 o                         
   6 -10   2          3.65          0.46         7.90 o                         
   6  -9   2         94.30         92.53         7.86 o                         
   6  -8   2        391.84        441.63        10.12 o                         
   7 -11   2         18.25         14.45         7.78 o                         
   7 -10   2        155.49        143.89         8.70 o                         
   7  -9   2         19.20          4.83         7.90 o                         
   7  -8   2        118.39        123.80         7.93 o                         
   8 -11   2          1.61          1.65         6.36 o                         
   8 -10   2         25.31         24.68         7.82 o                         
   8  -9   2        738.67        784.60        12.80 o                         
   8  -8   2        122.57        140.40         6.17 o                         
   9 -10   2         10.16         13.84         6.02 o                         
   9  -9   2          0.40          0.15         5.10 o                         
 -11   1  -7         20.46         11.35        10.62 o                         
 -10   2  -7         25.44         21.85         9.74 o                         
  -9   3  -7          8.72          8.93         9.54 o                         
  -8   4  -7         14.75         18.93         9.12 o                         
  -6  -2  -1        323.06        357.88        11.92 o                         
  -5   6  -7          0.04          0.00         9.20 o                         
  -4   2  -2        155.47        161.44         7.21 o                         
  -3   4  -3         27.04         19.55         5.25 o                         
   0   4  -2       1495.95       1435.39        17.59 o                         
   4   5  -2        243.82        229.21        11.46 o                         
   5   9  -7         16.45          9.93        10.54 o                         
   6   9  -7         90.45         79.03        11.50 o                         
  13   4  -2         37.31         32.66        11.46 o                         
  17   2  -2         30.62         28.02        11.61 o                         
  18  -1  -1         27.30          7.97        10.08 o                         
 -12  -9  -3          7.39          5.60        12.80 o                         
 -12  -1  -6          2.65          3.83         6.59 o                         
 -10  -2  -3        636.83        629.21        12.65 o                         
  -9  -3  -2        208.67        189.81         9.89 o                         
  -7   5  -7          4.25          0.00         9.70 o                         
  -5   3  -3         34.83         40.25         5.44 o                         
  15   3  -2          2.77          4.98        10.77 o                         
  18   1  -2         39.32         16.48        13.22 o                         
 -12 -10  -3          1.29          1.15        14.80 o                         
 -12  -8  -3          2.77          0.00        10.16 o                         
 -10  -5  -2          0.18          0.08         8.32 o                         
  -6   6  -7          4.67          0.00         9.70 o                         
  -3   3  -2       1157.82       1250.14        16.25 o                         
   3   5  -2         27.21         33.54         7.40 o                         
   6   9  -6          0.11          1.34         9.77 o                         
   7   9  -6          8.66          8.01         9.20 o                         
 -12  -7  -3         20.78         18.17         8.55 o                         
 -10   3  -7          5.26          7.24         7.44 o                         
  -9   4  -7         22.29         14.41         9.51 o                         
  -8  -1  -2        693.86        629.37        12.23 o                         
  -8   5  -7          3.78          7.21         9.93 o                         
  -7   0  -2        350.52        356.19         9.89 o                         
  -6   1  -2         63.62         78.92         7.47 o                         
  -4   4  -3         56.57         62.05         5.48 o                         
  -3   1  -1       6176.39       5940.68        39.52 o                         
  -2   5  -3          9.72          7.47         4.98 o                         
  -1   4  -2        307.00        283.75        10.12 o                         
   8   9  -6         23.40         25.18         9.77 o                         
   9   9  -6          0.98          0.54        12.92 o                         
 -12  -6  -3         70.00         66.35         8.43 o                         
 -11  -3  -3        122.35        143.24         8.97 o                         
 -10  -1  -3         29.94         23.61         7.40 o                         
  -7   6  -7          0.37         11.31         9.74 o                         
  -5   2  -2       1719.31       1760.38        17.98 o                         
  -5   7  -7         21.99         23.11         9.51 o                         
  -3   8  -7         86.53         70.56         9.51 o                         
   0   9  -7          0.77          0.00        10.00 o                         
   2   5  -2         26.58         29.32         7.32 o                         
  16   2  -2         16.92         13.07        10.81 o                         
 -12  -5  -3         22.85         16.56         9.08 o                         
 -12   1  -6          2.65          4.22         9.31 o                         
 -10  -4  -2        157.56        155.88        10.23 o                         
 -10   4  -7          0.99          3.76        10.62 o                         
  -9  -2  -2         47.66         48.10         7.17 o                         
  17   1  -2         31.26          9.08        12.11 o                         
  18   0  -2          9.57          1.95        12.99 o                         
 -13   0  -6        123.58        147.26        11.15 o                         
 -11  -2  -3        480.74        510.51        11.19 o                         
  -9   5  -7         28.06         27.71         7.86 o                         
  -6   7  -7          3.94          0.00         6.86 o                         
  -5   4  -3          2.52          8.82         5.29 o                         
  -4   3  -2        177.90        155.88         8.05 o                         
  -4   8  -7         12.91         19.70         9.70 o                         
  -2   4  -2        484.19        474.90        11.08 o                         
   1   5  -2        357.47        351.25        10.73 o                         
  12   4  -2          2.75          6.32        10.54 o                         
  14   3  -2          0.54          4.02         9.54 o                         
 -12  -4  -3        233.77        218.74         9.70 o                         
 -11  -8  -2          0.18          1.03        12.00 o                         
 -11   3  -6         12.01          7.40         9.39 o                         
  -8   2  -3         18.61         12.53         4.71 o                         
  -7   1  -2         80.82         87.39         7.17 o                         
  -6  -1  -1         40.94         40.13         7.44 o                         
  -2   2  -1       3204.84       3258.67        29.32 o                         
 -11  -7  -2        306.14        306.44        13.95 o                         
 -10  -3  -2         19.73         17.55         7.40 o                         
  -9   5  -6         15.54         16.33         5.98 o                         
  -8   0  -2         74.69         85.93         6.06 o                         
  -7   7  -7          2.48          0.00         7.74 o                         
  -6   2  -2        492.58        491.23        10.62 o                         
  -5   8  -7          1.00          0.00         7.44 o                         
  -3   9  -7         10.36         12.73        10.39 o                         
   0   5  -2        109.03        102.26         7.78 o                         
  18  -1  -2         39.32         21.96        10.73 o                         
 -12  -3  -3          1.10          7.55         7.28 o                         
 -11  -9  -2         12.88         17.78        14.72 o                         
 -11  -6  -2         46.84         51.82         9.62 o                         
 -11  -1  -3          5.66          3.64         6.90 o                         
  -9  -1  -2         23.74         16.06         6.71 o                         
  -6   8  -7          3.89          3.30        10.35 o                         
  -5   3  -2          7.26         10.35         6.52 o                         
  -3   4  -2         57.57         77.69         7.36 o                         
   6  10  -6          3.05          0.15         9.58 o                         
  15   2  -2         28.51         28.82         7.97 o                         
  16   1  -2         25.60         27.21         8.70 o                         
  17   0  -2         29.28         21.58        10.12 o                         
 -13  -7  -3          0.06          0.54        10.69 o                         
 -11  -5  -2         16.06         18.09         8.78 o                         
 -10   5  -6         11.03          0.00         9.51 o                         
   7  10  -6          7.31          3.45        10.58 o                         
  18  -2  -2         22.42          1.99        10.73 o                         
 -13  -8  -3          0.50          0.00        11.08 o                         
 -12  -2  -3         32.13         25.14         7.86 o                         
 -10  -2  -2         10.11         14.14         7.24 o                         
 -10   1  -3         29.94         28.82         5.48 o                         
  -8   1  -2        693.86        635.42        11.65 o                         
  -1   5  -2        363.16        373.75         8.89 o                         
  17  -1  -2         31.26         20.74         9.31 o                         
  17   2  -3          3.85          1.30        11.77 o                         
  18  -3  -2        213.01        191.61        12.30 o                         
 -13  -9  -3         11.76          4.18        14.72 o                         
 -13  -5  -3          1.80          1.30         8.62 o                         
 -11  -4  -2         16.48         12.46         6.63 o                         
  -9   0  -2         28.42         29.90         7.21 o                         
  -7   2  -2        571.06        575.97        10.16 o                         
  -4   4  -2        303.90        297.51         7.97 o                         
  13   3  -2          2.02          4.06         9.39 o                         
 -13  -4  -3          3.82          3.91         7.74 o                         
 -12  -1  -3        196.30        209.28         9.24 o                         
 -10   6  -6         25.05         17.36         9.81 o                         
  -6   3  -2         95.52         89.00         5.75 o                         
  -6   5  -3          3.21          6.40         4.68 o                         
  -2   5  -2        199.51        240.29         7.63 o                         
  14   2  -2         25.15         29.05         9.43 o                         
  15   1  -2          8.46          0.00         7.93 o                         
  16   0  -2         51.90         49.10         8.70 o                         
  17  -2  -2         30.62         18.59         9.51 o                         
 -13  -3  -3         30.07         27.75         7.97 o                         
 -11  -3  -2        149.56        151.17         9.05 o                         
 -10  -1  -2          4.30          5.56         6.78 o                         
 -10   2  -3        636.83        646.15        10.27 o                         
  -9   3  -3        175.25        171.10         6.75 o                         
  -5   4  -2        403.26        422.31         9.89 o                         
   2   6  -2        473.34        538.56        12.50 o                         
   3   6  -2        243.20        292.49        10.85 o                         
   4   6  -2          0.12          2.99         7.90 o                         
  11   4  -2        352.94        362.13        17.17 o                         
  17  -3  -2          0.30          0.00         9.74 o                         
 -11   6  -6         16.41         14.95        10.62 o                         
  -9 -13  -2          3.68          4.45        14.76 o                         
  -9   1  -2         23.74         14.91         7.13 o                         
  -8   2  -2         17.17         18.21         6.94 o                         
  -8   8  -6         15.33          0.00         9.77 o                         
  -3   5  -2        731.72        807.63        11.46 o                         
   1   6  -2         24.39         47.22         6.75 o                         
   5   6  -2        704.51        734.23        18.59 o                         
   5  11  -6          0.20          0.00        12.96 o                         
  16  -1  -2         25.60          9.58         8.51 o                         
  17  -4  -2         18.78          8.55         9.47 o                         
 -11  -2  -2         14.80         17.90         7.55 o                         
 -10   0  -2         87.14         86.36         7.44 o                         
  -7   3  -2        780.79        808.52        11.19 o                         
   0   6  -2        410.76        405.48        10.35 o                         
  15   0  -2         53.14         48.03         8.24 o                         
  16  -2  -2         16.92          7.28         8.51 o                         
  17  -5  -2          0.07          0.00        10.85 o                         
 -13  -1  -3        157.44        161.79         8.78 o                         
  -9   4  -3         19.14         18.01         5.40 o                         
  -9   8  -6          8.82          1.99         7.82 o                         
  -6   4  -2         75.24         72.44         7.63 o                         
  -4   5  -2       1130.41       1127.45        14.22 o                         
  -1   6  -2        183.39        195.79         8.28 o                         
  12   3  -2          6.26          0.00         9.08 o                         
  14   1  -2         11.19         18.78         9.85 o                         
 -14  -7  -3          0.00          0.00        11.46 o                         
 -14  -6  -3          0.28          1.46         9.70 o                         
 -14  -5  -3          9.63          4.18         8.20 o                         
 -12  -7  -2          2.87          1.00        10.66 o                         
 -12  -6  -2          0.08          0.57         8.43 o                         
 -12  -5  -2          4.32          2.57         8.47 o                         
 -12  -4  -2         24.42         21.20         9.08 o                         
 -11  -1  -2         29.67         26.29         7.40 o                         
  -9   2  -2         47.66         47.91         7.24 o                         
  -8   9  -6          5.01          8.24        10.31 o                         
   6   6  -2        243.56        240.78        15.06 o                         
  13   2  -2        258.36        260.83        11.19 o                         
  15  -1  -2          8.46          8.32         7.74 o                         
  16  -7  -2          2.29          0.00        10.66 o                         
  16  -6  -2         17.19          6.78         9.70 o                         
  16  -5  -2         61.76         57.07         9.89 o                         
  16  -4  -2         23.74         27.79         9.31 o                         
  16  -3  -2         11.48          7.59         6.06 o                         
 -14  -3  -3          0.00          3.30         8.85 o                         
 -12  -3  -2        629.66        615.87        14.30 o                         
 -10   1  -2          4.30          1.53         6.75 o                         
  -8   3  -2        111.83         99.00         5.60 o                         
  -7   4  -2        159.11        154.27         7.59 o                         
  -5   5  -2        364.40        348.18         9.31 o                         
  -2   6  -2         76.26         83.14         5.90 o                         
 -14  -2  -3          0.23          1.92         8.43 o                         
 -12   2  -3         32.13         29.25         8.01 o                         
 -11   0  -2        171.49        172.14         8.85 o                         
  -4  11  -6          3.30          7.17         7.47 o                         
  -3   6  -2         13.14         12.73         6.78 o                         
  14   0  -2          1.88          6.17         7.59 o                         
  15  -8  -2        115.63        107.02        10.27 o                         
  15  -7  -2        241.20        221.08        11.27 o                         
  15  -2  -2         28.51         33.69         7.74 o                         
  17  -1  -3          0.26          0.50         9.74 o                         
 -14  -1  -3         13.53          9.31         8.16 o                         
 -13   1  -3        157.44        169.95         8.89 o                         
 -12  -2  -2          1.98          8.05         7.05 o                         
  -9   3  -2        208.67        198.01         8.01 o                         
  -6   5  -2         13.24         13.80         6.40 o                         
  -4   6  -2         87.72        101.04         7.44 o                         
  14  -9  -2        124.25        120.78        10.20 o                         
  15  -6  -2          1.20          0.00         9.16 o                         
  15  -5  -2          7.91          0.54         8.74 o                         
  15  -4  -2         10.76         17.75         8.32 o                         
  15  -3  -2          2.77          3.68         5.98 o                         
  17  -2  -3          3.85          4.45         9.47 o                         
 -12  -8  -2          0.46          0.50        13.22 o                         
 -12  -1  -2        172.36        177.00         8.59 o                         
 -12   3  -3          1.10          2.11         7.44 o                         
 -11   1  -2         29.67         29.13         7.74 o                         
 -10 -11  -2         10.35          7.47        18.13 o                         
 -10   2  -2         10.11         10.62         5.06 o                         
  -8 -13  -2          5.50          1.99        11.50 o                         
  -8   4  -2         12.92         14.80         6.75 o                         
   0   7  -2        186.59        218.74         8.74 o                         
   1   7  -2        154.60        125.34         8.16 o                         
   2   7  -2         31.19         54.66         8.39 o                         
  13 -10  -2         18.80          2.64         9.58 o                         
  13   1  -2          9.84         11.96         7.70 o                         
  14  -8  -2        112.87        102.07        10.27 o                         
  14  -1  -2         11.19          6.59         7.67 o                         
  17  -4  -3          3.21          1.03        10.31 o                         
  17  -3  -3         18.98         10.69        10.35 o                         
 -13   2  -3        128.56        133.27         8.32 o                         
  -9 -12  -2         42.71         36.34        13.38 o                         
  -7   5  -2         61.95         59.41         7.17 o                         
  -6 -14  -2         44.82         33.27        13.42 o                         
  -5   6  -2          3.12         11.15         6.36 o                         
  -1   7  -2          7.07          1.69         6.82 o                         
   3   7  -2         81.66         66.58         8.66 o                         
  10   4  -2         13.98         15.06        11.08 o                         
  11 -12  -2          4.14          0.15         7.21 o                         
  12 -11  -2         33.96         17.40         7.17 o                         
  12   2  -2          0.05          0.00         8.59 o                         
  13  -9  -2          0.00          0.00         9.74 o                         
  14  -7  -2          0.50          4.06         8.32 o                         
  14  -6  -2        105.33        108.13         9.20 o                         
  14  -2  -2         25.15         27.10         7.59 o                         
 -14   1  -3         13.53         12.11         8.74 o                         
 -13  -4  -2         26.22         20.74         9.05 o                         
 -12   0  -2        174.78        147.61         8.13 o                         
 -10   3  -2         19.73         38.87         7.32 o                         
  -9   4  -2         39.71         43.96         6.86 o                         
  -2 -15  -2          9.48          6.17        10.81 o                         
  -2   7  -2         46.46         51.94         6.67 o                         
   3 -15  -2          0.65          0.00        10.89 o                         
   7 -14  -2          7.20          1.03        10.39 o                         
   9 -13  -2          5.87          1.19         7.59 o                         
  10 -12  -2         23.01          4.41        10.16 o                         
  11 -11  -2         12.64          1.84         8.97 o                         
  11   3  -2         74.42         86.85         9.97 o                         
  12 -10  -2         19.09          9.66         9.77 o                         
  13  -8  -2        184.83        175.74        10.12 o                         
  13   0  -2         24.22         19.39         7.51 o                         
  14  -5  -2          6.72          2.41         7.67 o                         
  14  -4  -2         22.09         11.46         7.67 o                         
  14  -3  -2          0.54          0.00         7.36 o                         
  16  -1  -3          1.70          3.33         8.66 o                         
 -15  -1  -3         14.27          8.74         8.59 o                         
 -13  -5  -2         63.13         67.42         8.32 o                         
 -13  -3  -2        319.66        289.77        10.27 o                         
 -13   3  -3         30.07         32.04         7.74 o                         
 -11   2  -2         14.80         18.28         5.40 o                         
  -8   5  -2         36.84         37.18         6.59 o                         
  -6   6  -2          2.72          2.49         4.75 o                         
  -5 -14  -2          4.19          7.13        11.69 o                         
  -3   7  -2          0.01          6.94         4.29 o                         
  -1 -15  -2          0.69          0.00        10.58 o                         
   0 -15  -2          0.10          2.72        10.73 o                         
   1 -15  -2         17.95          4.91        10.81 o                         
   2 -15  -2         31.56         29.63        10.46 o                         
   4   7  -2         24.91         17.40         7.17 o                         
   6 -14  -2          1.04          0.00         9.77 o                         
   8 -13  -2         41.72         39.98        10.12 o                         
  12  -9  -2         46.23         37.26         9.01 o                         
  13  -7  -2         11.37         12.57         8.59 o                         
  16  -5  -3          0.88          3.99         9.54 o                         
  16  -4  -3         12.44          3.14         9.24 o                         
  16  -3  -3          0.52          0.00         9.89 o                         
 -14   2  -3          0.23          0.00         8.70 o                         
 -13  -6  -2         31.66         30.55        10.12 o                         
 -13  -1  -2          3.00          4.14         7.47 o                         
 -12   1  -2        172.36        202.61         8.47 o                         
  -7 -13  -2          5.05          1.07        11.00 o                         
  -7   6  -2          9.37         22.08         6.21 o                         
  -4   7  -2        387.90        402.23         9.85 o                         
   5 -14  -2         20.36         16.98         9.85 o                         
   7 -13  -2         16.45         10.04         9.39 o                         
   7   6  -2         37.72         34.92        13.38 o                         
   9 -12  -2          0.03          1.99         6.75 o                         
  10 -11  -2          0.97          3.49         8.82 o                         
  11 -10  -2         44.93         43.89         8.70 o                         
  12   1  -2         30.93         25.26         9.66 o                         
  13  -6  -2          0.24          4.56         7.70 o                         
  13  -1  -2          9.84          6.82         7.82 o                         
 -13   4  -3          3.82          0.46         7.90 o                         
 -11   3  -2        149.57        178.42         8.51 o                         
 -10   4  -2        157.56        172.25         6.82 o                         
  -9   5  -2         52.43         40.48         7.86 o                         
  -5   7  -2        796.33        829.02        11.92 o                         
   3 -14  -2          9.27         14.99         9.35 o                         
   4 -14  -2         14.05          3.87         6.67 o                         
   6 -13  -2         28.17         15.33         9.51 o                         
   8 -12  -2          6.67         12.50         8.82 o                         
  11  -9  -2          7.30          4.98         8.74 o                         
  12  -8  -2         15.85         14.14         6.13 o                         
  13  -5  -2          0.85          0.69         5.10 o                         
  13  -4  -2         37.31         37.41         7.74 o                         
  13  -3  -2          2.02          0.00         7.59 o                         
  13  -2  -2        258.36        250.10         8.16 o                         
  15  -6  -3          1.59          0.00         9.16 o                         
 -16  -3  -3          9.11          2.99        11.73 o                         
 -15   1  -3         14.27          5.56         8.32 o                         
 -14   3  -3          0.00          1.30         8.13 o                         
 -13   0  -2         35.10         51.59         7.63 o                         
 -12   2  -2          1.98          4.52         4.83 o                         
  -8   6  -2        278.06        270.64         9.31 o                         
  -6 -13  -2         23.73         17.52        11.81 o                         
  -6   7  -2         77.44        104.83         7.40 o                         
  -2 -14  -2          5.65          0.42         9.58 o                         
  -1   8  -2        166.31        170.03         8.13 o                         
   0   8  -2        316.81        305.10         9.77 o                         
   1 -14  -2         22.64         26.10         9.81 o                         
   2 -14  -2         48.55         43.16        10.04 o                         
   5 -13  -2          1.89          7.55         8.55 o                         
   5   7  -2        339.93        336.84        13.61 o                         
   9 -11  -2         65.50         43.35         6.13 o                         
  10 -10  -2         80.08         70.33         6.75 o                         
  12  -7  -2         81.82         85.40         6.17 o                         
  12   0  -2        165.22        178.77        10.69 o                         
  13 -10  -3          1.85          2.38         7.47 o                         
  14  -8  -3          3.38          0.00         9.62 o                         
  15  -5  -3          9.61          5.48         8.93 o                         
  15  -4  -3         19.45          6.17         8.55 o                         
 -16  -4  -3          0.33          0.19        10.54 o                         
 -16  -2  -3          0.14          5.67         9.39 o                         
 -16  -1  -3          0.61          0.00         9.31 o                         
 -15   2  -3         21.54         26.91         8.28 o                         
 -14  -3  -2        167.47        161.94        10.96 o                         
 -13  -7  -2          0.00          0.00        11.42 o                         
 -13   1  -2          3.00          2.15         7.44 o                         
 -13   5  -3          1.80          5.79         8.51 o                         
 -12   3  -2        629.66        638.03        11.61 o                         
 -12   6  -3         70.00         59.22         8.24 o                         
 -11   4  -2         16.48         11.31         6.86 o                         
 -10   5  -2          0.18          0.00         7.44 o                         
  -8 -12  -2          8.86          5.17        10.92 o                         
  -3   8  -2         62.58         62.63         7.21 o                         
  -2   8  -2        240.73        240.67         7.36 o                         
  -1 -14  -2         20.39          7.28         9.74 o                         
   0 -14  -2          3.72          3.56         6.86 o                         
   1   8  -2        252.87        235.84         9.16 o                         
   2   8  -2         55.46         49.14         8.70 o                         
   4 -13  -2          2.85          0.00         8.36 o                         
   7 -12  -2         89.42         86.32         6.71 o                         
   8 -11  -2        225.48        278.31        10.23 o                         
  10  -9  -2          1.51          2.76         7.82 o                         
  11  -8  -2         13.03         10.96         5.56 o                         
  11   2  -2         65.49         60.48         8.32 o                         
  12  -6  -2         26.38         35.68         5.56 o                         
  12  -5  -2          9.60         11.46         7.44 o                         
  13  -9  -3          1.10          0.84         9.47 o                         
  14  -7  -3         64.47         40.97        10.20 o                         
 -14  -4  -2          3.10          4.37         7.63 o                         
 -14  -2  -2         18.27         14.76         8.01 o                         
 -14  -1  -2        130.26        148.87         8.66 o                         
 -13   2  -2        706.93        712.62        12.92 o                         
  -9   6  -2          2.46          2.30         7.63 o                         
  -7   7  -2          0.85          0.80         5.02 o                         
  -5 -13  -2          0.81          2.91        10.62 o                         
  -4   8  -2        102.95        121.93         7.82 o                         
   3 -13  -2         23.27         20.31         8.05 o                         
   6 -12  -2        102.00         90.27         9.51 o                         
   9 -10  -2        112.80        108.85         6.78 o                         
  11  -7  -2         92.99        102.76         8.09 o                         
  12  -4  -2          2.75          0.00         7.40 o                         
  12  -3  -2          6.26         16.94         7.09 o                         
  12  -2  -2          0.05          0.00         7.05 o                         
  12  -1  -2         30.93         23.23         7.70 o                         
  13  -8  -3        138.57        134.23        10.39 o                         
  13   3  -3        167.21        152.59         9.89 o                         
  14  -6  -3         36.45         25.99         8.39 o                         
 -16   1  -3          0.61          6.90         9.31 o                         
 -14  -5  -2         72.28         71.18        11.42 o                         
 -14   0  -2         48.53         50.33         7.59 o                         
 -13   6  -3          0.12          0.00         8.43 o                         
 -12   4  -2         24.42         26.72         7.32 o                         
 -11   5  -2         16.06         14.45         7.55 o                         
  -8   7  -2          0.32          0.00         7.44 o                         
  -5   8  -2         33.01         39.71         5.56 o                         
   2 -13  -2         10.33          7.70         8.32 o                         
   3   8  -2        781.81        774.02        14.83 o                         
   5 -12  -2         18.61         19.43         8.47 o                         
   7 -11  -2        213.87        217.75         9.16 o                         
   8 -10  -2          8.70          1.34         7.67 o                         
   9  -9  -2         80.43         92.26         8.13 o                         
  10  -8  -2          4.64          9.35         7.17 o                         
  10   3  -2         24.66         23.04         8.47 o                         
  11  -6  -2          8.26          6.90         7.74 o                         
  12  -9  -3          1.51          0.00         9.16 o                         
 -16   2  -3          0.14          2.41         9.51 o                         
 -15   4  -3          4.07          0.00         9.89 o                         
 -14   1  -2        130.26        124.84         8.70 o                         
 -14   5  -3          9.63         23.04         6.32 o                         
 -13   3  -2        319.66        316.41         9.89 o                         
 -12   7  -3         20.78          7.86         6.29 o                         
 -10   6  -2        129.18        150.25         6.13 o                         
  -9 -11  -2          0.47          1.95        11.69 o                         
  -7 -12  -2          7.45          2.68        10.43 o                         
  -6   8  -2        391.84        414.88         8.32 o                         
  -2 -13  -2          4.55          0.00         8.32 o                         
  -1 -13  -2         13.40          0.34         8.24 o                         
   0 -13  -2         33.92         21.62         9.05 o                         
   1 -13  -2         23.69         10.85         9.01 o                         
   6 -11  -2          6.82          7.70         7.55 o                         
  10  -7  -2         55.72         59.87         8.13 o                         
  11  -5  -2          0.73          0.00         6.98 o                         
  11   1  -2         16.28         29.55         7.63 o                         
  13  -7  -3         10.68          1.30         6.21 o                         
  14  -2  -3         35.13         18.09         8.01 o                         
 -17  -2  -3          8.67          4.22        10.92 o                         
 -17  -1  -3         46.49         36.41        10.69 o                         
 -16   3  -3          9.11          2.95         9.77 o                         
 -14   2  -2         18.27         12.80         8.28 o                         
 -14   6  -3          0.28          8.28         9.62 o                         
 -13   7  -3          0.06          0.92         8.70 o                         
 -12   5  -2          4.32         11.54         7.55 o                         
  -9   7  -2        589.81        556.85         9.08 o                         
  -7   8  -2        118.39        116.29         7.59 o                         
  -3   9  -2          5.11          0.00         7.47 o                         
  -2   9  -2         30.46         32.96         7.63 o                         
  -1   9  -2        705.93        724.69        12.65 o                         
   0   9  -2          1.21          0.00         7.09 o                         
   7 -10  -2          0.78          4.06         7.21 o                         
   8  -9  -2          0.61          0.00         8.05 o                         
   9  -8  -2         46.01         49.94         7.90 o                         
  11  -4  -2        352.94        368.34        10.35 o                         
  11   0  -2          0.09          0.00         7.21 o                         
  13  -6  -3         31.56         23.38         8.78 o                         
  13   2  -3        115.76        118.13         9.01 o                         
 -17   1  -3         46.49         43.50        10.69 o                         
 -15  -3  -2          0.66          0.00         8.16 o                         
 -15  -2  -2          0.68          0.08         8.82 o                         
 -15  -1  -2          7.37          0.00         8.85 o                         
 -15   0  -2          6.74          6.09         8.24 o                         
 -15   5  -3          0.04          0.42         9.16 o                         
 -13   4  -2         26.22         31.51         7.44 o                         
 -11   6  -2         46.84         62.28         5.79 o                         
 -10   7  -2          3.75          8.66         7.17 o                         
  -8   8  -2        122.57        148.18         7.97 o                         
  -6 -12  -2          0.09          3.26         9.97 o                         
  -5   9  -2          2.85          5.02         7.01 o                         
  -4   9  -2         78.35         75.93         5.79 o                         
   1   9  -2          0.00          7.32         7.28 o                         
   2 -12  -2          9.57          1.49         7.90 o                         
   4   8  -2        126.20        151.13         9.28 o                         
   5 -11  -2         14.29         15.94         5.56 o                         
   6   7  -2        281.06        311.81        15.29 o                         
   7   1  -1         53.80         58.99         7.40 o                         
   9   4  -2          6.85          6.48         8.97 o                         
  10 -10  -3        223.48        204.52         8.13 o                         
  10  -6  -2          1.13         17.40         6.52 o                         
  11  -3  -2         74.42         80.15         6.36 o                         
  11  -2  -2         65.49         69.03         8.05 o                         
  11  -1  -2         16.28         19.89         7.70 o                         
  12  -7  -3          4.26          0.23         8.43 o                         
 -17   2  -3          8.67          3.18        10.85 o                         
 -16   4  -3          0.33          4.56        10.39 o                         
 -15  -4  -2          1.26          0.31        10.23 o                         
 -15   1  -2          7.37          3.83         8.70 o                         
 -14   3  -2        167.47        148.14         7.17 o                         
 -14   7  -3          0.00          0.00         9.54 o                         
 -12   6  -2          0.08          0.00         7.17 o                         
  -9   8  -2         28.21         30.20         7.55 o                         
  -6   9  -2         94.30         94.86         7.78 o                         
   2   9  -2         20.17         22.12         9.43 o                         
   6 -10  -2        255.25        243.97         7.40 o                         
   7 -12  -3         86.14         93.83         6.86 o                         
   7  -9  -2        494.93        496.90        10.92 o                         
   8 -11  -3         63.97         88.92         8.89 o                         
   8  -8  -2         35.86         37.10         7.36 o                         
   9  -7  -2         36.81         22.42         6.94 o                         
  10  -5  -2        247.38        250.56         9.05 o                         
  10   2  -2         26.05         29.05         8.28 o                         
  11  -8  -3          5.50          0.00         8.13 o                         
  13  -3  -3        167.21        176.70         9.16 o                         
 -16   5  -3          1.45          1.57        10.31 o                         
 -15   2  -2          0.68          6.44         8.93 o                         
 -15   6  -3          3.19          0.00         6.94 o                         
 -14   4  -2          3.10          0.00         8.55 o                         
 -13   5  -2         63.13         76.66         5.98 o                         
 -13   8  -3          0.50          3.18         6.59 o                         
 -12   9  -3          7.39          2.41         9.16 o                         
 -11   7  -2        306.14        312.54         9.31 o                         
  -7   9  -2         19.20          6.17         7.82 o                         
  -5 -12  -2         56.36         49.67         8.74 o                         
  -1 -14  -3          0.20          0.00         9.54 o                         
  -1 -12  -2        143.92        139.63         8.97 o                         
   6 -12  -3         27.38         14.34         8.59 o                         
   9  -6  -2         40.98         42.89         7.36 o                         
  10  -9  -3         12.11         10.23         5.98 o                         
  10  -4  -2         13.98          6.59         7.55 o                         
  11   5  -3          1.00          0.00        10.96 o                         
  12  -6  -3         77.39         85.78         6.17 o                         
 -16  -1  -2         12.32          6.59        10.58 o                         
 -15  -5  -2          0.49          0.54        10.50 o                         
 -15   3  -2          0.66          3.53         8.16 o                         
 -15   7  -3          7.19          4.18        10.50 o                         
 -14   8  -3         20.91         12.96        10.81 o                         
 -13   6  -2         31.66         32.92         8.39 o                         
 -10 -10  -2         59.60         53.39        13.80 o                         
 -10   8  -2        166.89        157.30         6.55 o                         
  -8 -11  -2          1.61          2.45        10.62 o                         
  -8   9  -2        738.67        797.55        12.73 o                         
  -4  10  -2         34.59         31.58         7.24 o                         
  -3 -14  -3         11.77          0.61         9.66 o                         
  -3  10  -2        197.47        206.10         8.51 o                         
  -2 -14  -3          9.52          4.64         9.74 o                         
  -2  10  -2        108.70         97.47         7.59 o                         
  -1  10  -2        110.54        114.07         8.16 o                         
   6  -9  -2        124.23        152.47         7.86 o                         
   7 -11  -3         18.14         14.45         8.51 o                         
   8  -7  -2          1.41          0.00         6.98 o                         
  10  -3  -2         24.66         25.99         6.98 o                         
  10   1  -2         89.37        103.99         8.09 o                         
  12   3  -3         23.08         25.34         8.13 o                         
 -16  -3  -2         30.52         28.75        11.92 o                         
 -16  -2  -2          0.22          0.00         8.82 o                         
 -16   0  -2          3.57          1.23         8.82 o                         
 -16   1  -2         12.32          3.03         8.82 o                         
 -15   4  -2          1.26          0.00         8.47 o                         
 -14   5  -2         72.28         74.13         6.98 o                         
 -12   7  -2          2.87         12.50         5.44 o                         
 -11   8  -2          0.18          0.00         7.90 o                         
  -9   9  -2          0.40          6.02         7.28 o                         
  -6  10  -2          3.65          0.00         7.86 o                         
  -5  10  -2         37.74         46.65         5.79 o                         
   0  10  -2        460.40        488.28        11.54 o                         
   3   9  -2          9.03          7.28         7.28 o                         
   4 -10  -2         30.36         30.40         6.98 o                         
   5   8  -2        182.58        171.22        11.46 o                         
   7  -8  -2        137.72        148.14         6.32 o                         
   9  -5  -2         19.53         43.70         7.32 o                         
  10  -8  -3         21.07         13.61         5.33 o                         
  10  -2  -2         26.05         30.43         6.82 o                         
  10  -1  -2         89.37         97.82         7.59 o                         
  10   0  -2        561.28        530.94        11.54 o                         
  12  -4  -3         43.90         54.62         8.05 o                         
 -16   2  -2          0.22          0.00         9.05 o                         
 -14  -7  -2          8.08          7.93        14.41 o                         
 -14   6  -2         19.69         18.09         8.62 o                         
 -13   7  -2          0.00          1.34         8.16 o                         
 -12  10  -3          1.29          4.06         7.24 o                         
 -10   9  -2          9.46          8.78         7.78 o                         
  -7 -13  -3         10.72          4.06        12.96 o                         
  -7 -11  -2         18.25         13.19         9.39 o                         
  -7  10  -2        155.49        165.08         8.59 o                         
   1 -11  -2          0.00          0.00         7.51 o                         
   1  10  -2          4.67          5.94         7.21 o                         
   5  -9  -2        299.28        298.12         9.54 o                         
   8  -6  -2        151.61        158.53         8.09 o                         
   8   5  -2         10.15         11.65        12.34 o                         
   9  -4  -2          6.85          2.41         6.59 o                         
  12   2  -3        146.56        139.75         9.70 o                         
 -16  -4  -2          2.38          0.19        11.00 o                         
 -16   3  -2         30.52         20.01         9.85 o                         
 -15   5  -2          0.49          3.10         9.01 o                         
 -12   8  -2          0.46          0.00         5.94 o                         
 -11   9  -2         12.88         14.49         8.36 o                         
  -8  10  -2         25.31         25.26         5.63 o                         
  -6 -11  -2        179.53        172.44        11.19 o                         
   6  -8  -2         31.03         32.12         5.29 o                         
   7  -7  -2        114.50        113.38         6.44 o                         
   9  -8  -3        146.59        144.85         8.47 o                         
   9   3  -2         76.34         83.40         9.81 o                         
  12  -1  -3         22.99         15.45         7.01 o                         
  12   1  -3         22.99         14.26         7.40 o                         
 -17  -1  -2         67.88         56.11        10.35 o                         
 -17   0  -2         73.92         61.59        10.39 o                         
 -17   1  -2         67.88         64.20        10.66 o                         
 -16   4  -2          2.38          1.88         9.05 o                         
 -15  -6  -2          0.13          0.11        11.50 o                         
 -15   6  -2          0.13          2.34         9.58 o                         
 -14   7  -2          8.08          6.90         9.77 o                         
 -13   8  -2          5.16          0.00         9.08 o                         
  -9  10  -2         10.16          4.98         5.98 o                         
  -6  11  -2        179.53        203.14         9.01 o                         
  -5 -11  -2          0.00          0.00         8.97 o                         
  -5  11  -2          0.00          0.00         7.13 o                         
  -4  11  -2          2.49          6.55         5.17 o                         
  -3 -13  -3          5.89          2.57         8.74 o                         
  -3 -11  -2         21.09         16.48         9.39 o                         
  -3  11  -2         21.09         11.42         5.40 o                         
  -2 -13  -3         15.35         12.65         8.93 o                         
  -2 -11  -2        690.91        763.90        13.80 o                         
  -2  11  -2        690.91        764.32        12.80 o                         
  -1  11  -2         25.58          6.17         7.40 o                         
   2 -10  -2         91.11         89.35         7.47 o                         
   2  10  -2         91.11         88.16         7.67 o                         
   4  -9  -2          7.93         13.72         7.28 o                         
   4   9  -2          7.93          9.74         7.32 o                         
   6   1  -1        760.68        795.64        17.52 o                         
   8  -5  -2         10.15         20.39         6.67 o                         
   9  -3  -2         76.34         73.86         7.55 o                         
  11  -4  -3          0.53          0.08         7.01 o                         
 -17  -2  -2          2.89          0.00         9.39 o                         
 -17   2  -2          2.89          0.00         6.78 o                         
 -17   3  -2         40.35         16.52        10.43 o                         
 -16   5  -2         45.21         26.72        10.00 o                         
 -12   9  -2         24.71         38.21         6.25 o                         
 -10  10  -2         59.60         52.05         6.44 o                         
  -9 -10  -2         10.16          4.83        11.42 o                         
  -8  11  -2          1.61          0.00         8.70 o                         
  -7  11  -2         18.25          6.36         5.67 o                         
   0  11  -2         10.63         17.55         7.28 o                         
   5  -8  -2        182.58        189.04         8.39 o                         
   6  -7  -2        281.06        303.34         8.66 o                         
   7  -6  -2         37.72         36.68         6.78 o                         
   9  -7  -3         15.02         19.93         7.78 o                         
   9  -2  -2         28.87         25.11         6.71 o                         
   9   2  -2         28.87         28.75         8.36 o                         
  10   6  -3         17.98         15.18        12.53 o                         
 -17  -3  -2         40.35         22.54        10.00 o                         
 -17   4  -2         12.73          0.00        10.58 o                         
 -16  -5  -2         45.21         33.84        12.27 o                         
 -16   6  -2         31.36         25.99        10.66 o                         
 -15   7  -2          0.01          2.22         9.39 o                         
 -14   8  -2          2.39          0.00         6.63 o                         
 -13   9  -2          0.02          0.00         9.31 o                         
 -11  10  -2          2.59          0.00         6.21 o                         
  -9 -12  -3         46.06         36.37        12.57 o                         
  -9  11  -2          0.47          0.00         8.47 o                         
   3  -9  -2          9.03         15.22         7.09 o                         
   3  10  -2        156.06        144.31         9.97 o                         
   5  -3  -1         15.52         24.49         5.71 o                         
   8  -4  -2        120.05        123.92         7.59 o                         
   9  -1  -2        156.66        153.74         7.97 o                         
   9   0  -2         13.86         26.49         6.44 o                         
   9   1  -2        156.66        139.67         8.09 o                         
  11  -3  -3          3.82          4.41         4.87 o                         
 -15   8  -2          2.15          0.00        10.35 o                         
 -12  10  -2          0.00          0.00         9.39 o                         
 -10  11  -2         10.35          3.30         9.97 o                         
  -6  12  -2          0.09          0.00         8.39 o                         
  -5  12  -2         56.36         66.54         8.59 o                         
  -4  12  -2         53.35         47.99         7.93 o                         
  -3  12  -2          2.06          0.00         8.05 o                         
   1  11  -2          0.00          0.00         6.98 o                         
   4  -8  -2        126.20        147.68         7.44 o                         
 -17  -4  -2         12.73          0.96        12.69 o                         
 -14   9  -2          7.30          0.00         7.63 o                         
 -13  10  -2          0.25          0.00        10.73 o                         
 -11  11  -2          4.89          1.46         9.62 o                         
  -8 -12  -3          1.15          0.34         9.28 o                         
  -8 -10  -2         25.31         11.31         9.47 o                         
  -8  12  -2          8.86          3.49         9.43 o                         
  -7  12  -2          7.45          6.98         6.02 o                         
  -2  12  -2         70.76         61.21         6.17 o                         
  -1  12  -2        143.92        127.75         8.97 o                         
   2  -9  -2         20.17         25.76         5.56 o                         
   5  -7  -2        339.93        316.45         7.82 o                         
   5  -2  -1        148.90        122.31         8.01 o                         
   6  -6  -2        243.56        231.09         8.51 o                         
   6   8  -2         31.03         24.61        10.73 o                         
   8  -3  -2         12.64         11.81         4.87 o                         
  11   2  -3        246.68        230.59        10.27 o                         
 -12  11  -2         21.81          9.85        10.39 o                         
 -10  12  -2          9.90          8.93         9.58 o                         
  -9  12  -2         42.71         47.34         6.94 o                         
  -7 -12  -3          0.00          0.00         9.58 o                         
   0  12  -2         58.48         57.03         7.90 o                         
   1  -9  -2          0.00          5.25         7.28 o                         
   2  11  -2          9.24          5.33         7.82 o                         
   3  -8  -2        781.80        797.59        12.00 o                         
   5   9  -2        299.28        283.64        13.03 o                         
   8  -2  -2          2.18          2.61         6.67 o                         
   9  -5  -3        213.47        227.37         8.93 o                         
 -11 -11  -3          0.33          0.00        12.80 o                         
  -7 -10  -2        155.48        143.93         9.31 o                         
  -7  13  -2          5.05          2.95         9.28 o                         
  -6 -10  -2          3.65          0.00         9.20 o                         
  -6  13  -2         23.73         12.65         9.77 o                         
  -5 -10  -2         37.74         27.79         9.47 o                         
  -5  13  -2          0.81          0.00         9.05 o                         
  -4  13  -2         40.00         24.26         8.51 o                         
  -3 -10  -2        197.47        172.98         8.51 o                         
   4  -7  -2         24.91         17.86         6.63 o                         
   4  10  -2         30.36         25.18         7.70 o                         
   5  -1  -1        113.51         95.25         7.28 o                         
  10  -3  -3          3.68          5.25         5.10 o                         
 -16   4  -1         17.46         10.73         9.58 o                         
 -15   6  -1          0.59          0.00         8.85 o                         
  -9  13  -2          3.68          6.13        10.96 o                         
  -8  13  -2          5.50          7.74         6.78 o                         
  -3  13  -2          3.40          2.95         5.86 o                         
  -2  13  -2          4.55          0.00         8.16 o                         
   0  -9  -2          1.21          0.73         7.24 o                         
   1  12  -2        121.47        117.67         8.24 o                         
   2  -8  -2         55.46         77.39         7.05 o                         
   5  -6  -2        704.51        725.23        10.46 o                         
   7  -7  -3         54.59         48.14         5.56 o                         
   8  -1  -2        258.20        245.92         9.35 o                         
   7  -3  -2        154.67        132.81         6.44 o                         
   9  -4  -3         81.87         74.55         5.71 o                         
  -3  -5  -8         25.26         15.75        10.66 o                         
  -3  -5  -4        230.35        224.95         8.74 o                         
   0   9  -4        113.90        112.73         9.58 o                         
   0 -11  -4        749.00        805.49        11.00 o                         
   0  -2   0          0.01          7.67         8.28 o                         
   1 -11  -3         85.82         94.10         9.24 o                         
   1 -12  -4          1.04         15.10         7.40 o                         
   1   4   0         53.58         73.29         8.51 o                         
   1  -6   0        408.88        416.45         9.35 o                         
   2 -12  -3        122.23        135.61        10.77 o                         
   2 -13  -4         35.32         19.74         8.24 o                         
   3 -13  -3         15.96         22.08        10.00 o                         
   4  12  -3          5.20         12.30         9.01 o                         
   5  11  -1        259.23        154.50        11.00 o                         
   6  10   0        123.39        118.36         7.93 o                         
   6 -12   0          8.52         18.36         6.94 o                         
   9  13  -1          1.22          0.00         9.51 o                         
   8   3   3        107.82         79.57         9.43 o                         
   9   4   3        220.42        190.53         9.85 o                         
  14   0   4         10.73          0.00         8.82 o                         
  14  -2   4         10.82          0.00        12.65 o                         
  15   1   4          2.03          0.00         9.97 o                         
  16   1   4          1.45          5.60        10.92 o                         
  -2  -9  -6         78.41         79.15         9.81 o                         
  -2   6  -4        317.44        291.15        12.76 o                         
   0  -7  -1        322.07        384.10        10.20 o                         
   2 -10  -1        191.02        178.69         9.28 o                         
   3 -11  -1        233.90        250.44         9.97 o                         
   4 -12  -1        201.73        235.76         9.01 o                         
   5 -14  -2         16.20         23.76        11.19 o                         
   5   7   1        187.98        197.63         8.32 o                         
   6   8   1        328.23        349.18         9.62 o                         
   7 -14  -1         24.51         22.46        11.61 o                         
  11  11   1         16.65          0.00        10.04 o                         
  -3  -4  -8          1.71          0.00        11.04 o                         
  -3  -6  -5          6.45          0.00         6.21 o                         
  -2  -7  -8         49.31         36.72        11.84 o                         
  -2   7  -5        204.11        212.54        13.45 o                         
  -1  -9  -4        917.47       1016.41        12.00 o                         
  -1 -10  -5        157.27        164.16         8.36 o                         
   1  11  -5          3.29          3.60         9.05 o                         
   2  12  -5         47.35          1.95        10.62 o                         
   4  13  -4         13.44          0.00         9.70 o                         
   3  -9   0         30.57         20.28         6.25 o                         
   4 -10   0        238.24        234.15         8.43 o                         
   6  12  -1          1.76          0.00         9.97 o                         
   7  11   0          0.54          0.00         6.59 o                         
   8  13  -1          4.69          0.08        10.66 o                         
   7   1   3        321.40        310.77        11.61 o                         
   8 -11   1         82.19         82.14         9.51 o                         
   8 -13   0          1.06          0.00         7.63 o                         
   9  12   0          0.86          0.00         8.09 o                         
  13   0   4         10.12         12.38        10.92 o                         
  13  -1   4          2.00          0.00        12.57 o                         
  13  -2   4         18.47         11.88        14.26 o                         
  14   1   4         29.47          0.00         9.39 o                         
  14  -3   4         17.50          7.44        16.79 o                         
  16   2   4          3.05          3.87        11.12 o                         
  -2  -8  -5         49.95         56.27         6.86 o                         
  -1 -10  -6         15.99          1.42        10.85 o                         
   0 -11  -5          2.00          0.00         7.24 o                         
   1 -10  -2        113.29        109.39         9.43 o                         
   4 -13  -2         41.68         25.45         8.93 o                         
   5  13  -3         14.01          3.10         9.77 o                         
  -3   2  -8          3.61          1.95        14.34 o                         
  -3  -3  -8        183.81        142.70        12.80 o                         
  -3  -4  -4         92.12         81.49         7.63 o                         
  -2  -7  -4        132.96        136.72         7.70 o                         
   0  10  -5          7.46          0.00        10.46 o                         
   0  -9  -3         13.33         28.25         9.28 o                         
   0 -10  -4        213.17        212.92         8.43 o                         
   1 -12  -5         19.41         10.08         7.78 o                         
   2 -13  -5         12.20          4.83         6.63 o                         
   4   9   0        619.87        635.80        10.73 o                         
   5  10   0          0.40          0.00         7.13 o                         
   6 -13  -1         30.88         15.06         9.54 o                         
   7 -10   1        532.99        519.97        12.88 o                         
   8  12   0          1.65          0.00         8.74 o                         
  10  11   1         16.30          0.00         8.39 o                         
  10 -12   1          6.19          0.00         9.51 o                         
  13   2   4         18.47         15.14        10.69 o                         
  13   1   4          2.00          0.00        11.54 o                         
  14   2   4         10.82          0.00         9.70 o                         
  15   3   4          0.59          0.00        12.84 o                         
  15  -4   4          0.91          1.34        21.35 o                         
  -2  -8  -6          2.97          0.77         8.97 o                         
  -1   8  -4         17.91         14.41         7.70 o                         
   0 -11  -6         17.28         10.08         8.62 o                         
   1  -8  -1        116.07        120.85         7.82 o                         
   2  11  -3        100.25         72.86         9.74 o                         
   6 -14  -2         45.43         43.47        10.77 o                         
   8 -14  -1         15.86         12.57        10.00 o                         
  10   9   2          7.09          4.06         8.28 o                         
  -3  -3  -4        116.81        110.43         8.16 o                         
  -3  -5  -5         65.13         60.22         7.09 o                         
  -2  -6  -8         11.26          4.14        10.20 o                         
  -1   9  -5         44.46         39.21         9.62 o                         
  -1  -9  -5         44.46         63.40         6.59 o                         
   1 -11  -4        560.10        561.98        10.46 o                         
   1  -5   0        102.91        125.57         8.93 o                         
   2 -11  -3        100.25        102.42         9.74 o                         
   2 -12  -4         27.09         34.00         9.31 o                         
   2  -7   0        263.86        191.30         8.13 o                         
   3 -12  -3         33.28         42.74        10.31 o                         
   3 -13  -4         21.78         20.01         8.74 o                         
   3  10  -1         30.55         21.62         8.24 o                         
   3   8   0        555.18        498.28         8.59 o                         
   4  11  -1         70.25         79.99         8.59 o                         
   5  -8   1         67.75         65.47         8.85 o                         
   5 -12  -1         49.17         63.43         7.74 o                         
   6  11   0        116.68         94.94         8.51 o                         
   6  -9   1          6.64         12.69         9.43 o                         
   7  13  -1         43.62         38.56        10.16 o                         
   9  11   1         33.60         59.14         9.58 o                         
   9 -11   1         33.60         36.37        10.39 o                         
   9 -13   0          0.01          0.00         5.86 o                         
  10  13   0          4.55         13.91         8.36 o                         
  11  12   1         15.82          8.24        11.35 o                         
  11  -7   3          6.43          1.80        12.15 o                         
  12   0   4        116.02        126.75        11.00 o                         
  13  -8   3          3.67          0.00        12.65 o                         
  14   3   4         17.50         10.12        10.62 o                         
  -1  -9  -6         31.89         21.92         9.16 o                         
   2  -9  -1         13.89         30.78         7.67 o                         
   4  13  -3         16.13          0.96        10.23 o                         
   5 -13  -2          1.92          2.41        10.12 o                         
   5   8   1         67.75         55.46         7.01 o                         
   6   9   1          6.64          4.52         7.21 o                         
  12  -1   4         50.61         50.36        11.12 o                         
  12   1   4         50.61         58.07         9.35 o                         
  15   4   4          0.91          3.22        12.61 o                         
  -3   1  -8         22.64         11.81        11.65 o                         
  -3   0  -8         94.79         59.64        11.00 o                         
  -3  -1  -8         22.64         14.30        10.58 o                         
  -2  -6  -4        317.44        330.74         8.66 o                         
  -2  -7  -5        204.11        179.04         7.82 o                         
  -1  -8  -4         17.91          5.63         7.13 o                         
   0 -10  -5          7.46         11.38         7.67 o                         
   2  12  -4         27.09          9.20         7.51 o                         
   1   8  -1        116.07        122.69         8.39 o                         
   1   5   0        102.91        122.12         8.05 o                         
   3  13  -4         21.78         14.45         8.59 o                         
   2   7   0        263.86        224.42         8.39 o                         
   3  -8   0        555.18        544.70        10.58 o                         
   3 -10  -1         30.55         32.89         7.47 o                         
   4   7   1        138.92        131.89         7.97 o                         
   4 -11  -1         70.25         45.08         7.55 o                         
   5  12  -1         49.17         50.56         8.62 o                         
   5 -10   0          0.40          7.82         7.28 o                         
   6 -11   0        116.68         89.19         6.17 o                         
   7  12   0         68.99         59.22         8.97 o                         
   7  10   1        532.98        562.33        10.16 o                         
   7 -13  -1         43.62         43.62         9.08 o                         
   8  14  -1         14.35         20.43        12.61 o                         
   7   3   3         75.83         72.83         9.05 o                         
   9  13   0          0.01          0.00         8.66 o                         
   8   5   3        260.19        303.07        10.92 o                         
   9   6   3         40.99         29.51         8.70 o                         
  10 -13   0          4.55          0.00        11.27 o                         
  12   2   4         12.08          7.93        10.20 o                         
  13   3   4         22.08         17.02         8.74 o                         
  14   4   4         17.45         11.12        10.43 o                         
  14  -8   3         12.98          0.00        19.24 o                         
  -3  -4  -5         29.25         15.87         8.24 o                         
  -2  -7  -6          4.01         14.26         8.59 o                         
   0 -10  -6         51.86         45.04        10.73 o                         
   0   9  -3         13.33         26.10        10.00 o                         
   1 -11  -5          3.29          5.48         7.13 o                         
   1  -9  -2        705.94        725.00        12.57 o                         
   2 -12  -5         47.35         42.24         7.74 o                         
   4 -12  -2         63.15         55.50         9.47 o                         
   5  14  -3          9.78          9.12        11.54 o                         
   8  11   1         82.19         86.70         8.93 o                         
  10  -6   3         95.87         92.03        16.90 o                         
  10  12   1          6.19          2.49         8.59 o                         
  -3  -2  -4        294.04        272.87         9.70 o                         
  -2  -5  -8         14.05          3.45         9.89 o                         
  -1  -7  -8         45.13         23.88        11.61 o                         
   0  -9  -7          5.60          0.23        11.31 o                         
   0  -9  -4        113.90        100.31         8.36 o                         
   1  12  -5         19.41         19.09        12.30 o                         
   2  13  -5         12.20          7.63        13.34 o                         
   4 -13  -4         13.44         10.92        10.23 o                         
   4  10   0        238.24        247.57         8.78 o                         
   4  -9   0        619.87        583.56        10.43 o                         
   5 -13  -3         14.01         10.27         9.97 o                         
   5  11   0       1152.94       1262.72        12.92 o                         
   6  13  -1         30.88         10.39         8.85 o                         
   8  13   0          1.06          0.00         9.35 o                         
   7   4   3         25.92         15.60         8.70 o                         
   8 -10   1        125.18        151.40        10.27 o                         
   8 -12   0          1.65          0.00         7.70 o                         
  10  10   2        115.24        106.59         9.62 o                         
  12   3   4         69.46         81.10         8.78 o                         
  12  -2   4         12.08         10.46        11.15 o                         
  13   4   4         61.57         79.15         9.58 o                         
  13  -3   4         22.08         18.17        13.03 o                         
  15   5   4          3.77          8.16        11.38 o                         
  -1  -8  -5        181.85        178.92         7.97 o                         
   1  -7  -1        122.76        142.09         8.47 o                         
   3   6   1        203.60        218.32         8.74 o                         
   6 -13  -2         40.35         19.74        11.50 o                         
   6 -12  -1          1.76          1.34         7.74 o                         
   7   8   2        207.57        208.74        10.54 o                         
   8   9   2        436.40        421.01        11.42 o                         
  -2  -4  -8         41.15         26.29        10.58 o                         
  -2  -5  -4        472.36        445.23         9.39 o                         
  -2  -6  -5         32.23         41.93         6.67 o                         
  -1  -7  -4          3.77         12.57         7.13 o                         
   0  11  -5          2.00          0.00        10.43 o                         
   1 -10  -4        207.57        195.40         8.20 o                         
   2 -10  -3        559.62        562.21        12.07 o                         
   2 -11  -4          4.90          5.29         7.13 o                         
   2  10  -1        191.02        169.91        10.23 o                         
   2  -6   0        730.51        895.10        12.69 o                         
   3 -11  -3         56.94         79.76         9.12 o                         
   3 -12  -4         81.65         84.75         8.32 o                         
   3  11  -1        233.90        201.96         9.77 o                         
   3   9   0         30.57         38.21         6.55 o                         
   4  12  -1        201.73        202.95         9.20 o                         
   5   9   1        128.01        128.67         8.09 o                         
   6  12   0          8.52          2.95         7.78 o                         
   6  10   1         36.79         42.81         7.51 o                         
   7  14  -1         24.51         20.74        11.08 o                         
   6   1   3        346.59        343.74        13.15 o                         
   7 -11   0          0.54          5.71         7.74 o                         
   8 -13  -1          4.69          1.61         9.28 o                         
   9  12   1         15.18          0.00         9.12 o                         
   8   6   3         77.32         79.19         9.35 o                         
  10 -11   1         16.30          1.11        10.39 o                         
  11   2   4          9.89         10.69         8.97 o                         
  11   1   4        220.61        214.41         9.93 o                         
  11   0   4         59.40         59.22        10.08 o                         
  12   4   4         29.42         20.66         9.12 o                         
  14   5   4          2.25          0.00        10.23 o                         
  -3  -3  -5         34.43         32.89         7.97 o                         
   2  12  -3        122.23        141.13        10.39 o                         
   3  13  -3         15.96         12.07        10.00 o                         
   4   8   1        197.80        199.96         8.82 o                         
   5 -12  -2         67.34         54.43        11.00 o                         
   5 -11  -1        259.23        305.41        10.12 o                         
   7  11   1         17.53         10.31         7.55 o                         
  12  -7   3         22.94         10.85        16.67 o                         
  -3   0  -4        364.13        361.25        11.84 o                         
  -2   8  -5         49.95         58.87        11.96 o                         
  -1  -6  -8         71.10         48.14        10.73 o                         
  -1   9  -4        917.47       1001.00        16.25 o                         
   0  -9  -5        136.19        134.61         7.24 o                         
   0   2   0          0.01         10.92         8.85 o                         
   1 -10  -5          7.01         12.88         7.86 o                         
   1   9  -1         18.29         30.13         8.28 o                         
   1   6   0        408.88        468.46         9.31 o                         
   1  -4   0         53.58         72.10         8.97 o                         
   2 -11  -5          3.92          0.11         7.40 o                         
   2   8   0        204.34        163.59         7.63 o                         
   2  -8  -1        138.33        129.25         7.47 o                         
   3 -12  -5         17.76         10.69         8.51 o                         
   5 -13  -4         18.49         14.14        11.38 o                         
   5  13  -1         25.90         22.08         8.78 o                         
   5  -7   1        187.98        196.78        10.85 o                         
   6 -13  -3          0.01          0.00        10.85 o                         
   6  -8   1        328.23        317.56        12.76 o                         
   7  13   0        132.04        136.38         9.47 o                         
   6   2   3        594.90        563.67        13.49 o                         
   7  -9   1         44.86         33.54         9.24 o                         
   8  12   1          4.41          9.81         9.05 o                         
   7   5   3         32.60         35.68         9.24 o                         
   9 -12   0          0.86          4.14         9.16 o                         
  10  13   1         21.49         19.24        12.11 o                         
  11   3   4        175.23        171.33         8.89 o                         
  11  -1   4        220.61        203.18        11.77 o                         
  13   5   4          4.91          8.01         6.90 o                         
  14   6   4         44.09         35.19        11.50 o                         
  14  -4   4         17.45         13.03        19.51 o                         
  -2   7  -4        132.96        112.34        10.54 o                         
   1 -10  -7        102.83         87.66        12.96 o                         
   1 -10  -6         36.04         20.16        10.73 o                         
   1  11  -3         85.82         51.36         9.31 o                         
   2 -11  -6          8.59          7.70        10.46 o                         
   3  -9  -1        114.58        111.19         9.12 o                         
   4 -10  -1        559.26        561.98        10.31 o                         
   4  14  -3         11.86          6.82        11.23 o                         
   7 -13  -2         14.76          6.59        10.85 o                         
   7   9   2        506.26        504.45        11.88 o                         
  -3   2  -4        294.04        287.20        15.18 o                         
  -3   1  -4          1.87          2.99         8.62 o                         
  -2  -3  -8        123.31         98.47        10.31 o                         
  -2  -4  -4        647.49        661.26        11.46 o                         
  -1  10  -5        157.27        143.20        11.69 o                         
  -1  -7  -5         25.89         20.58         6.71 o                         
   0  -8  -4         21.71         28.90         7.24 o                         
   1  -9  -7        100.28         88.35        11.77 o                         
   1  12  -4          1.04          0.69         7.44 o                         
   2  13  -4         35.32         35.34         8.05 o                         
   3   7   1         85.38        113.03         7.51 o                         
   3  -7   0        667.93        754.13        11.88 o                         
   4 -12  -4         33.51         48.72         9.85 o                         
   4  11   0        118.71         99.31         7.93 o                         
   5 -12  -3         79.53        100.96        10.27 o                         
   5  12   0         52.72         62.78         7.70 o                         
   5  -9   0         13.04         23.19         8.32 o                         
   6  14  -1         11.73          8.62        10.04 o                         
   6 -10   0        123.39        120.97         7.86 o                         
   6   3   3        222.29        214.84         9.89 o                         
   7 -12  -1        158.16        130.32         8.85 o                         
   8  14   0          9.93          9.93        10.69 o                         
   7   6   3        286.10        274.13        10.73 o                         
   9 -10   1         50.51         47.83         9.89 o                         
   9 -13  -1          1.22          0.00         8.93 o                         
  10   2   4        407.82        371.75        12.42 o                         
  10   1   4         19.50         15.56         9.31 o                         
  11   4   4         32.06         24.91         8.09 o                         
  12   5   4        148.62        157.34        10.27 o                         
  13   6   4         21.05         10.08        10.54 o                         
  -3  -2  -5         59.18         65.27         7.74 o                         
  -2  -5  -5        176.47        179.15         8.05 o                         
  -1  -7  -6          7.57          3.49         8.20 o                         
   0  10  -3        695.37        758.57        14.60 o                         
   3 -10  -2        289.54        273.67        10.04 o                         
   5  10   1        258.33        248.95         8.39 o                         
   6  11   1        231.66        236.99         9.85 o                         
   9  11   2         65.77         58.15        10.31 o                         
   9  13   1          1.24         17.40         8.85 o                         
  -1  -5  -8         32.29         24.26         9.97 o
[truncated: 732,646 more chars]
